# Supplementary material for: Ventricular-Subventricular Zone Contact by Glioblastoma is Not Associated with Molecular Signatures in Bulk Tumor Data
Source: Sci Rep. 2019 Feb 12;9:1842. doi: 10.1038/s41598-018-37734-w (PMC6372607; doi:10.1038/s41598-018-37734-w)
Supplement: Supplementary file 2 — Supplementary Dataset 1 [file 41598_2018_37734_MOESM2_ESM.xlsx]

## Sheet: Table S1 TCIA-TCGA GBM Cohort
Patient ID	Age	KPS	Temozolomide (1=yes; 0=no)	Radiotherapy (1=yes, 0=no)	Completion of 60 Gy radiation + 6 adjuvant cycles of temozolomide	IDH status	Glioma CpG island methylator phenotype	MGMT promoter methylation status	VSVZ status (VSVZ+=Contact; VSVZ-=no contact)	GBM molecular subtype	Overall Survival (months)	Status (1=dead; 0=alive/unknown)	Progression Free Survival	Status (1=progression; 0=no progression/unknown)	Progression Free Survival with Short OS (<3months)	Status (1=progression; 0=no progression/unknown)
TCGA-27-2518	52	80	1	1	no	Wildtype	Negative	Unmethylated	VSVZ+	Neural	24.74	1	17.71	1	17.71	1
TCGA-27-2521	34	80	1	1	yes	Mutant	Positive	Methylated	VSVZ+	G-CIMP	16.75	1	N/A	N/A	N/A	N/A
TCGA-27-2523	63	80	1	1	yes	Wildtype	Negative	Methylated	VSVZ+	Classical	16.06	1	13.21	1	13.21	1
TCGA-27-1834	56	80	1	1	no	Wildtype	Negative	Methylated	VSVZ+	Neural	40.51	1	11.01	1	11.01	1
TCGA-27-2526	79	40	0	0	no	Wildtype	Negative	Unmethylated	VSVZ+	Neural	2.86	1	N/A	N/A	2.86	1
TCGA-27-1835	53	80	1	1	no	Wildtype	Negative	Methylated	VSVZ+	Classical	21.29	1	5.16	1	5.16	1
TCGA-27-1831	66	80	1	1	no	Wildtype	Negative	Unmethylated	VSVZ+	Neural	16.59	1	4.73	1	4.73	1
TCGA-27-1833	67	80	1	1	no	Wildtype	Negative	Unmethylated	VSVZ+	Classical	24.21	1	15.41	1	15.41	1
TCGA-14-0865	67	60	1	1	no	Wildtype	Negative	Methylated	VSVZ+	Proneural	16.49	1	7.06	1	7.06	1
TCGA-08-0380	74	80	1	1	no	Wildtype	Negative	Unknown	VSVZ+	Neural	14.91	1	4.96	1	4.96	1
TCGA-06-0210	72	N/A	0	1	no	Wildtype	Negative	Unknown	VSVZ+	Mesenchymal	7.39	1	2.2	1	2.2	1
TCGA-14-0812	65	40	0	0	no	Wildtype	Negative	Methylated	VSVZ+	Neural	3.25	1	N/A	N/A	N/A	N/A
TCGA-76-4928	85	80	1	0	no	Wildtype	Negative	Methylated	VSVZ+	Classical	3.09	1	N/A	N/A	3.09	1
TCGA-76-4929	76	80	0	0	no	Wildtype	Negative	Methylated	VSVZ+	Neural	3.65	1	N/A	N/A	N/A	N/A
TCGA-14-0813	78	60	0	0	no	Wildtype	Negative	Methylated	VSVZ+	Proneural	1.35	1	N/A	N/A	1.35	1
TCGA-06-0156	57	N/A	0	1	no	Unknown	Negative	Unknown	VSVZ+	Proneural	5.85	1	N/A	N/A	N/A	N/A
TCGA-14-1043	61	40	0	1	no	Wildtype	Negative	Unmethylated	VSVZ+	Unknown	0.79	1	N/A	N/A	0.79	1
TCGA-06-0160	56	N/A	1	1	no	Wildtype	Unknown	Unknown	VSVZ+	Unknown	11.79	1	N/A	N/A	N/A	N/A
TCGA-02-0033	54	100	0	0	no	Wildtype	Negative	Methylated	VSVZ+	Mesenchymal	2.83	1	1.05	1	1.05	1
TCGA-02-0034	60	80	1	1	no	Wildtype	Negative	Unmethylated	VSVZ+	Mesenchymal	14.13	1	12.68	1	12.68	1
TCGA-02-0037	74	80	0	0	no	Wildtype	Negative	Unmethylated	VSVZ+	Classical	3.61	1	1.22	1	1.22	1
TCGA-08-0348	63	80	1	1	no	Wildtype	Negative	Unknown	VSVZ+	Proneural	12.16	1	6.5	1	6.5	1
TCGA-08-0510	75	80	1	1	no	Unknown	Negative	Unknown	VSVZ+	Mesenchymal	4.27	1	2.96	1	2.96	1
TCGA-08-0349	46	N/A	1	1	no	Wildtype	Negative	Unknown	VSVZ+	Neural	9.79	1	3.06	1	3.06	1
TCGA-02-0011	18	80	1	1	no	Wildtype	Negative	Methylated	VSVZ+	Proneural	20.7	1	4.76	1	4.76	1
TCGA-14-1452	60	80	1	1	no	Unknown	Negative	Methylated	VSVZ+	Mesenchymal	7.1	1	5.65	1	5.65	1
TCGA-14-1794	59	N/A	0	1	no	Wildtype	Negative	Unmethylated	VSVZ+	Proneural	0.99	1	N/A	N/A	0.99	1
TCGA-14-0817	69	60	0	0	no	Wildtype	Negative	Unmethylated	VSVZ+	Neural	5.39	1	N/A	N/A	N/A	N/A
TCGA-14-1454	54	60	1	1	yes	Unknown	Negative	Unmethylated	VSVZ+	Proneural	30.16	1	9.56	1	9.56	1
TCGA-76-6282	63	80	1	1	no	Wildtype	Negative	Unmethylated	VSVZ+	Mesenchymal	17.05	1	15.05	1	15.05	1
TCGA-12-0620	57	100	1	1	no	Wildtype	Negative	Unknown	VSVZ-	Mesenchymal	10.45	1	N/A	N/A	N/A	N/A
TCGA-02-0046	61	60	0	0	no	Wildtype	Negative	Methylated	VSVZ+	Proneural	6.87	1	6.41	1	6.41	1
TCGA-76-6285	64	80	1	0	no	Wildtype	Negative	Unmethylated	VSVZ+	Proneural	8.34	1	N/A	N/A	N/A	N/A
TCGA-02-0048	80	N/A	0	0	no	Wildtype	Negative	Unknown	VSVZ+	Proneural	3.22	1	0.76	1	0.76	1
TCGA-02-0085	63	80	1	1	no	Wildtype	Negative	Methylated	VSVZ+	Mesenchymal	51.28	1	32.06	1	32.06	1
TCGA-12-3646	59	80	1	1	no	Wildtype	Negative	Methylated	VSVZ+	Proneural	43.99	1	43.2	1	43.2	1
TCGA-08-0246	57	80	1	1	no	Wildtype	Negative	Unknown	VSVZ+	Classical	4.17	1	3.38	1	3.38	1
TCGA-02-0027	33	100	1	1	yes	Wildtype	Negative	Unmethylated	VSVZ+	Classical	12.16	1	8.44	1	8.44	1
TCGA-12-0616	36	100	1	1	no	Wildtype	Negative	Unknown	VSVZ+	Proneural	14.72	1	13.07	1	13.07	1
TCGA-14-1456	23	80	0	1	no	Mutant	Positive	Unmethylated	VSVZ+	G-CIMP	40.93	0	3.22	1	3.22	1
TCGA-06-0165	52	90	1	1	no	Wildtype	Unknown	Unknown	VSVZ+	Unknown	10.64	1	N/A	N/A	N/A	N/A
TCGA-02-0054	44	80	1	1	no	Wildtype	Negative	Methylated	VSVZ+	Mesenchymal	6.54	1	2.37	1	2.37	1
TCGA-08-0518	60	80	0	1	no	Unknown	Negative	Unknown	VSVZ+	Classical	19.32	1	4.4	1	4.4	1
TCGA-02-0086	45	100	1	1	no	Wildtype	Negative	Unmethylated	VSVZ+	Mesenchymal	8.8	1	3.19	1	3.19	1
TCGA-02-0064	50	100	1	1	yes	Wildtype	Negative	Methylated	VSVZ+	Mesenchymal	19.71	1	16.29	1	16.29	1
TCGA-02-0059	68	80	0	0	no	Unknown	Negative	Unknown	VSVZ+	Mesenchymal	9.56	1	0.69	1	0.69	1
TCGA-12-1092	58	80	1	1	yes	Wildtype	Negative	Methylated	VSVZ+	Mesenchymal	21.71	1	20.93	1	20.93	1
TCGA-02-0075	63	80	1	1	no	Wildtype	Negative	Methylated	VSVZ-	Mesenchymal	20.83	1	11.04	1	11.04	1
TCGA-08-0520	70	N/A	1	1	no	Unknown	Negative	Unknown	VSVZ+	Neural	10.74	1	3.45	1	3.45	1
TCGA-06-0166	51	N/A	0	1	no	Wildtype	Negative	Unknown	VSVZ+	Proneural	5.85	1	2.17	1	2.17	1
TCGA-14-1825	70	80	0	1	no	Wildtype	Negative	Unmethylated	VSVZ+	Proneural	7.62	1	2.69	1	2.69	1
TCGA-06-0127	67	60	1	1	no	Wildtype	Negative	Unknown	VSVZ+	Classical	3.98	1	2.99	1	2.99	1
TCGA-06-0142	81	N/A	0	0	no	Wildtype	Negative	Unmethylated	VSVZ+	Unknown	2.2	1	N/A	N/A	2.2	1
TCGA-06-0148	76	N/A	0	1	no	Wildtype	Negative	Unmethylated	VSVZ+	Classical	10.09	1	6.21	1	6.21	1
TCGA-12-1097	61	100	1	1	no	Unknown	Negative	Unmethylated	VSVZ+	Neural	14.52	1	5.45	1	5.45	1
TCGA-06-0125	63	60	1	1	yes	Wildtype	Negative	Methylated	VSVZ+	Classical	47.57	1	26.18	1	26.18	1
TCGA-76-4934	66	80	0	0	no	Wildtype	Negative	Methylated	VSVZ+	Proneural	2.53	1	N/A	N/A	2.53	1
TCGA-08-0524	17	80	1	1	no	Unknown	Negative	Unknown	VSVZ+	Proneural	7.26	1	2	1	2	1
TCGA-08-0352	79	N/A	0	0	no	Wildtype	Negative	Unknown	VSVZ+	Mesenchymal	1.28	1	N/A	N/A	1.28	1
TCGA-06-0171	65	100	1	1	no	Wildtype	Negative	Unknown	VSVZ+	Neural	13.11	1	3.84	1	3.84	1
TCGA-12-1602	58	60	1	1	no	Wildtype	Negative	Methylated	VSVZ+	Proneural	6.77	1	4.6	1	4.6	1
TCGA-08-0353	58	80	1	1	no	Wildtype	Negative	Unknown	VSVZ+	Proneural	8.41	1	5.39	1	5.39	1
TCGA-12-1099	68	80	1	1	no	Unknown	Negative	Unmethylated	VSVZ+	Proneural	4.14	1	2.04	1	2.04	1
TCGA-19-0955	71	N/A	1	1	no	Unknown	Negative	Methylated	VSVZ+	Classical	11.76	0	11.76	0	11.76	0
TCGA-76-6192	74	80	1	1	no	Wildtype	Negative	Unmethylated	VSVZ+	Proneural	3.29	1	2.5	1	2.5	1
TCGA-19-1385	69	N/A	1	1	no	Wildtype	Negative	Methylated	VSVZ+	Mesenchymal	10.74	1	5.81	1	5.81	1
TCGA-76-6656	66	60	1	1	no	Wildtype	Negative	Methylated	VSVZ+	Unknown	4.83	1	N/A	N/A	N/A	N/A
TCGA-76-6657	74	80	1	1	no	Wildtype	Negative	Methylated	VSVZ+	Unknown	5.03	1	4.43	1	4.43	1
TCGA-08-0385	71	60	0	0	no	Unknown	Negative	Unknown	VSVZ+	Proneural	2.69	1	N/A	N/A	2.69	1
TCGA-19-0963	61	N/A	1	1	yes	Unknown	Negative	Unmethylated	VSVZ+	Neural	14.26	1	10.18	1	10.18	1
TCGA-06-0173	72	N/A	0	0	no	Wildtype	Negative	Unknown	VSVZ+	Neural	4.47	1	N/A	N/A	N/A	N/A
TCGA-06-0174	54	80	0	1	no	Wildtype	Negative	Unknown	VSVZ+	Proneural	3.22	1	1.54	1	1.54	1
TCGA-19-0964	70	60	1	1	no	Unknown	Negative	Methylated	VSVZ+	Classical	3.38	0	3.38	0	3.38	0
TCGA-76-6661	54	60	1	1	no	Wildtype	Negative	Unmethylated	VSVZ+	Unknown	23.88	1	N/A	N/A	N/A	N/A
TCGA-06-0137	63	N/A	0	0	no	Wildtype	Negative	Unmethylated	VSVZ+	Classical	26.68	1	16	1	16	1
TCGA-19-1392	72	60	0	0	no	Unknown	Negative	Methylated	VSVZ+	Proneural	3.65	1	N/A	N/A	N/A	N/A
TCGA-19-1787	48	80	1	1	yes	Unknown	Negative	Methylated	VSVZ+	Mesenchymal	12.65	1	10.12	1	10.12	1
TCGA-14-3477	38	80	1	1	no	Wildtype	Negative	Unmethylated	VSVZ+	Proneural	3.78	0	3.78	0	3.78	0
TCGA-19-1788	39	60	1	1	no	Unknown	Positive	Unknown	VSVZ+	G-CIMP	3.68	1	N/A	N/A	N/A	N/A
TCGA-06-0177	64	60	0	0	no	Unknown	Negative	Unknown	VSVZ+	Proneural	4.17	1	N/A	N/A	N/A	N/A
TCGA-08-0357	49	80	1	1	no	Wildtype	Negative	Unknown	VSVZ+	Classical	37.55	1	5.09	1	5.09	1
TCGA-06-0179	64	60	0	0	no	Unknown	Negative	Unknown	VSVZ+	Neural	20.24	1	8.21	1	8.21	1
TCGA-19-2621	83	N/A	0	0	no	Wildtype	Negative	Methylated	VSVZ+	Classical	1.08	1	N/A	N/A	1.08	1
TCGA-19-2625	76	N/A	0	0	no	Wildtype	Negative	Unmethylated	VSVZ+	Classical	4.07	1	N/A	N/A	N/A	N/A
TCGA-08-0359	59	N/A	0	0	no	Wildtype	Negative	Unknown	VSVZ+	Proneural	3.38	1	N/A	N/A	N/A	N/A
TCGA-19-2629	60	N/A	1	1	no	Mutant	Positive	Unmethylated	VSVZ+	G-CIMP	24.21	1	4.76	1	4.76	1
TCGA-19-2631	74	60	0	1	no	Wildtype	Negative	Methylated	VSVZ+	Classical	7	1	N/A	N/A	N/A	N/A
TCGA-06-0149	74	80	0	0	no	Unknown	Negative	Unknown	VSVZ+	Mesenchymal	8.61	1	6.7	1	6.7	1
TCGA-06-0221	31	100	1	1	no	Mutant	Negative	Unknown	VSVZ+	Neural	19.81	1	8.54	1	8.54	1
TCGA-19-5950	52	100	1	1	yes	Wildtype	Negative	Methylated	VSVZ+	Classical	17.18	1	9.66	1	9.66	1
TCGA-19-5951	76	80	1	1	no	Wildtype	Negative	Unmethylated	VSVZ+	Classical	8.02	1	N/A	N/A	N/A	N/A
TCGA-19-5947	47	40	0	1	no	Wildtype	Negative	Unmethylated	VSVZ+	Mesenchymal	6.64	1	1.41	1	1.41	1
TCGA-08-0392	60	N/A	0	0	no	Wildtype	Negative	Unknown	VSVZ+	Mesenchymal	0.72	1	N/A	N/A	0.72	1
TCGA-06-0119	81	N/A	1	0	no	Wildtype	Negative	Methylated	VSVZ+	Unknown	2.69	1	N/A	N/A	2.69	1
TCGA-19-5954	72	60	1	1	no	Wildtype	Negative	Methylated	VSVZ-	Classical	12.09	1	N/A	N/A	N/A	N/A
TCGA-19-5955	83	N/A	0	0	no	Wildtype	Negative	Methylated	VSVZ+	Mesenchymal	1.77	1	N/A	N/A	1.77	1
TCGA-19-5958	56	80	1	1	yes	Wildtype	Negative	Unmethylated	VSVZ+	Classical	14.06	1	11.7	1	11.7	1
TCGA-19-5960	56	80	1	1	no	Wildtype	Negative	Unmethylated	VSVZ+	Proneural	14.95	1	12.55	1	12.55	1
TCGA-06-0139	40	60	0	0	no	Wildtype	Negative	Unmethylated	VSVZ+	Mesenchymal	11.89	1	4.99	1	4.99	1
TCGA-06-0189	55	N/A	0	0	no	Wildtype	Negative	Unknown	VSVZ+	Mesenchymal	15.41	1	N/A	N/A	N/A	N/A
TCGA-06-0190	62	80	0	0	no	Wildtype	Negative	Unknown	VSVZ+	Mesenchymal	10.41	1	2.89	1	2.89	1
TCGA-06-0192	58	100	1	1	yes	Wildtype	Negative	Unknown	VSVZ+	Mesenchymal	38.93	1	21.29	1	21.29	1
TCGA-06-0646	60	80	0	0	no	Wildtype	Negative	Unknown	VSVZ+	Proneural	5.75	1	2.96	1	2.96	1
TCGA-06-0648	77	80	0	0	no	Wildtype	Negative	Unknown	VSVZ+	Proneural	9.79	1	6.64	1	6.64	1
TCGA-06-0649	73	N/A	0	0	no	Wildtype	Negative	Unknown	VSVZ+	Neural	2.1	1	N/A	N/A	2.1	1
TCGA-06-0162	47	60	0	1	no	Unknown	Negative	Unknown	VSVZ+	Neural	3.42	1	N/A	N/A	N/A	N/A
TCGA-06-0213	55	N/A	0	0	no	Wildtype	Negative	Unknown	VSVZ+	Neural	0.53	1	N/A	N/A	0.53	1
TCGA-06-0141	62	80	1	1	no	Wildtype	Negative	Unmethylated	VSVZ+	Mesenchymal	10.28	1	4.76	1	4.76	1
TCGA-06-0881	50	80	1	1	no	Wildtype	Negative	Unmethylated	VSVZ-	Mesenchymal	16.56	1	4.63	1	4.63	1
TCGA-06-1801	56	80	1	1	no	Wildtype	Negative	Unmethylated	VSVZ+	Proneural	11.83	1	7.62	1	7.62	1
TCGA-06-0157	63	40	0	1	no	Wildtype	Negative	Unknown	VSVZ+	Classical	3.19	1	N/A	N/A	N/A	N/A
TCGA-06-1802	61	80	1	1	no	Unknown	Negative	Methylated	VSVZ+	Mesenchymal	15.31	1	2.66	1	2.66	1
TCGA-06-2570	21	100	1	1	yes	Mutant	Positive	Methylated	VSVZ+	G-CIMP	31.47	0	31.47	0	31.47	0
TCGA-06-5408	54	80	1	1	no	Wildtype	Negative	Unmethylated	VSVZ+	Classical	11.73	1	5.19	1	5.19	1
TCGA-06-5413	67	60	1	1	no	Wildtype	Negative	Unmethylated	VSVZ+	Neural	8.8	0	6.41	1	6.41	1
TCGA-06-5417	45	80	1	1	no	Mutant	Positive	Methylated	VSVZ+	G-CIMP	5.09	0	5.09	0	5.09	0
TCGA-06-6389	49	100	1	1	no	Mutant	Positive	Methylated	VSVZ+	G-CIMP	7.79	0	7.79	0	7.79	0
TCGA-27-2527	81	80	0	1	no	Wildtype	Negative	Methylated	VSVZ-	Mesenchymal	14.39	1	N/A	N/A	N/A	N/A
TCGA-27-2524	56	80	1	1	no	Wildtype	Negative	Unmethylated	VSVZ-	Mesenchymal	7.59	1	N/A	N/A	N/A	N/A
TCGA-27-2519	48	80	1	1	yes	Wildtype	Negative	Unmethylated	VSVZ-	Mesenchymal	18.07	1	8.41	1	8.41	1
TCGA-27-2528	62	80	1	1	no	Wildtype	Negative	Methylated	VSVZ-	Classical	15.77	1	2.37	1	2.37	1
TCGA-27-1836	33	80	1	1	yes	Wildtype	Negative	Methylated	VSVZ-	Proneural	30.03	1	5.65	1	5.65	1
TCGA-27-1838	59	80	1	1	no	Wildtype	Negative	Unmethylated	VSVZ-	Mesenchymal	11.5	1	3.91	1	3.91	1
TCGA-27-1830	57	80	1	1	no	Wildtype	Negative	Unmethylated	VSVZ-	Proneural	5.06	1	4.07	1	4.07	1
TCGA-27-1837	36	80	1	1	no	Wildtype	Negative	Methylated	VSVZ+	Classical	14.03	1	4.47	1	4.47	1
TCGA-14-0736	49	100	1	1	no	Unknown	Negative	Unmethylated	VSVZ-	Mesenchymal	15.11	1	4.2	1	4.2	1
TCGA-14-0871	74	60	0	1	no	Wildtype	Negative	Unmethylated	VSVZ-	Mesenchymal	28.91	1	N/A	N/A	N/A	N/A
TCGA-14-1034	60	60	0	1	no	Wildtype	Negative	Methylated	VSVZ-	Mesenchymal	15.93	1	9.26	1	9.26	1
TCGA-14-0783	36	80	0	1	no	Unknown	Negative	Methylated	VSVZ-	Mesenchymal	6.21	1	N/A	N/A	N/A	N/A
TCGA-14-0866	55	80	1	1	no	Unknown	Negative	Methylated	VSVZ-	Neural	26.31	1	3.19	1	3.19	1
TCGA-14-1037	66	60	1	1	no	Wildtype	Negative	Unmethylated	VSVZ-	Mesenchymal	19.28	1	10.71	1	10.71	1
TCGA-14-1395	52	80	0	0	no	Wildtype	Negative	Unmethylated	VSVZ-	Unknown	1.38	1	N/A	N/A	1.38	1
TCGA-12-0769	52	100	1	1	no	Unknown	Unknown	Unknown	VSVZ-	Unknown	15.05	1	12.42	1	12.42	1
TCGA-76-4925	76	100	1	1	no	Wildtype	Negative	Methylated	VSVZ-	Proneural	4.8	1	2.89	1	2.89	1
TCGA-14-1396	78	60	0	0	no	Wildtype	Negative	Methylated	VSVZ-	Mesenchymal	1.12	1	N/A	N/A	1.12	1
TCGA-76-4926	68	80	1	0	no	Wildtype	Negative	Unmethylated	VSVZ-	Classical	4.53	1	1.12	1	1.12	1
TCGA-76-4927	58	80	0	0	no	Wildtype	Negative	Unmethylated	VSVZ-	Neural	17.58	1	13.67	1	13.67	1
TCGA-02-0006	56	80	1	1	yes	Wildtype	Negative	Unmethylated	VSVZ-	Mesenchymal	18.33	1	9.92	1	9.92	1
TCGA-12-0772	46	80	1	1	no	Unknown	Negative	Unknown	VSVZ-	Mesenchymal	53.81	1	19.94	1	19.94	1
TCGA-76-4931	70	80	1	1	no	Wildtype	Negative	Unmethylated	VSVZ-	Classical	9.17	1	3.68	1	3.68	1
TCGA-12-0773	24	100	1	1	no	Wildtype	Negative	Unknown	VSVZ-	Neural	43.2	1	23.82	1	23.82	1
TCGA-76-4932	50	80	1	1	no	Wildtype	Negative	Methylated	VSVZ+	Proneural	47.9	1	N/A	N/A	N/A	N/A
TCGA-02-0116	51	80	1	1	yes	Wildtype	Negative	Unmethylated	VSVZ-	Mesenchymal	48.92	1	40.44	1	40.44	1
TCGA-14-1401	54	80	0	0	no	Unknown	Negative	Methylated	VSVZ-	Proneural	3.75	1	N/A	N/A	N/A	N/A
TCGA-14-1402	58	80	1	1	no	Unknown	Negative	Methylated	VSVZ-	Classical	32.03	1	10.94	1	10.94	1
TCGA-06-0216	61	80	1	1	no	Wildtype	Negative	Unknown	VSVZ-	Proneural	24.15	1	5.75	1	5.75	1
TCGA-02-0003	50	100	0	1	no	Wildtype	Negative	Unmethylated	VSVZ-	Proneural	4.73	1	1.31	1	1.31	1
TCGA-02-0009	61	80	0	0	no	Wildtype	Negative	Unmethylated	VSVZ-	Classical	10.58	1	8.67	1	8.67	1
TCGA-12-0775	75	60	1	1	no	Wildtype	Negative	Unknown	VSVZ-	Mesenchymal	7.62	1	3.09	1	3.09	1
TCGA-08-0509	63	60	0	0	no	Unknown	Negative	Unknown	VSVZ-	Mesenchymal	12.55	1	N/A	N/A	N/A	N/A
TCGA-14-0789	54	40	1	1	no	Wildtype	Negative	Methylated	VSVZ-	Mesenchymal	11.24	1	3.45	1	3.45	1
TCGA-02-0102	42	100	0	1	no	Wildtype	Negative	Unmethylated	VSVZ-	Classical	27	1	14.78	1	14.78	1
TCGA-14-1453	69	60	0	0	no	Wildtype	Negative	Unmethylated	VSVZ-	Classical	1.15	1	N/A	N/A	1.15	1
TCGA-14-1821	31	80	1	1	no	Mutant	Positive	Methylated	VSVZ-	G-CIMP	17.77	1	10.87	1	10.87	1
TCGA-12-0776	52	80	1	1	no	Unknown	Negative	Unknown	VSVZ-	Mesenchymal	9.72	1	4.17	1	4.17	1
TCGA-08-0512	48	100	0	1	no	Unknown	Negative	Unknown	VSVZ-	Mesenchymal	42.12	1	7.59	1	7.59	1
TCGA-14-0790	64	60	1	1	yes	Wildtype	Negative	Methylated	VSVZ-	Classical	13.76	1	N/A	N/A	N/A	N/A
TCGA-76-6280	57	80	1	1	no	Wildtype	Negative	Methylated	VSVZ-	Unknown	11.37	1	3.55	1	3.55	1
TCGA-14-1795	66	60	0	0	no	Wildtype	Negative	Methylated	VSVZ-	Proneural	1.97	1	N/A	N/A	1.97	1
TCGA-02-0106	54	80	1	1	yes	Unknown	Negative	Unknown	VSVZ-	Mesenchymal	11.66	1	6.44	1	6.44	1
TCGA-08-0244	62	80	1	1	no	Wildtype	Negative	Unknown	VSVZ-	Classical	22.67	1	15.9	1	15.9	1
TCGA-08-0350	32	80	1	1	no	Wildtype	Positive	Unknown	VSVZ-	G-CIMP	29.2	1	14.42	1	14.42	1
TCGA-02-0047	78	80	0	0	no	Wildtype	Negative	Unmethylated	VSVZ-	Proneural	14.72	1	1.87	1	1.87	1
TCGA-08-0351	40	80	1	1	no	Wildtype	Positive	Unknown	VSVZ-	G-CIMP	65.28	1	50.66	1	50.66	1
TCGA-08-0514	69	40	0	1	no	Unknown	Negative	Unknown	VSVZ-	Classical	11.07	1	N/A	N/A	N/A	N/A
TCGA-08-0516	14	N/A	0	1	no	Unknown	Negative	Unknown	VSVZ-	Classical	19.58	1	1.31	1	1.31	1
TCGA-12-0829	75	80	1	1	yes	Wildtype	Negative	Methylated	VSVZ-	Mesenchymal	20.57	1	15.54	1	15.54	1
TCGA-12-1598	75	N/A	1	1	no	Wildtype	Negative	Methylated	VSVZ-	Neural	15.64	1	N/A	N/A	N/A	N/A
TCGA-14-1823	58	80	1	1	yes	Wildtype	Negative	Methylated	VSVZ+	Mesenchymal	17.84	1	4.6	1	4.6	1
TCGA-12-1093	66	80	1	1	yes	Wildtype	Negative	Unmethylated	VSVZ-	Mesenchymal	15.97	1	10.58	1	10.58	1
TCGA-14-1459	63	100	1	1	no	Unknown	Negative	Methylated	VSVZ-	Neural	12.42	1	9.03	1	9.03	1
TCGA-12-1599	47	80	1	1	no	Wildtype	Negative	Methylated	VSVZ-	Neural	25.66	1	2.92	1	2.92	1
TCGA-12-1094	56	100	1	1	no	Unknown	Negative	Unmethylated	VSVZ-	Classical	12.22	1	6.11	1	6.11	1
TCGA-02-0087	27	80	0	0	no	Unknown	Positive	Unknown	VSVZ-	G-CIMP	57.72	0	57.72	1	57.72	1
TCGA-12-1600	86	80	1	1	no	Wildtype	Negative	Unmethylated	VSVZ-	Classical	14.72	1	13.27	1	13.27	1
TCGA-02-0060	66	80	1	1	no	Wildtype	Negative	Methylated	VSVZ-	Proneural	6.01	1	6.01	1	6.01	1
TCGA-08-0521	17	60	1	1	no	Unknown	Negative	Unknown	VSVZ+	Classical	4.8	1	4.11	1	4.11	1
TCGA-06-0129	30	100	1	1	no	Mutant	Positive	Methylated	VSVZ-	G-CIMP	33.64	1	4.86	1	4.86	1
TCGA-12-1096	55	80	1	1	no	Unknown	Negative	Unmethylated	VSVZ+	Mesenchymal	9.1	1	8.87	1	8.87	1
TCGA-02-0068	57	80	1	1	yes	Wildtype	Negative	Unknown	VSVZ+	Classical	26.41	1	5.75	1	5.75	1
TCGA-02-0069	31	80	1	1	yes	Wildtype	Negative	Methylated	VSVZ-	Proneural	28.68	0	28.68	1	28.68	1
TCGA-14-1458	54	80	1	1	no	Mutant	Positive	Methylated	VSVZ+	G-CIMP	6.67	1	2.66	1	2.66	1
TCGA-02-0070	70	80	1	1	no	Wildtype	Negative	Unknown	VSVZ-	Classical	25.03	0	25.03	1	25.03	1
TCGA-12-1098	75	60	1	1	no	Unknown	Negative	Unmethylated	VSVZ-	Classical	3.98	1	3.06	1	3.06	1
TCGA-06-0168	59	100	1	1	yes	Wildtype	Negative	Unknown	VSVZ-	Mesenchymal	19.65	1	15.14	1	15.14	1
TCGA-12-3648	61	80	1	1	yes	Wildtype	Negative	Methylated	VSVZ-	Classical	26.91	1	2.83	1	2.83	1
TCGA-76-6286	60	80	1	1	no	Wildtype	Negative	Unmethylated	VSVZ-	Unknown	20.96	1	5.91	1	5.91	1
TCGA-76-6191	57	80	1	1	no	Wildtype	Negative	Unmethylated	VSVZ-	Proneural	16.69	1	10.61	1	10.61	1
TCGA-06-0145	53	N/A	0	0	no	Wildtype	Negative	Methylated	VSVZ-	Classical	2.33	1	N/A	N/A	2.33	1
TCGA-76-4935	52	80	1	1	no	Wildtype	Negative	Methylated	VSVZ-	Proneural	36.83	1	N/A	N/A	N/A	N/A
TCGA-19-1390	63	60	0	0	no	Wildtype	Negative	Methylated	VSVZ-	Proneural	25.36	1	N/A	N/A	N/A	N/A
TCGA-08-0354	52	60	1	1	no	Wildtype	Negative	Unknown	VSVZ-	Classical	17.94	1	8.31	1	8.31	1
TCGA-76-6193	78	60	1	1	no	Wildtype	Negative	Unmethylated	VSVZ-	Mesenchymal	2.69	1	2.1	1	2.1	1
TCGA-08-0355	30	100	1	1	no	Wildtype	Negative	Unknown	VSVZ-	Classical	24.54	1	17.05	1	17.05	1
TCGA-14-1829	57	60	1	1	no	Wildtype	Negative	Unmethylated	VSVZ+	Neural	7.16	0	7.16	0	7.16	0
TCGA-19-0960	83	60	1	1	no	Unknown	Negative	Methylated	VSVZ-	Proneural	8.61	0	8.61	0	8.61	0
TCGA-12-3649	76	80	1	0	no	Wildtype	Negative	Unmethylated	VSVZ-	Neural	15.21	1	11.53	1	11.53	1
TCGA-12-3650	46	80	1	1	no	Wildtype	Negative	Unmethylated	VSVZ-	Proneural	10.94	1	7.85	1	7.85	1
TCGA-19-1386	51	80	1	1	yes	Wildtype	Negative	Unmethylated	VSVZ-	Classical	9.07	1	7.79	1	7.79	1
TCGA-19-1387	81	60	1	1	no	Wildtype	Negative	Methylated	VSVZ-	Proneural	5.95	0	2.6	1	2.6	1
TCGA-19-0962	77	40	0	0	no	Unknown	Negative	Methylated	VSVZ-	Mesenchymal	0.66	1	N/A	N/A	0.66	1
TCGA-06-0130	54	80	1	1	no	Wildtype	Negative	Unmethylated	VSVZ-	Mesenchymal	12.94	1	8.02	1	8.02	1
TCGA-19-1388	58	N/A	1	1	no	Wildtype	Negative	Methylated	VSVZ-	Mesenchymal	12.94	1	4.86	1	4.86	1
TCGA-06-0175	69	100	0	1	no	Unknown	Negative	Unknown	VSVZ-	Mesenchymal	4.04	1	1.28	1	1.28	1
TCGA-14-2555	44	80	1	1	no	Unknown	Negative	Methylated	VSVZ-	Neural	7.95	0	7.95	0	7.95	0
TCGA-76-6662	58	80	1	1	no	Wildtype	Negative	Unmethylated	VSVZ-	Unknown	34.43	1	6.73	1	6.73	1
TCGA-76-6663	44	80	1	1	no	Wildtype	Negative	Unmethylated	VSVZ-	Unknown	18.63	1	N/A	N/A	N/A	N/A
TCGA-76-6664	49	80	1	0	no	Wildtype	Negative	Methylated	VSVZ-	Unknown	36.17	0	36.17	0	36.17	0
TCGA-19-1389	51	80	1	1	no	Wildtype	Negative	Unmethylated	VSVZ-	Mesenchymal	4.63	1	2.66	1	2.66	1
TCGA-08-0356	59	80	1	1	yes	Wildtype	Negative	Unknown	VSVZ-	Classical	31.08	1	14.68	1	14.68	1
TCGA-06-0176	34	80	1	1	no	Wildtype	Negative	Unknown	VSVZ-	Mesenchymal	90.93	0	1.35	1	1.35	1
TCGA-06-0178	38	N/A	1	1	yes	Mutant	Negative	Unknown	VSVZ-	Neural	88.07	1	82.69	1	82.69	1
TCGA-19-1789	69	60	1	1	no	Wildtype	Negative	Methylated	VSVZ-	Classical	3.25	1	N/A	N/A	N/A	N/A
TCGA-19-1791	82	N/A	0	0	no	Wildtype	Negative	Unmethylated	VSVZ-	Neural	0.13	0	0.13	0	0.13	0
TCGA-19-2619	55	40	1	1	no	Wildtype	Negative	Methylated	VSVZ-	Classical	9.66	0	4.8	1	4.8	1
TCGA-06-0182	76	60	0	0	no	Unknown	Negative	Unknown	VSVZ+	Neural	3.65	1	N/A	N/A	N/A	N/A
TCGA-19-2620	70	40	1	1	no	Wildtype	Negative	Methylated	VSVZ-	Neural	4.86	1	N/A	N/A	N/A	N/A
TCGA-08-0529	56	80	1	1	no	Unknown	Negative	Unknown	VSVZ-	Classical	18.4	1	10.78	1	10.78	1
TCGA-06-0138	43	80	0	0	no	Wildtype	Negative	Unknown	VSVZ-	Neural	24.21	1	12.94	1	12.94	1
TCGA-19-2623	65	80	1	1	yes	Wildtype	Negative	Methylated	VSVZ-	Mesenchymal	7.52	0	7.52	0	7.52	0
TCGA-08-0358	50	80	1	1	yes	Wildtype	Negative	Unknown	VSVZ-	Classical	22.27	1	8.67	1	8.67	1
TCGA-19-2624	51	N/A	0	0	no	Wildtype	Negative	Unmethylated	VSVZ-	Proneural	0.16	1	N/A	N/A	0.16	1
TCGA-06-0164	47	100	0	0	no	Unknown	Negative	Unknown	VSVZ-	Mesenchymal	56.87	1	46.91	1	46.91	1
TCGA-08-0360	76	80	0	1	no	Unknown	Negative	Unknown	VSVZ-	Mesenchymal	15.37	1	3.68	1	3.68	1
TCGA-19-4065	36	N/A	1	1	no	Unknown	Unknown	Unmethylated	VSVZ-	Unknown	7.03	0	2.3	1	2.3	1
TCGA-19-4068	68	80	1	1	no	Wildtype	Negative	Unmethylated	VSVZ-	Classical	4.5	0	4.5	0	4.5	0
TCGA-06-0184	63	80	1	1	yes	Wildtype	Negative	Unknown	VSVZ-	Mesenchymal	69.84	1	41.92	1	41.92	1
TCGA-08-0389	59	80	1	1	no	Wildtype	Negative	Unknown	VSVZ-	Neural	15.34	1	N/A	N/A	N/A	N/A
TCGA-08-0390	69	60	1	1	no	Wildtype	Negative	Unknown	VSVZ-	Mesenchymal	13.96	1	N/A	N/A	N/A	N/A
TCGA-19-5952	62	60	0	1	no	Wildtype	Negative	Unmethylated	VSVZ-	Classical	18.89	1	N/A	N/A	N/A	N/A
TCGA-06-0185	54	100	1	1	yes	Wildtype	Negative	Unknown	VSVZ-	Neural	73.78	0	23.36	1	23.36	1
TCGA-19-5956	53	80	1	1	no	Unknown	Negative	Unmethylated	VSVZ-	Proneural	22.47	1	21.25	1	21.25	1
TCGA-06-0128	66	80	1	1	no	Mutant	Positive	Methylated	VSVZ-	G-CIMP	22.7	1	6.24	1	6.24	1
TCGA-19-5959	77	80	1	1	no	Wildtype	Negative	Methylated	VSVZ-	Classical	16.79	1	10.45	1	10.45	1
TCGA-06-0158	73	80	0	1	no	Wildtype	Negative	Unknown	VSVZ-	Classical	10.81	1	2.96	1	2.96	1
TCGA-06-0187	69	60	0	0	no	Wildtype	Negative	Unknown	VSVZ-	Classical	27.2	1	17.44	1	17.44	1
TCGA-06-0188	71	100	1	1	yes	Wildtype	Negative	Unknown	VSVZ-	Neural	44.55	1	10.18	1	10.18	1
TCGA-06-0122	84	N/A	0	0	no	Wildtype	Negative	Unmethylated	VSVZ+	Mesenchymal	6.14	1	N/A	N/A	N/A	N/A
TCGA-06-0237	75	N/A	0	0	no	Wildtype	Negative	Unknown	VSVZ-	Neural	13.63	1	N/A	N/A	N/A	N/A
TCGA-06-0143	58	60	0	0	no	Wildtype	Negative	Unmethylated	VSVZ-	Mesenchymal	11.73	1	8.71	1	8.71	1
TCGA-06-0238	46	80	0	0	no	Wildtype	Negative	Unknown	VSVZ-	Proneural	13.3	1	10.22	1	10.22	1
TCGA-06-0133	64	N/A	1	1	no	Wildtype	Negative	Unmethylated	VSVZ+	Neural	14.29	1	2.56	1	2.56	1
TCGA-06-0132	49	N/A	0	0	no	Wildtype	Negative	Unknown	VSVZ-	Neural	25.33	1	15.83	1	15.83	1
TCGA-06-0240	57	90	1	1	no	Wildtype	Unknown	Unknown	VSVZ-	Unknown	20.4	1	N/A	N/A	N/A	N/A
TCGA-06-0241	65	100	1	1	no	Wildtype	Negative	Unknown	VSVZ-	Proneural	48.65	1	6.44	1	6.44	1
TCGA-06-0644	71	80	1	1	no	Wildtype	Negative	Unknown	VSVZ-	Mesenchymal	12.61	1	2.79	1	2.79	1
TCGA-06-0645	55	N/A	0	0	no	Wildtype	Negative	Unknown	VSVZ-	Mesenchymal	5.75	1	N/A	N/A	N/A	N/A
TCGA-06-0154	54	100	0	1	no	Wildtype	Negative	Unknown	VSVZ-	Mesenchymal	13.93	1	6.83	1	6.83	1
TCGA-06-0214	66	100	0	1	no	Wildtype	Negative	Unknown	VSVZ-	Neural	15.01	1	1.58	1	1.58	1
TCGA-06-0878	74	80	1	1	no	Wildtype	Negative	Unmethylated	VSVZ-	Mesenchymal	7.16	0	2.17	1	2.17	1
TCGA-06-0147	51	N/A	1	1	no	Wildtype	Negative	Methylated	VSVZ-	Mesenchymal	17.77	1	3.02	1	3.02	1
TCGA-06-1084	54	80	1	1	no	Wildtype	Negative	Methylated	VSVZ-	Mesenchymal	23.92	1	6.83	1	6.83	1
TCGA-06-1806	47	90	1	1	no	Wildtype	Negative	Unmethylated	VSVZ-	Unknown	15.31	1	8.41	1	8.41	1
TCGA-06-5412	78	80	1	1	no	Wildtype	Negative	Methylated	VSVZ-	Mesenchymal	4.53	1	2.89	1	2.89	1

## Sheet: Table S2 Molecular Datasets
	Molecular Dataset	Source (filename, if applicable)	Data type	Data from samples with VSVZ status	Total unique patients with VSVZ status	Total Features
DNA	Gene Mutations	cBioPortal - TCGA-GBM Provisional Data Set	Mutations	125	125	755
	Copy Number Variations	cBioPortal - TCGA-GBM Provisional Data Set	Copy Number Alterations	246	246	756
	Methylation	Broad GDAC - humanmethylation450-within_bioassay_data_set_function	Methylation Beta-value	59	50	299399
RNA	Gene Expression (Agilent 244K Custom)	Broad GDAC - agilentg4502a_07_1-unc_lowess_normalization_gene_level	mRNA microarry	62	62	17812
		Broad GDAC - agilentg4502a_07_2-unc_lowess_normalization_gene_level	mRNA microarry	161	161	17812
	Gene Expression (Affymetrix HT Human Genome U133)	Broad GDAC - ht_hg_u133a-gene_rma	mRNA microarry	237	237	12042
	Gene Expression (Affymetrix Human Exon 1.0 ST Array)	Broad GDAC - huex_1_0_st_v2-quantile_normalization_gene	mRNA microarry	207	207	18632
	Gene Expression (mRNA Sequence)	Broad GDAC - illuminahiseq_rnaseqv2-RSEM_genes_normalized	mRNA sequence	74	69	20531
Protein	Protein Expression	Broad GDAC - mda_rppa_core-protein_normalization	Reverse Phase Protein Array (RPPA)	108	103	196

## Sheet: Table S3 OS PFS Univ. Analysis
Univariate Cox overall survival analyses of VUMC and TCIA/TCGA-GBM datasets.
	VUMC (n=170)		TCGA/TCIA (n=254)
Covariate	Hazard Ratio [95% Confidence Interval]	P value	Hazard Ratio [95% Confidence Interval]	P value
Age ≤ 50 vs. Age > 50	0.46 [0.28-0.74]	0.002	0.45 [0.32-0.63]	<0.001
Age (continous variable)	1.04 [1.02-1.05]	<0.001	1.04 [1.03-1.05]	<0.001
KPS 50-70 vs. 100-80	1.88 [1.27-2.79]	0.002	1.77 [1.24-2.52]	0.002
KPS < 50 vs. 100-80	5.57 [2.39-13.0]	<0.001	5.13 [2.55-10.3]	<0.001
KPS unknown vs. 100-80	-	-	2.08 [1.44-3.00]	<0.001
IDH Mutation vs. Wildtype	0.24 [0.08-0.75]	0.014	0.41 [0.20-0.84]	0.015
IDH Unknown vs. Wildtype	-	-	1.07 [0.77-1.49]	0.68
G-CIMP Positive vs. Negative	-	-	0.38 [0.20-0.74]	0.005
G-CIMP Unknown vs. Negative	-	-	1.07 [0.40-2.89]	0.891
MGMT promoter methylation vs. unmethylation	0.54 [0.36-0.81]	0.003	0.79 [0.57-1.09]	0.155
MGMT promoter unknown vs. unmethylation	-	-	0.69 [0.50-0.95]	0.024
Temozolomide vs. No temozolomide	0.15 [0.09-0.26]	<0.001	0.49 [0.37-0.64]	<0.001
Radiation vs. no radiation	0.17 [0.10-0.31]	<0.001	0.47 [0.35-0.63]	<0.001
Stupp-like protocol complete vs. incomplete	0.17 [0.10-0.28]	<0.001	0.46 [0.31-0.68]	<0.001
Tumor volume (continous variable)	1.002 [0.997-1.008]	0.393	1.005 [1.00-1.009]	0.036
VSVZ contact vs. no contact	2.62 [1.77-3.88]	<0.001	1.82 [1.39-2.37]	<0.001
Near total resection vs. Subtotal	0.46 [0.27-0.80]	0.005	-	-
Gross total resection vs. Subtotal	0.55 [0.33-0.90]	0.018	-	-

## Sheet: Table S4 Gene Mutation Analysis
	VSVZ+GBM samples (n=64)		VSVZ-GBM Samples (n=61)		Fischer's Exact Test	Benjamini–Hochberg
Gene	#with Mutation	#Without Mutation	#with Mutation	#without Mutation	P Value	Adjusted P value
CACNA1B	0	64	4	57	0.0538474	1
NOX4	0	64	4	57	0.0538474	1
SEMG1	0	64	4	57	0.0538474	1
OR5D18	0	64	4	57	0.0538474	1
KPRP	0	64	4	57	0.0538474	1
TACR3	0	64	4	57	0.0538474	1
MUC5B	0	64	4	57	0.0538474	1
NDST4	0	64	4	57	0.0538474	1
CDH18	1	63	6	55	0.0578264	1
NLRP5	1	63	6	55	0.0578264	1
ATRX	7	57	1	60	0.0622242	1
ADGRG4	0	64	3	58	0.113265	1
CUL1	0	64	3	58	0.113265	1
CACNA1S	0	64	3	58	0.113265	1
CHGB	0	64	3	58	0.113265	1
CREBBP	0	64	3	58	0.113265	1
ACE	0	64	3	58	0.113265	1
PAN3	0	64	3	58	0.113265	1
SPTBN5	0	64	3	58	0.113265	1
SCML2	0	64	3	58	0.113265	1
GABRA1	0	64	3	58	0.113265	1
TJP3	0	64	3	58	0.113265	1
HPSE	0	64	3	58	0.113265	1
ZPBP	0	64	3	58	0.113265	1
CEP250	0	64	3	58	0.113265	1
HTR5A	0	64	3	58	0.113265	1
PLB1	0	64	3	58	0.113265	1
LUM	0	64	3	58	0.113265	1
C3ORF67	0	64	3	58	0.113265	1
PLXNA2	0	64	3	58	0.113265	1
PPP1R3A	0	64	3	58	0.113265	1
MCOLN3	0	64	3	58	0.113265	1
LRRC55	0	64	3	58	0.113265	1
SPTAN1	0	64	3	58	0.113265	1
OR10G8	0	64	3	58	0.113265	1
SASH1	0	64	3	58	0.113265	1
TG	0	64	3	58	0.113265	1
POM121L12	0	64	3	58	0.113265	1
OR8J3	0	64	3	58	0.113265	1
FAM83H	0	64	3	58	0.113265	1
NOS3	4	60	0	61	0.119408	1
ADAMTS16	4	60	0	61	0.119408	1
RNF17	4	60	0	61	0.119408	1
MACF1	4	60	0	61	0.119408	1
RB1	3	61	8	53	0.120923	1
IDH1	7	57	2	59	0.164791	1
BRAF	1	63	4	57	0.200282	1
ZNF814	1	63	4	57	0.200282	1
MXRA5	1	63	4	57	0.200282	1
RYR3	1	63	4	57	0.200282	1
DNAH5	5	59	1	60	0.208147	1
ADGRV1	5	59	1	60	0.208147	1
ABCB1	5	59	1	60	0.208147	1
GALNT17	5	59	1	60	0.208147	1
NLRP11	0	64	2	59	0.236129	1
KCNH8	0	64	2	59	0.236129	1
ZRSR2	0	64	2	59	0.236129	1
USP9X	0	64	2	59	0.236129	1
ADCY3	0	64	2	59	0.236129	1
PIP5K1B	0	64	2	59	0.236129	1
DOCK6	0	64	2	59	0.236129	1
KCNT1	0	64	2	59	0.236129	1
ARHGAP21	0	64	2	59	0.236129	1
ALPP	0	64	2	59	0.236129	1
AMY2B	0	64	2	59	0.236129	1
KLHL1	0	64	2	59	0.236129	1
ANK1	0	64	2	59	0.236129	1
APOF	0	64	2	59	0.236129	1
KIAA1549	0	64	2	59	0.236129	1
CYP4F2	0	64	2	59	0.236129	1
SHTN1	0	64	2	59	0.236129	1
NCOA5	0	64	2	59	0.236129	1
RAD51AP2	0	64	2	59	0.236129	1
SLC4A5	0	64	2	59	0.236129	1
STARD13	0	64	2	59	0.236129	1
BCHE	0	64	2	59	0.236129	1
IL18RAP	0	64	2	59	0.236129	1
C3	0	64	2	59	0.236129	1
SKAP2	0	64	2	59	0.236129	1
ZNF697	0	64	2	59	0.236129	1
CACNB3	0	64	2	59	0.236129	1
TRPA1	0	64	2	59	0.236129	1
CDH16	0	64	2	59	0.236129	1
NRXN1	0	64	2	59	0.236129	1
MGAT4C	0	64	2	59	0.236129	1
ZNF345	0	64	2	59	0.236129	1
COL11A2	0	64	2	59	0.236129	1
COL17A1	0	64	2	59	0.236129	1
GPRC6A	0	64	2	59	0.236129	1
CR2	0	64	2	59	0.236129	1
GALNT9	0	64	2	59	0.236129	1
CTBP2	0	64	2	59	0.236129	1
HDAC9	0	64	2	59	0.236129	1
ZFP42	0	64	2	59	0.236129	1
CYP4B1	0	64	2	59	0.236129	1
RGS22	0	64	2	59	0.236129	1
DAB1	0	64	2	59	0.236129	1
DAXX	0	64	2	59	0.236129	1
DCC	0	64	2	59	0.236129	1
ZNF804A	0	64	2	59	0.236129	1
DES	0	64	2	59	0.236129	1
SOX7	0	64	2	59	0.236129	1
KIF19	0	64	2	59	0.236129	1
OR5K4	0	64	2	59	0.236129	1
USP26	0	64	2	59	0.236129	1
EFNA5	0	64	2	59	0.236129	1
PCOLCE2	0	64	2	59	0.236129	1
RXFP1	0	64	2	59	0.236129	1
EML1	0	64	2	59	0.236129	1
PRG4	0	64	2	59	0.236129	1
SPRY3	0	64	2	59	0.236129	1
ERCC1	0	64	2	59	0.236129	1
EZH2	0	64	2	59	0.236129	1
NME8	0	64	2	59	0.236129	1
F13A1	0	64	2	59	0.236129	1
LRRIQ1	0	64	2	59	0.236129	1
IFITM3	0	64	2	59	0.236129	1
FGFR3	0	64	2	59	0.236129	1
ACAP3	0	64	2	59	0.236129	1
FLNA	0	64	2	59	0.236129	1
LGSN	0	64	2	59	0.236129	1
AK8	0	64	2	59	0.236129	1
GNAT3	0	64	2	59	0.236129	1
FUT5	0	64	2	59	0.236129	1
UGT2B11	0	64	2	59	0.236129	1
GABRE	0	64	2	59	0.236129	1
CPAMD8	0	64	2	59	0.236129	1
IL36A	0	64	2	59	0.236129	1
SULT1B1	0	64	2	59	0.236129	1
PCDH11X	0	64	2	59	0.236129	1
GRM3	0	64	2	59	0.236129	1
PLXDC2	0	64	2	59	0.236129	1
HARS	0	64	2	59	0.236129	1
HRH3	0	64	2	59	0.236129	1
KLHL34	0	64	2	59	0.236129	1
DCAF8L2	0	64	2	59	0.236129	1
ASB15	0	64	2	59	0.236129	1
DGAT2L6	0	64	2	59	0.236129	1
ITPR3	0	64	2	59	0.236129	1
KIR3DL1	0	64	2	59	0.236129	1
GPBAR1	0	64	2	59	0.236129	1
KRT34	0	64	2	59	0.236129	1
LAMB1	0	64	2	59	0.236129	1
LIMK2	0	64	2	59	0.236129	1
CCDC158	0	64	2	59	0.236129	1
TMPRSS11A	0	64	2	59	0.236129	1
MATK	0	64	2	59	0.236129	1
OR2T34	0	64	2	59	0.236129	1
MAP3K1	0	64	2	59	0.236129	1
OR52I2	0	64	2	59	0.236129	1
MAP3K9	0	64	2	59	0.236129	1
MMP1	0	64	2	59	0.236129	1
MMP13	0	64	2	59	0.236129	1
MYH3	0	64	2	59	0.236129	1
MYH9	0	64	2	59	0.236129	1
PKD1L1	0	64	2	59	0.236129	1
NEFM	0	64	2	59	0.236129	1
C12ORF50	0	64	2	59	0.236129	1
NHS	0	64	2	59	0.236129	1
SLC2A14	0	64	2	59	0.236129	1
OR51S1	0	64	2	59	0.236129	1
OR52I1	0	64	2	59	0.236129	1
PABPC3	0	64	2	59	0.236129	1
OR5W2	0	64	2	59	0.236129	1
ENPP2	0	64	2	59	0.236129	1
PHKA1	0	64	2	59	0.236129	1
TAS2R41	0	64	2	59	0.236129	1
TAS2R30	0	64	2	59	0.236129	1
OR5P2	0	64	2	59	0.236129	1
MIER2	0	64	2	59	0.236129	1
OR4N2	0	64	2	59	0.236129	1
GDPD3	0	64	2	59	0.236129	1
FAT3	0	64	2	59	0.236129	1
POLRMT	0	64	2	59	0.236129	1
PPEF1	0	64	2	59	0.236129	1
TENT5C	0	64	2	59	0.236129	1
OR52N1	0	64	2	59	0.236129	1
PTPRA	0	64	2	59	0.236129	1
ZSCAN1	0	64	2	59	0.236129	1
PTPRD	0	64	2	59	0.236129	1
PROKR2	0	64	2	59	0.236129	1
PTPRZ1	0	64	2	59	0.236129	1
RAD23B	0	64	2	59	0.236129	1
ZCWPW1	0	64	2	59	0.236129	1
ASZ1	0	64	2	59	0.236129	1
LRRC31	0	64	2	59	0.236129	1
FANCI	0	64	2	59	0.236129	1
RORC	0	64	2	59	0.236129	1
EIF2AK4	0	64	2	59	0.236129	1
PDZD3	0	64	2	59	0.236129	1
PODNL1	0	64	2	59	0.236129	1
OR2L8	0	64	2	59	0.236129	1
SVEP1	0	64	2	59	0.236129	1
CD209	0	64	2	59	0.236129	1
SIRPG	0	64	2	59	0.236129	1
PHC3	0	64	2	59	0.236129	1
FMN1	0	64	2	59	0.236129	1
ADAMTS20	0	64	2	59	0.236129	1
FAM102A	0	64	2	59	0.236129	1
ADNP2	0	64	2	59	0.236129	1
NLRP2	0	64	2	59	0.236129	1
DIS3	0	64	2	59	0.236129	1
SLC3A1	0	64	2	59	0.236129	1
PDCD11	0	64	2	59	0.236129	1
SV2C	0	64	2	59	0.236129	1
RIMBP3B	0	64	2	59	0.236129	1
SOX3	0	64	2	59	0.236129	1
ALLC	0	64	2	59	0.236129	1
ELSPBP1	0	64	2	59	0.236129	1
NOD2	0	64	2	59	0.236129	1
LPIN1	0	64	2	59	0.236129	1
SYNE2	0	64	2	59	0.236129	1
CAMTA1	0	64	2	59	0.236129	1
PCDHGA1	0	64	2	59	0.236129	1
PCDHB13	0	64	2	59	0.236129	1
RALYL	0	64	2	59	0.236129	1
PCDHA10	0	64	2	59	0.236129	1
PCDHA8	0	64	2	59	0.236129	1
PCDHA5	0	64	2	59	0.236129	1
TEK	0	64	2	59	0.236129	1
TESK1	0	64	2	59	0.236129	1
GPR161	0	64	2	59	0.236129	1
TLR2	0	64	2	59	0.236129	1
TNS1	0	64	2	59	0.236129	1
AADACL4	0	64	2	59	0.236129	1
UBC	0	64	2	59	0.236129	1
UGT2B10	0	64	2	59	0.236129	1
NR1H2	0	64	2	59	0.236129	1
FNDC3B	0	64	2	59	0.236129	1
POTEF	0	64	2	59	0.236129	1
ZIC1	0	64	2	59	0.236129	1
RASAL3	0	64	2	59	0.236129	1
ODF4	0	64	2	59	0.236129	1
ZNF79	0	64	2	59	0.236129	1
ZNF208	0	64	2	59	0.236129	1
NMUR2	0	64	2	59	0.236129	1
ZP2	0	64	2	59	0.236129	1
KRT25	0	64	2	59	0.236129	1
DDX39B	0	64	2	59	0.236129	1
CKMT1A	0	64	2	59	0.236129	1
CASS4	0	64	2	59	0.236129	1
TRPC7	0	64	2	59	0.236129	1
RNASE11	0	64	2	59	0.236129	1
DNAH10	0	64	2	59	0.236129	1
TFPI2	0	64	2	59	0.236129	1
TUSC3	0	64	2	59	0.236129	1
CUBN	0	64	2	59	0.236129	1
SLC45A4	0	64	2	59	0.236129	1
PASD1	0	64	2	59	0.236129	1
DSG4	0	64	2	59	0.236129	1
TMPRSS7	3	61	0	61	0.244387	1
CACNA1D	3	61	0	61	0.244387	1
CP	3	61	0	61	0.244387	1
UBE3C	3	61	0	61	0.244387	1
CYP3A5	3	61	0	61	0.244387	1
PCDHB5	3	61	0	61	0.244387	1
DAO	3	61	0	61	0.244387	1
CEP350	3	61	0	61	0.244387	1
PAK4	3	61	0	61	0.244387	1
DDX41	3	61	0	61	0.244387	1
RANBP6	3	61	0	61	0.244387	1
OR2A12	3	61	0	61	0.244387	1
PEX1	3	61	0	61	0.244387	1
PIK3CG	3	61	0	61	0.244387	1
PLCG1	3	61	0	61	0.244387	1
TMEM229B	3	61	0	61	0.244387	1
DOCK5	3	61	0	61	0.244387	1
MAP3K19	3	61	0	61	0.244387	1
SIM1	3	61	0	61	0.244387	1
HLTF	3	61	0	61	0.244387	1
ADGRL4	3	61	0	61	0.244387	1
CDKL5	3	61	0	61	0.244387	1
SULF1	3	61	0	61	0.244387	1
TIE1	3	61	0	61	0.244387	1
EBF2	3	61	0	61	0.244387	1
SLC22A9	3	61	0	61	0.244387	1
PTEN	17	47	23	38	0.249699	1
LRP2	2	62	5	56	0.265586	1
SYNE1	2	62	5	56	0.265586	1
TP53	19	45	24	37	0.266163	1
FRG1BP	7	57	3	58	0.324764	1
SPTA1	4	60	7	54	0.356319	1
KIAA1210	1	63	3	58	0.357079	1
DPP10	1	63	3	58	0.357079	1
RERE	1	63	3	58	0.357079	1
DNAH11	1	63	3	58	0.357079	1
DST	1	63	3	58	0.357079	1
CALCR	1	63	3	58	0.357079	1
DUOX2	1	63	3	58	0.357079	1
CHD5	1	63	3	58	0.357079	1
CNTNAP2	1	63	3	58	0.357079	1
FGA	1	63	3	58	0.357079	1
SLCO6A1	1	63	3	58	0.357079	1
KIF2B	1	63	3	58	0.357079	1
ADAM29	1	63	3	58	0.357079	1
CHD9	1	63	3	58	0.357079	1
AMER3	4	60	1	60	0.365539	1
COL12A1	4	60	1	60	0.365539	1
DNAH8	4	60	1	60	0.365539	1
SEMA3C	4	60	1	60	0.365539	1
LRP1	4	60	1	60	0.365539	1
KRTAP4-11	4	60	1	60	0.365539	1
SCN7A	4	60	1	60	0.365539	1
RYR2	5	59	8	53	0.389151	1
FLG	9	55	5	56	0.39789	1
PIK3CA	10	54	6	55	0.425191	1
FCGBP	2	62	4	57	0.432437	1
RPL5	2	62	4	57	0.432437	1
KIF4B	2	62	4	57	0.432437	1
COL6A3	5	59	2	59	0.440564	1
MUC17	3	61	5	56	0.484787	1
ADGRG5	0	64	1	60	0.488	1
AMER1	0	64	1	60	0.488	1
ABL1	0	64	1	60	0.488	1
AOC1	0	64	1	60	0.488	1
HIPK1	0	64	1	60	0.488	1
KDM5C	0	64	1	60	0.488	1
ACTG2	0	64	1	60	0.488	1
FAM47C	0	64	1	60	0.488	1
WFDC8	0	64	1	60	0.488	1
ACTN1	0	64	1	60	0.488	1
EPX	0	64	1	60	0.488	1
ARID1A	0	64	1	60	0.488	1
CSMD2	0	64	1	60	0.488	1
DYSF	0	64	1	60	0.488	1
ADAM10	0	64	1	60	0.488	1
TUBGCP5	0	64	1	60	0.488	1
TMEM132B	0	64	1	60	0.488	1
DSCAML1	0	64	1	60	0.488	1
ADCY9	0	64	1	60	0.488	1
ADD2	0	64	1	60	0.488	1
SLC12A5	0	64	1	60	0.488	1
ADH1B	0	64	1	60	0.488	1
SORCS1	0	64	1	60	0.488	1
ZBED9	0	64	1	60	0.488	1
PRR12	0	64	1	60	0.488	1
PLEKHG1	0	64	1	60	0.488	1
KIAA1211	0	64	1	60	0.488	1
SNX30	0	64	1	60	0.488	1
PARP1	0	64	1	60	0.488	1
HIST1H2AM	0	64	1	60	0.488	1
ZNF608	0	64	1	60	0.488	1
COG6	0	64	1	60	0.488	1
GPR158	0	64	1	60	0.488	1
AFM	0	64	1	60	0.488	1
NYNRIN	0	64	1	60	0.488	1
JAG1	0	64	1	60	0.488	1
AHR	0	64	1	60	0.488	1
ZNF534	0	64	1	60	0.488	1
AKT1	0	64	1	60	0.488	1
ALDH3A1	0	64	1	60	0.488	1
BCAR3	0	64	1	60	0.488	1
GPRASP2	0	64	1	60	0.488	1
CAVIN2	0	64	1	60	0.488	1
PDZD4	0	64	1	60	0.488	1
OR51T1	0	64	1	60	0.488	1
JCAD	0	64	1	60	0.488	1
DIP2B	0	64	1	60	0.488	1
TSGA13	0	64	1	60	0.488	1
AMPH	0	64	1	60	0.488	1
ZBTB2	0	64	1	60	0.488	1
NYAP2	0	64	1	60	0.488	1
ANK3	0	64	1	60	0.488	1
CIP2A	0	64	1	60	0.488	1
AOX1	0	64	1	60	0.488	1
APBA1	0	64	1	60	0.488	1
ITGA10	0	64	1	60	0.488	1
ELP1	0	64	1	60	0.488	1
MAGEB16	0	64	1	60	0.488	1
ZNF317	0	64	1	60	0.488	1
PCDHB16	0	64	1	60	0.488	1
PPP4R4	0	64	1	60	0.488	1
SPTBN4	0	64	1	60	0.488	1
ART1	0	64	1	60	0.488	1
CADPS	0	64	1	60	0.488	1
DNAH17	0	64	1	60	0.488	1
NCOA1	0	64	1	60	0.488	1
ZFHX3	0	64	1	60	0.488	1
ZP4	0	64	1	60	0.488	1
SLC46A2	0	64	1	60	0.488	1
ATP6V1C1	0	64	1	60	0.488	1
CTSF	0	64	1	60	0.488	1
MYOM1	0	64	1	60	0.488	1
AVPR1A	0	64	1	60	0.488	1
DOCK11	0	64	1	60	0.488	1
AXL	0	64	1	60	0.488	1
AZGP1	0	64	1	60	0.488	1
ADAM7	0	64	1	60	0.488	1
MPDZ	0	64	1	60	0.488	1
SUCLG1	0	64	1	60	0.488	1
FGF18	0	64	1	60	0.488	1
BMP3	0	64	1	60	0.488	1
GBP5	0	64	1	60	0.488	1
BTK	0	64	1	60	0.488	1
C1S	0	64	1	60	0.488	1
HERC1	0	64	1	60	0.488	1
PHOX2B	0	64	1	60	0.488	1
ATP8B3	0	64	1	60	0.488	1
CDKL2	0	64	1	60	0.488	1
F2RL3	0	64	1	60	0.488	1
CAPN6	0	64	1	60	0.488	1
DOK2	0	64	1	60	0.488	1
FCHO2	0	64	1	60	0.488	1
CBFA2T3	0	64	1	60	0.488	1
CCND3	0	64	1	60	0.488	1
CCNE1	0	64	1	60	0.488	1
SMC3	0	64	1	60	0.488	1
AIFM1	0	64	1	60	0.488	1
SIGLEC6	0	64	1	60	0.488	1
ATG12	0	64	1	60	0.488	1
CTDP1	0	64	1	60	0.488	1
SLC6A5	0	64	1	60	0.488	1
CD58	0	64	1	60	0.488	1
SCAF11	0	64	1	60	0.488	1
MYOM2	0	64	1	60	0.488	1
OSMR	0	64	1	60	0.488	1
CDC27	0	64	1	60	0.488	1
RSBN1L	0	64	1	60	0.488	1
CDH13	0	64	1	60	0.488	1
ALPK2	0	64	1	60	0.488	1
AURKB	0	64	1	60	0.488	1
DLGAP2	0	64	1	60	0.488	1
CCPG1	0	64	1	60	0.488	1
IGFN1	0	64	1	60	0.488	1
CES1	0	64	1	60	0.488	1
CDHR3	0	64	1	60	0.488	1
CHD4	0	64	1	60	0.488	1
CHN2	0	64	1	60	0.488	1
LYST	0	64	1	60	0.488	1
CREBZF	0	64	1	60	0.488	1
CHRNB4	0	64	1	60	0.488	1
CHUK	0	64	1	60	0.488	1
SLIT2	0	64	1	60	0.488	1
CLCN6	0	64	1	60	0.488	1
CLCN7	0	64	1	60	0.488	1
MPP4	0	64	1	60	0.488	1
TBC1D22A	0	64	1	60	0.488	1
CD101	0	64	1	60	0.488	1
RECQL4	0	64	1	60	0.488	1
CLTC	0	64	1	60	0.488	1
ZNF324	0	64	1	60	0.488	1
CHST2	0	64	1	60	0.488	1
QKI	0	64	1	60	0.488	1
IQCK	0	64	1	60	0.488	1
IL27RA	0	64	1	60	0.488	1
AKAP6	0	64	1	60	0.488	1
COL4A1	0	64	1	60	0.488	1
MAPK8IP1	0	64	1	60	0.488	1
ANKRD35	0	64	1	60	0.488	1
COL6A1	0	64	1	60	0.488	1
COL7A1	0	64	1	60	0.488	1
COL11A1	0	64	1	60	0.488	1
COL16A1	0	64	1	60	0.488	1
ABI3BP	0	64	1	60	0.488	1
ADAMTS2	0	64	1	60	0.488	1
FXR2	0	64	1	60	0.488	1
SMARCAL1	0	64	1	60	0.488	1
ZNF521	0	64	1	60	0.488	1
COL5A3	0	64	1	60	0.488	1
GCSAML	0	64	1	60	0.488	1
SIN3A	0	64	1	60	0.488	1
CPN2	0	64	1	60	0.488	1
ADGRA2	0	64	1	60	0.488	1
KIF20B	0	64	1	60	0.488	1
CRHR2	0	64	1	60	0.488	1
KRT23	0	64	1	60	0.488	1
ABCG1	0	64	1	60	0.488	1
L3MBTL1	0	64	1	60	0.488	1
CSF3R	0	64	1	60	0.488	1
LRRC3B	0	64	1	60	0.488	1
SUSD5	0	64	1	60	0.488	1
TTC37	0	64	1	60	0.488	1
SIPA1L1	0	64	1	60	0.488	1
VCAN	0	64	1	60	0.488	1
IL22	0	64	1	60	0.488	1
LTN1	0	64	1	60	0.488	1
PLXNA4	0	64	1	60	0.488	1
DECR2	0	64	1	60	0.488	1
CTNND2	0	64	1	60	0.488	1
CROCC	0	64	1	60	0.488	1
ARHGEF26	0	64	1	60	0.488	1
GGA1	0	64	1	60	0.488	1
PCDHGA8	0	64	1	60	0.488	1
HERPUD1	0	64	1	60	0.488	1
ANKS3	0	64	1	60	0.488	1
GLIS1	0	64	1	60	0.488	1
CX3CR1	0	64	1	60	0.488	1
AQR	0	64	1	60	0.488	1
TRPM6	0	64	1	60	0.488	1
CYLC2	0	64	1	60	0.488	1
CYLD	0	64	1	60	0.488	1
GAPVD1	0	64	1	60	0.488	1
CYP2B6	0	64	1	60	0.488	1
TES	0	64	1	60	0.488	1
FRMPD4	0	64	1	60	0.488	1
HDAC4	0	64	1	60	0.488	1
MATR3	0	64	1	60	0.488	1
DAG1	0	64	1	60	0.488	1
RB1CC1	0	64	1	60	0.488	1
MFRP	0	64	1	60	0.488	1
ARHGEF11	0	64	1	60	0.488	1
PANX3	0	64	1	60	0.488	1
KRTAP10-9	0	64	1	60	0.488	1
DDIT3	0	64	1	60	0.488	1
ELMO1	0	64	1	60	0.488	1
TIAM2	0	64	1	60	0.488	1
DDX6	0	64	1	60	0.488	1
RUSC2	0	64	1	60	0.488	1
HIST1H2BA	0	64	1	60	0.488	1
ZBTB39	0	64	1	60	0.488	1
VILL	0	64	1	60	0.488	1
CANT1	0	64	1	60	0.488	1
DQX1	0	64	1	60	0.488	1
SV2B	0	64	1	60	0.488	1
MTX3	0	64	1	60	0.488	1
SEC16A	0	64	1	60	0.488	1
MS4A8	0	64	1	60	0.488	1
WDR1	0	64	1	60	0.488	1
OR7A17	0	64	1	60	0.488	1
CLNK	0	64	1	60	0.488	1
OR5K1	0	64	1	60	0.488	1
NR1I3	0	64	1	60	0.488	1
DYNC1H1	0	64	1	60	0.488	1
DPYD	0	64	1	60	0.488	1
SLC26A3	0	64	1	60	0.488	1
TFAP2D	0	64	1	60	0.488	1
DRP2	0	64	1	60	0.488	1
ATN1	0	64	1	60	0.488	1
OR2T27	0	64	1	60	0.488	1
ABCC5	0	64	1	60	0.488	1
EDIL3	0	64	1	60	0.488	1
SPATA32	0	64	1	60	0.488	1
SNX29	0	64	1	60	0.488	1
FAM135B	0	64	1	60	0.488	1
EEF1A1	0	64	1	60	0.488	1
OR10A3	0	64	1	60	0.488	1
SYT15	0	64	1	60	0.488	1
SYT16	0	64	1	60	0.488	1
MYOF	0	64	1	60	0.488	1
ZNF263	0	64	1	60	0.488	1
FRY	0	64	1	60	0.488	1
EGR3	0	64	1	60	0.488	1
TMEM132E	0	64	1	60	0.488	1
GGTLC1	0	64	1	60	0.488	1
SRPK3	0	64	1	60	0.488	1
PATJ	0	64	1	60	0.488	1
OLIG2	0	64	1	60	0.488	1
SPACA3	0	64	1	60	0.488	1
EPB41L2	0	64	1	60	0.488	1
PLCE1	0	64	1	60	0.488	1
EPHB1	0	64	1	60	0.488	1
NIN	0	64	1	60	0.488	1
EPHB6	0	64	1	60	0.488	1
ERG	0	64	1	60	0.488	1
KRTAP6-1	0	64	1	60	0.488	1
SF3A1	0	64	1	60	0.488	1
COL6A5	0	64	1	60	0.488	1
CRISP3	0	64	1	60	0.488	1
SMYD5	0	64	1	60	0.488	1
EXT2	0	64	1	60	0.488	1
EYA1	0	64	1	60	0.488	1
OR2H1	0	64	1	60	0.488	1
THEG	0	64	1	60	0.488	1
PKDREJ	0	64	1	60	0.488	1
FSCB	0	64	1	60	0.488	1
FANCD2	0	64	1	60	0.488	1
ZIC4	0	64	1	60	0.488	1
TUBB4A	0	64	1	60	0.488	1
SYCP2	0	64	1	60	0.488	1
FAU	0	64	1	60	0.488	1
ST3GAL6	0	64	1	60	0.488	1
UTP15	0	64	1	60	0.488	1
CD2BP2	0	64	1	60	0.488	1
KRTAP5-4	0	64	1	60	0.488	1
FHL3	0	64	1	60	0.488	1
VEGFD	0	64	1	60	0.488	1
MIEF2	0	64	1	60	0.488	1
STEAP1	0	64	1	60	0.488	1
AGAP3	0	64	1	60	0.488	1
REV1	0	64	1	60	0.488	1
CARM1	0	64	1	60	0.488	1
NCOA2	0	64	1	60	0.488	1
FOXO1	0	64	1	60	0.488	1
ARFGEF2	0	64	1	60	0.488	1
PHF6	0	64	1	60	0.488	1
LINGO2	0	64	1	60	0.488	1
PRPF8	0	64	1	60	0.488	1
ERN2	0	64	1	60	0.488	1
AHSA1	0	64	1	60	0.488	1
TDP2	0	64	1	60	0.488	1
GFM2	0	64	1	60	0.488	1
SERPINA11	0	64	1	60	0.488	1
LSR	0	64	1	60	0.488	1
OR6V1	0	64	1	60	0.488	1
NPRL2	0	64	1	60	0.488	1
HOOK3	0	64	1	60	0.488	1
MIA2	0	64	1	60	0.488	1
C15ORF48	0	64	1	60	0.488	1
MRGPRX4	0	64	1	60	0.488	1
CARD11	0	64	1	60	0.488	1
ASB2	0	64	1	60	0.488	1
BRSK1	0	64	1	60	0.488	1
RAI2	0	64	1	60	0.488	1
GABRG1	0	64	1	60	0.488	1
GALE	0	64	1	60	0.488	1
SALL3	0	64	1	60	0.488	1
ATP8A2	0	64	1	60	0.488	1
SRRM4	0	64	1	60	0.488	1
NADK2	0	64	1	60	0.488	1
NOXA1	0	64	1	60	0.488	1
GPR78	0	64	1	60	0.488	1
MYOZ2	0	64	1	60	0.488	1
GATA6	0	64	1	60	0.488	1
GC	0	64	1	60	0.488	1
SESN1	0	64	1	60	0.488	1
CFHR3	0	64	1	60	0.488	1
GHSR	0	64	1	60	0.488	1
NPFFR2	0	64	1	60	0.488	1
MTMR11	0	64	1	60	0.488	1
TTBK1	0	64	1	60	0.488	1
PNPLA6	0	64	1	60	0.488	1
ADAMDEC1	0	64	1	60	0.488	1
RBMS3	0	64	1	60	0.488	1
RBMX	0	64	1	60	0.488	1
SLC22A10	0	64	1	60	0.488	1
MSL3	0	64	1	60	0.488	1
TRIM55	0	64	1	60	0.488	1
C9ORF84	0	64	1	60	0.488	1
SLC9A7	0	64	1	60	0.488	1
FAM71F1	0	64	1	60	0.488	1
GOLGB1	0	64	1	60	0.488	1
CNDP1	0	64	1	60	0.488	1
PRUNE2	0	64	1	60	0.488	1
LILRA3	0	64	1	60	0.488	1
GPR34	0	64	1	60	0.488	1
FFAR2	0	64	1	60	0.488	1
DUS4L	0	64	1	60	0.488	1
YY2	0	64	1	60	0.488	1
GRB7	0	64	1	60	0.488	1
GRB10	0	64	1	60	0.488	1
DIDO1	0	64	1	60	0.488	1
GRIK1	0	64	1	60	0.488	1
ADAMTS5	0	64	1	60	0.488	1
FCRLA	0	64	1	60	0.488	1
GRIN2C	0	64	1	60	0.488	1
GRM5	0	64	1	60	0.488	1
GRM6	0	64	1	60	0.488	1
GRM7	0	64	1	60	0.488	1
MAP4K1	0	64	1	60	0.488	1
WIF1	0	64	1	60	0.488	1
TEKT4	0	64	1	60	0.488	1
AKAP2	0	64	1	60	0.488	1
SEC63	0	64	1	60	0.488	1
CCDC9B	0	64	1	60	0.488	1
CATSPERD	0	64	1	60	0.488	1
NR4A1	0	64	1	60	0.488	1
TRIM6	0	64	1	60	0.488	1
POTEE	0	64	1	60	0.488	1
NAA35	0	64	1	60	0.488	1
HOXC11	0	64	1	60	0.488	1
SHPRH	0	64	1	60	0.488	1
SPDYE4	0	64	1	60	0.488	1
ENPP7	0	64	1	60	0.488	1
HTR1E	0	64	1	60	0.488	1
TNC	0	64	1	60	0.488	1
IRF8	0	64	1	60	0.488	1
LRRC30	0	64	1	60	0.488	1
SP110	0	64	1	60	0.488	1
ZNF546	0	64	1	60	0.488	1
IGF2R	0	64	1	60	0.488	1
CABS1	0	64	1	60	0.488	1
ZNF518B	0	64	1	60	0.488	1
IL1R1	0	64	1	60	0.488	1
IL12RB2	0	64	1	60	0.488	1
IMPG1	0	64	1	60	0.488	1
INSR	0	64	1	60	0.488	1
OTOP3	0	64	1	60	0.488	1
ITGB2	0	64	1	60	0.488	1
ITGB6	0	64	1	60	0.488	1
APOBEC3F	0	64	1	60	0.488	1
KARS	0	64	1	60	0.488	1
KCND1	0	64	1	60	0.488	1
KIR2DL1	0	64	1	60	0.488	1
KIT	0	64	1	60	0.488	1
KLKB1	0	64	1	60	0.488	1
KNG1	0	64	1	60	0.488	1
KRT13	0	64	1	60	0.488	1
KRT15	0	64	1	60	0.488	1
KRT18	0	64	1	60	0.488	1
FOXP2	0	64	1	60	0.488	1
STXBP5	0	64	1	60	0.488	1
LAMC1	0	64	1	60	0.488	1
PCARE	0	64	1	60	0.488	1
LCT	0	64	1	60	0.488	1
LGALS8	0	64	1	60	0.488	1
LPA	0	64	1	60	0.488	1
LRP6	0	64	1	60	0.488	1
PLEKHM3	0	64	1	60	0.488	1
LY9	0	64	1	60	0.488	1
PACRG	0	64	1	60	0.488	1
ACSM2B	0	64	1	60	0.488	1
MAOB	0	64	1	60	0.488	1
MAP1B	0	64	1	60	0.488	1
MARS	0	64	1	60	0.488	1
MC5R	0	64	1	60	0.488	1
MCC	0	64	1	60	0.488	1
CHST6	0	64	1	60	0.488	1
MCL1	0	64	1	60	0.488	1
MCM3	0	64	1	60	0.488	1
MCM6	0	64	1	60	0.488	1
BCL11A	0	64	1	60	0.488	1
TMPRSS11F	0	64	1	60	0.488	1
MDM4	0	64	1	60	0.488	1
MAP3K4	0	64	1	60	0.488	1
MEST	0	64	1	60	0.488	1
CIITA	0	64	1	60	0.488	1
KMT2A	0	64	1	60	0.488	1
TRPM1	0	64	1	60	0.488	1
CLPSL1	0	64	1	60	0.488	1
ATAD2	0	64	1	60	0.488	1
ADAM22	0	64	1	60	0.488	1
MST1	0	64	1	60	0.488	1
MST1R	0	64	1	60	0.488	1
MTM1	0	64	1	60	0.488	1
MUC2	0	64	1	60	0.488	1
AGAP6	0	64	1	60	0.488	1
GADD45B	0	64	1	60	0.488	1
MYLK	0	64	1	60	0.488	1
MYO9B	0	64	1	60	0.488	1
MYO10	0	64	1	60	0.488	1
TMTC2	0	64	1	60	0.488	1
CFAP100	0	64	1	60	0.488	1
SPATA31D1	0	64	1	60	0.488	1
RAB4B	0	64	1	60	0.488	1
CFAP77	0	64	1	60	0.488	1
NFIX	0	64	1	60	0.488	1
CD163L1	0	64	1	60	0.488	1
TONSL	0	64	1	60	0.488	1
MAP3K15	0	64	1	60	0.488	1
KLHDC7A	0	64	1	60	0.488	1
CNOT4	0	64	1	60	0.488	1
NOTCH3	0	64	1	60	0.488	1
NOV	0	64	1	60	0.488	1
NPC1	0	64	1	60	0.488	1
NRAS	0	64	1	60	0.488	1
CPXM2	0	64	1	60	0.488	1
NTRK3	0	64	1	60	0.488	1
DDR2	0	64	1	60	0.488	1
HECTD4	0	64	1	60	0.488	1
GPR143	0	64	1	60	0.488	1
OCRL	0	64	1	60	0.488	1
ZNF786	0	64	1	60	0.488	1
OR52H1	0	64	1	60	0.488	1
PROX2	0	64	1	60	0.488	1
PAK1	0	64	1	60	0.488	1
NFXL1	0	64	1	60	0.488	1
PAK3	0	64	1	60	0.488	1
CNTN3	0	64	1	60	0.488	1
SLC5A8	0	64	1	60	0.488	1
PC	0	64	1	60	0.488	1
PCDHGC3	0	64	1	60	0.488	1
PCNT	0	64	1	60	0.488	1
PCYT1A	0	64	1	60	0.488	1
OR8H3	0	64	1	60	0.488	1
PDGFRB	0	64	1	60	0.488	1
PGM5	0	64	1	60	0.488	1
OR8A1	0	64	1	60	0.488	1
DNAJC10	0	64	1	60	0.488	1
SH3TC1	0	64	1	60	0.488	1
PIK3CB	0	64	1	60	0.488	1
PIM1	0	64	1	60	0.488	1
OR6C75	0	64	1	60	0.488	1
PITX2	0	64	1	60	0.488	1
KRT20	0	64	1	60	0.488	1
PLCD1	0	64	1	60	0.488	1
PLS1	0	64	1	60	0.488	1
IQGAP3	0	64	1	60	0.488	1
DSE	0	64	1	60	0.488	1
ANAPC4	0	64	1	60	0.488	1
PMS1	0	64	1	60	0.488	1
MTMR12	0	64	1	60	0.488	1
PMS2	0	64	1	60	0.488	1
SDK2	0	64	1	60	0.488	1
PODXL	0	64	1	60	0.488	1
TNPO2	0	64	1	60	0.488	1
POU4F2	0	64	1	60	0.488	1
POU5F1	0	64	1	60	0.488	1
PRSS58	0	64	1	60	0.488	1
OR10Z1	0	64	1	60	0.488	1
PPP2R1B	0	64	1	60	0.488	1
PRB4	0	64	1	60	0.488	1
OR6C4	0	64	1	60	0.488	1
C17ORF47	0	64	1	60	0.488	1
OR5H6	0	64	1	60	0.488	1
OTUD4	0	64	1	60	0.488	1
PRKCD	0	64	1	60	0.488	1
OR5H2	0	64	1	60	0.488	1
OR4K5	0	64	1	60	0.488	1
PRKG2	0	64	1	60	0.488	1
MAPK3	0	64	1	60	0.488	1
OR51G1	0	64	1	60	0.488	1
MAP2K3	0	64	1	60	0.488	1
PROS1	0	64	1	60	0.488	1
DAB2IP	0	64	1	60	0.488	1
SAMD9	0	64	1	60	0.488	1
NOX5	0	64	1	60	0.488	1
PSG9	0	64	1	60	0.488	1
BCORL1	0	64	1	60	0.488	1
PSMB8	0	64	1	60	0.488	1
CMYA5	0	64	1	60	0.488	1
RNF43	0	64	1	60	0.488	1
CASZ1	0	64	1	60	0.488	1
FOCAD	0	64	1	60	0.488	1
PTPRB	0	64	1	60	0.488	1
DNAJC28	0	64	1	60	0.488	1
PTPRK	0	64	1	60	0.488	1
PTPRO	0	64	1	60	0.488	1
OR4K1	0	64	1	60	0.488	1
ABCD3	0	64	1	60	0.488	1
PYGB	0	64	1	60	0.488	1
QARS	0	64	1	60	0.488	1
OR7A10	0	64	1	60	0.488	1
BANK1	0	64	1	60	0.488	1
ARMT1	0	64	1	60	0.488	1
OR8I2	0	64	1	60	0.488	1
OR10H5	0	64	1	60	0.488	1
ACP7	0	64	1	60	0.488	1
UACA	0	64	1	60	0.488	1
HSPBAP1	0	64	1	60	0.488	1
WDYHV1	0	64	1	60	0.488	1
STEAP4	0	64	1	60	0.488	1
GAL3ST4	0	64	1	60	0.488	1
CRTAC1	0	64	1	60	0.488	1
REN	0	64	1	60	0.488	1
UPF1	0	64	1	60	0.488	1
RET	0	64	1	60	0.488	1
BPIFA3	0	64	1	60	0.488	1
SRBD1	0	64	1	60	0.488	1
OR11H12	0	64	1	60	0.488	1
ZDHHC4	0	64	1	60	0.488	1
RGS4	0	64	1	60	0.488	1
RGS12	0	64	1	60	0.488	1
KIF7	0	64	1	60	0.488	1
CCDC7	0	64	1	60	0.488	1
INTS10	0	64	1	60	0.488	1
ZNF385D	0	64	1	60	0.488	1
VPS13D	0	64	1	60	0.488	1
PBRM1	0	64	1	60	0.488	1
MYH14	0	64	1	60	0.488	1
HHIPL2	0	64	1	60	0.488	1
ROBO2	0	64	1	60	0.488	1
ARHGAP28	0	64	1	60	0.488	1
YY1AP1	0	64	1	60	0.488	1
ROS1	0	64	1	60	0.488	1
RP1	0	64	1	60	0.488	1
PIP4K2C	0	64	1	60	0.488	1
RPE65	0	64	1	60	0.488	1
RPL11	0	64	1	60	0.488	1
TREML2	0	64	1	60	0.488	1
LSP1P5	0	64	1	60	0.488	1
WDR33	0	64	1	60	0.488	1
GIMAP5	0	64	1	60	0.488	1
LRRK2	0	64	1	60	0.488	1
ATP9B	0	64	1	60	0.488	1
PPM1J	0	64	1	60	0.488	1
POF1B	0	64	1	60	0.488	1
GPR179	0	64	1	60	0.488	1
ATXN1	0	64	1	60	0.488	1
SCNN1B	0	64	1	60	0.488	1
MROH7	0	64	1	60	0.488	1
CCL24	0	64	1	60	0.488	1
SFPQ	0	64	1	60	0.488	1
SUPT20H	0	64	1	60	0.488	1
SFTPC	0	64	1	60	0.488	1
OR5D14	0	64	1	60	0.488	1
TEDC2	0	64	1	60	0.488	1
ZFP30	0	64	1	60	0.488	1
CARMIL1	0	64	1	60	0.488	1
SH3GL3	0	64	1	60	0.488	1
GOLGA6D	0	64	1	60	0.488	1
TRMT1	0	64	1	60	0.488	1
NLRP1	0	64	1	60	0.488	1
R3HDM2	0	64	1	60	0.488	1
CNKSR2	0	64	1	60	0.488	1
SEC31A	0	64	1	60	0.488	1
ALPK1	0	64	1	60	0.488	1
PRPF40A	0	64	1	60	0.488	1
SLC2A1	0	64	1	60	0.488	1
PREX2	0	64	1	60	0.488	1
SLC2A3	0	64	1	60	0.488	1
DENND4C	0	64	1	60	0.488	1
DHX30	0	64	1	60	0.488	1
CEP63	0	64	1	60	0.488	1
YEATS2	0	64	1	60	0.488	1
SLC6A13	0	64	1	60	0.488	1
NSUN5	0	64	1	60	0.488	1
SMTNL1	0	64	1	60	0.488	1
THADA	0	64	1	60	0.488	1
ARHGEF40	0	64	1	60	0.488	1
SLC12A2	0	64	1	60	0.488	1
DKK1	0	64	1	60	0.488	1
SLC17A9	0	64	1	60	0.488	1
MTERF2	0	64	1	60	0.488	1
SLCO2A1	0	64	1	60	0.488	1
DNAJC11	0	64	1	60	0.488	1
CHP2	0	64	1	60	0.488	1
SLC22A5	0	64	1	60	0.488	1
TPX2	0	64	1	60	0.488	1
SORCS3	0	64	1	60	0.488	1
ADAM33	0	64	1	60	0.488	1
WDR82	0	64	1	60	0.488	1
PCNX1	0	64	1	60	0.488	1
TMEM26	0	64	1	60	0.488	1
CLEC4C	0	64	1	60	0.488	1
MAST3	0	64	1	60	0.488	1
CACNA2D3	0	64	1	60	0.488	1
PHLPP2	0	64	1	60	0.488	1
SOS1	0	64	1	60	0.488	1
FOXJ2	0	64	1	60	0.488	1
BDP1	0	64	1	60	0.488	1
SOX10	0	64	1	60	0.488	1
SPAG4	0	64	1	60	0.488	1
*MARCH10	0	64	1	60	0.488	1
UHRF1BP1L	0	64	1	60	0.488	1
KIF1B	0	64	1	60	0.488	1
CUL9	0	64	1	60	0.488	1
SLC28A3	0	64	1	60	0.488	1
PNLDC1	0	64	1	60	0.488	1
UNC45A	0	64	1	60	0.488	1
SAMSN1	0	64	1	60	0.488	1
SS18	0	64	1	60	0.488	1
ST14	0	64	1	60	0.488	1
NCDN	0	64	1	60	0.488	1
STAT1	0	64	1	60	0.488	1
NUP205	0	64	1	60	0.488	1
XYLT2	0	64	1	60	0.488	1
ABCG4	0	64	1	60	0.488	1
PASK	0	64	1	60	0.488	1
RGL1	0	64	1	60	0.488	1
CNTNAP5	0	64	1	60	0.488	1
NCAPG	0	64	1	60	0.488	1
MAST4	0	64	1	60	0.488	1
ATP11B	0	64	1	60	0.488	1
PLCL2	0	64	1	60	0.488	1
RHBDL3	0	64	1	60	0.488	1
VAMP7	0	64	1	60	0.488	1
KAZN	0	64	1	60	0.488	1
MLST8	0	64	1	60	0.488	1
OR10S1	0	64	1	60	0.488	1
TAP1	0	64	1	60	0.488	1
MTUS2	0	64	1	60	0.488	1
CNTN2	0	64	1	60	0.488	1
INTS6L	0	64	1	60	0.488	1
ICOSLG	0	64	1	60	0.488	1
NEU4	0	64	1	60	0.488	1
HNF1A	0	64	1	60	0.488	1
HNF1B	0	64	1	60	0.488	1
TCF12	0	64	1	60	0.488	1
TCF20	0	64	1	60	0.488	1
RGPD8	0	64	1	60	0.488	1
CLASP1	0	64	1	60	0.488	1
PCDHGB1	0	64	1	60	0.488	1
FOXN4	0	64	1	60	0.488	1
PCDHGA6	0	64	1	60	0.488	1
PCDHB12	0	64	1	60	0.488	1
LMBR1	0	64	1	60	0.488	1
PCDHA7	0	64	1	60	0.488	1
PCDHA3	0	64	1	60	0.488	1
TEX13B	0	64	1	60	0.488	1
TEX11	0	64	1	60	0.488	1
TERT	0	64	1	60	0.488	1
DNAH7	0	64	1	60	0.488	1
DICER1	0	64	1	60	0.488	1
ZSCAN5B	0	64	1	60	0.488	1
THBS1	0	64	1	60	0.488	1
THBS4	0	64	1	60	0.488	1
SF3B1	0	64	1	60	0.488	1
KIAA0825	0	64	1	60	0.488	1
TYW1B	0	64	1	60	0.488	1
ZNF732	0	64	1	60	0.488	1
TJP1	0	64	1	60	0.488	1
TLE2	0	64	1	60	0.488	1
TLE4	0	64	1	60	0.488	1
TLL1	0	64	1	60	0.488	1
BHLHB9	0	64	1	60	0.488	1
TLR1	0	64	1	60	0.488	1
TAS1R2	0	64	1	60	0.488	1
TMF1	0	64	1	60	0.488	1
ZFYVE26	0	64	1	60	0.488	1
LRRC8B	0	64	1	60	0.488	1
GKN1	0	64	1	60	0.488	1
TNNT1	0	64	1	60	0.488	1
ARHGAP45	0	64	1	60	0.488	1
PRAME	0	64	1	60	0.488	1
TP53BP1	0	64	1	60	0.488	1
TPH1	0	64	1	60	0.488	1
PSD4	0	64	1	60	0.488	1
TPM3	0	64	1	60	0.488	1
TPO	0	64	1	60	0.488	1
CCDC18	0	64	1	60	0.488	1
VCX3B	0	64	1	60	0.488	1
VPS16	0	64	1	60	0.488	1
TUBA3C	0	64	1	60	0.488	1
TYRO3	0	64	1	60	0.488	1
NPAP1	0	64	1	60	0.488	1
UMOD	0	64	1	60	0.488	1
OSBP2	0	64	1	60	0.488	1
EPHX4	0	64	1	60	0.488	1
ZNF709	0	64	1	60	0.488	1
D2HGDH	0	64	1	60	0.488	1
UVRAG	0	64	1	60	0.488	1
GIMAP6	0	64	1	60	0.488	1
VARS	0	64	1	60	0.488	1
VAV1	0	64	1	60	0.488	1
VEGFA	0	64	1	60	0.488	1
VIL1	0	64	1	60	0.488	1
ZAN	0	64	1	60	0.488	1
WT1	0	64	1	60	0.488	1
XDH	0	64	1	60	0.488	1
PLEKHG2	0	64	1	60	0.488	1
XRCC1	0	64	1	60	0.488	1
ARMCX5	0	64	1	60	0.488	1
RFX7	0	64	1	60	0.488	1
YWHAE	0	64	1	60	0.488	1
SF1	0	64	1	60	0.488	1
ZNF23	0	64	1	60	0.488	1
CCDC42	0	64	1	60	0.488	1
ZNF41	0	64	1	60	0.488	1
CERS3	0	64	1	60	0.488	1
ZNF76	0	64	1	60	0.488	1
ZNF142	0	64	1	60	0.488	1
OR6N2	0	64	1	60	0.488	1
OR13C4	0	64	1	60	0.488	1
OR13F1	0	64	1	60	0.488	1
NOL6	0	64	1	60	0.488	1
ZNF202	0	64	1	60	0.488	1
OR13G1	0	64	1	60	0.488	1
EML2	0	64	1	60	0.488	1
FTSJ1	0	64	1	60	0.488	1
ZNF318	0	64	1	60	0.488	1
CFHR5	0	64	1	60	0.488	1
CSDE1	0	64	1	60	0.488	1
FBXO38	0	64	1	60	0.488	1
CLPB	0	64	1	60	0.488	1
LOC442028	0	64	1	60	0.488	1
SERPINB12	0	64	1	60	0.488	1
SIGLEC10	0	64	1	60	0.488	1
NAV3	0	64	1	60	0.488	1
FIP1L1	0	64	1	60	0.488	1
DIAPH3	0	64	1	60	0.488	1
WNK2	0	64	1	60	0.488	1
YIPF6	0	64	1	60	0.488	1
SLC17A6	0	64	1	60	0.488	1
CCSER1	0	64	1	60	0.488	1
CPA6	0	64	1	60	0.488	1
TFEB	0	64	1	60	0.488	1
SEC16B	0	64	1	60	0.488	1
AQP10	0	64	1	60	0.488	1
MMS22L	0	64	1	60	0.488	1
DOCK8	0	64	1	60	0.488	1
ARHGEF5	0	64	1	60	0.488	1
MAGEB18	0	64	1	60	0.488	1
SLITRK4	0	64	1	60	0.488	1
JPH2	0	64	1	60	0.488	1
OR2A5	0	64	1	60	0.488	1
ZFC3H1	0	64	1	60	0.488	1
RALGAPA2	0	64	1	60	0.488	1
CCER1	0	64	1	60	0.488	1
TLR10	0	64	1	60	0.488	1
ARFGEF3	0	64	1	60	0.488	1
LEXM	0	64	1	60	0.488	1
SLC4A10	0	64	1	60	0.488	1
PKHD1	6	58	3	58	0.492564	1
SERPINA3	2	62	0	61	0.496258	1
ACACA	2	62	0	61	0.496258	1
SYN3	2	62	0	61	0.496258	1
NCKAP5	2	62	0	61	0.496258	1
BRWD3	2	62	0	61	0.496258	1
FZD9	2	62	0	61	0.496258	1
SLAMF6	2	62	0	61	0.496258	1
KCTD16	2	62	0	61	0.496258	1
CRYBG1	2	62	0	61	0.496258	1
C1QTNF6	2	62	0	61	0.496258	1
CEP126	2	62	0	61	0.496258	1
PCDH10	2	62	0	61	0.496258	1
PREX1	2	62	0	61	0.496258	1
ALPG	2	62	0	61	0.496258	1
USP29	2	62	0	61	0.496258	1
LRRC4C	2	62	0	61	0.496258	1
TNRC6C	2	62	0	61	0.496258	1
FOXR2	2	62	0	61	0.496258	1
ARHGAP4	2	62	0	61	0.496258	1
ARSE	2	62	0	61	0.496258	1
CYP4F12	2	62	0	61	0.496258	1
CDC23	2	62	0	61	0.496258	1
MATN4	2	62	0	61	0.496258	1
TNFRSF11A	2	62	0	61	0.496258	1
FAM187B	2	62	0	61	0.496258	1
PER2	2	62	0	61	0.496258	1
C5AR1	2	62	0	61	0.496258	1
LCE1F	2	62	0	61	0.496258	1
CCND2	2	62	0	61	0.496258	1
KRTAP4-7	2	62	0	61	0.496258	1
CD3E	2	62	0	61	0.496258	1
CCDC149	2	62	0	61	0.496258	1
RASSF9	2	62	0	61	0.496258	1
CDH5	2	62	0	61	0.496258	1
NUP210L	2	62	0	61	0.496258	1
SRSF11	2	62	0	61	0.496258	1
CD163	2	62	0	61	0.496258	1
CHRND	2	62	0	61	0.496258	1
CLCN1	2	62	0	61	0.496258	1
RAD54B	2	62	0	61	0.496258	1
ABCG2	2	62	0	61	0.496258	1
CNGA1	2	62	0	61	0.496258	1
CNGA4	2	62	0	61	0.496258	1
HOMER3	2	62	0	61	0.496258	1
COL4A6	2	62	0	61	0.496258	1
STXBP5L	2	62	0	61	0.496258	1
IGDCC3	2	62	0	61	0.496258	1
RFX6	2	62	0	61	0.496258	1
TENM4	2	62	0	61	0.496258	1
CSN2	2	62	0	61	0.496258	1
ATP6V0A4	2	62	0	61	0.496258	1
DEPDC5	2	62	0	61	0.496258	1
CTNNA2	2	62	0	61	0.496258	1
ST18	2	62	0	61	0.496258	1
ARHGAP32	2	62	0	61	0.496258	1
EPPK1	2	62	0	61	0.496258	1
KMT2B	2	62	0	61	0.496258	1
IFT172	2	62	0	61	0.496258	1
KRTAP10-12	2	62	0	61	0.496258	1
FBXO22	2	62	0	61	0.496258	1
RBM19	2	62	0	61	0.496258	1
FAM107B	2	62	0	61	0.496258	1
NR1H4	2	62	0	61	0.496258	1
ITPRID1	2	62	0	61	0.496258	1
CATSPER4	2	62	0	61	0.496258	1
ENPEP	2	62	0	61	0.496258	1
CTTNBP2	2	62	0	61	0.496258	1
FAM53C	2	62	0	61	0.496258	1
ZRANB3	2	62	0	61	0.496258	1
TOMM40L	2	62	0	61	0.496258	1
FDPS	2	62	0	61	0.496258	1
FGFR4	2	62	0	61	0.496258	1
POM121C	2	62	0	61	0.496258	1
HPS3	2	62	0	61	0.496258	1
KCNV1	2	62	0	61	0.496258	1
SH2D1B	2	62	0	61	0.496258	1
POLQ	2	62	0	61	0.496258	1
KCNH5	2	62	0	61	0.496258	1
GABRB2	2	62	0	61	0.496258	1
GPR83	2	62	0	61	0.496258	1
NTNG2	2	62	0	61	0.496258	1
OR5F1	2	62	0	61	0.496258	1
GPD2	2	62	0	61	0.496258	1
GPR4	2	62	0	61	0.496258	1
NPBWR2	2	62	0	61	0.496258	1
PIM2	2	62	0	61	0.496258	1
BUD13	2	62	0	61	0.496258	1
OR51F1	2	62	0	61	0.496258	1
SLCO1B7	2	62	0	61	0.496258	1
HDC	2	62	0	61	0.496258	1
MGAT4B	2	62	0	61	0.496258	1
RBPJL	2	62	0	61	0.496258	1
USP51	2	62	0	61	0.496258	1
NEGR1	2	62	0	61	0.496258	1
POTEG	2	62	0	61	0.496258	1
MFSD12	2	62	0	61	0.496258	1
POTEC	2	62	0	61	0.496258	1
IRAK1	2	62	0	61	0.496258	1
ITGAX	2	62	0	61	0.496258	1
KCNH1	2	62	0	61	0.496258	1
MPP7	2	62	0	61	0.496258	1
FTMT	2	62	0	61	0.496258	1
RP1L1	2	62	0	61	0.496258	1
PRR23C	2	62	0	61	0.496258	1
OR2T4	2	62	0	61	0.496258	1
MEF2A	2	62	0	61	0.496258	1
MPL	2	62	0	61	0.496258	1
REM1	2	62	0	61	0.496258	1
GFRAL	2	62	0	61	0.496258	1
SLC27A6	2	62	0	61	0.496258	1
MSH5	2	62	0	61	0.496258	1
MX2	2	62	0	61	0.496258	1
NAB2	2	62	0	61	0.496258	1
NFATC4	2	62	0	61	0.496258	1
NFIB	2	62	0	61	0.496258	1
RIPK4	2	62	0	61	0.496258	1
OR52R1	2	62	0	61	0.496258	1
OTX2	2	62	0	61	0.496258	1
PCSK6	2	62	0	61	0.496258	1
SERPINE1	2	62	0	61	0.496258	1
OR52M1	2	62	0	61	0.496258	1
PCDH7	2	62	0	61	0.496258	1
PDE1C	2	62	0	61	0.496258	1
OR9G1	2	62	0	61	0.496258	1
GLT1D1	2	62	0	61	0.496258	1
PEX14	2	62	0	61	0.496258	1
HAO1	2	62	0	61	0.496258	1
SVOPL	2	62	0	61	0.496258	1
HSPA12A	2	62	0	61	0.496258	1
SERPINB13	2	62	0	61	0.496258	1
CAMKV	2	62	0	61	0.496258	1
ASB10	2	62	0	61	0.496258	1
AHNAK	2	62	0	61	0.496258	1
TMEM109	2	62	0	61	0.496258	1
RBM47	2	62	0	61	0.496258	1
A1CF	2	62	0	61	0.496258	1
UGT1A6	2	62	0	61	0.496258	1
POU2AF1	2	62	0	61	0.496258	1
RBFOX1	2	62	0	61	0.496258	1
PRKCSH	2	62	0	61	0.496258	1
OR4F6	2	62	0	61	0.496258	1
FCRL2	2	62	0	61	0.496258	1
RAG2	2	62	0	61	0.496258	1
FAT4	2	62	0	61	0.496258	1
WIPI1	2	62	0	61	0.496258	1
RBBP6	2	62	0	61	0.496258	1
GPATCH1	2	62	0	61	0.496258	1
ARMC4	2	62	0	61	0.496258	1
WDR78	2	62	0	61	0.496258	1
ROBO1	2	62	0	61	0.496258	1
UNC13C	2	62	0	61	0.496258	1
ABCF3	2	62	0	61	0.496258	1
ANKRD30B	2	62	0	61	0.496258	1
RTN1	2	62	0	61	0.496258	1
PCNX2	2	62	0	61	0.496258	1
RGPD3	2	62	0	61	0.496258	1
SEMG2	2	62	0	61	0.496258	1
OR4C16	2	62	0	61	0.496258	1
OR4C6	2	62	0	61	0.496258	1
MYO19	2	62	0	61	0.496258	1
COBLL1	2	62	0	61	0.496258	1
PRSS55	2	62	0	61	0.496258	1
ZNF407	2	62	0	61	0.496258	1
OR5M8	2	62	0	61	0.496258	1
ZNF430	2	62	0	61	0.496258	1
OGDHL	2	62	0	61	0.496258	1
DMRTB1	2	62	0	61	0.496258	1
CNOT1	2	62	0	61	0.496258	1
FAM126B	2	62	0	61	0.496258	1
RGPD4	2	62	0	61	0.496258	1
RRP1B	2	62	0	61	0.496258	1
TRIM21	2	62	0	61	0.496258	1
CLSTN2	2	62	0	61	0.496258	1
NRK	2	62	0	61	0.496258	1
ANKRD12	2	62	0	61	0.496258	1
OR4D5	2	62	0	61	0.496258	1
MAP3K7	2	62	0	61	0.496258	1
CAMSAP2	2	62	0	61	0.496258	1
ANO4	2	62	0	61	0.496258	1
VWA3A	2	62	0	61	0.496258	1
PCDHGB2	2	62	0	61	0.496258	1
UBR4	2	62	0	61	0.496258	1
PCDHB6	2	62	0	61	0.496258	1
FRYL	2	62	0	61	0.496258	1
TEP1	2	62	0	61	0.496258	1
TDRD7	2	62	0	61	0.496258	1
GRIP1	2	62	0	61	0.496258	1
ARAP3	2	62	0	61	0.496258	1
NR2C1	2	62	0	61	0.496258	1
HNRNPCL1	2	62	0	61	0.496258	1
TRIO	2	62	0	61	0.496258	1
TRPS1	2	62	0	61	0.496258	1
TULP1	2	62	0	61	0.496258	1
TNFRSF4	2	62	0	61	0.496258	1
OR6F1	2	62	0	61	0.496258	1
UTRN	2	62	0	61	0.496258	1
OR4Q3	2	62	0	61	0.496258	1
ZNF8	2	62	0	61	0.496258	1
DENND2C	2	62	0	61	0.496258	1
NBEAL1	2	62	0	61	0.496258	1
DPYSL5	2	62	0	61	0.496258	1
CHRNA10	2	62	0	61	0.496258	1
MTERF1	2	62	0	61	0.496258	1
VARS2	2	62	0	61	0.496258	1
CCDC120	2	62	0	61	0.496258	1
PCLO	7	57	4	57	0.531149	1
EGFR	17	47	20	41	0.556969	1
PIK3R1	10	54	7	54	0.60494	1
ACADS	1	63	2	59	0.612979	1
TENM2	1	63	2	59	0.612979	1
SRGAP1	1	63	2	59	0.612979	1
HFM1	1	63	2	59	0.612979	1
LRRC7	1	63	2	59	0.612979	1
SYT13	1	63	2	59	0.612979	1
PARG	1	63	2	59	0.612979	1
TRIM71	1	63	2	59	0.612979	1
CHD8	1	63	2	59	0.612979	1
GAS2L2	1	63	2	59	0.612979	1
GRHL3	1	63	2	59	0.612979	1
BMP5	1	63	2	59	0.612979	1
CRNN	1	63	2	59	0.612979	1
CACNA1C	1	63	2	59	0.612979	1
CACNA1E	1	63	2	59	0.612979	1
CACNA2D1	1	63	2	59	0.612979	1
ZNF569	1	63	2	59	0.612979	1
CD1D	1	63	2	59	0.612979	1
CD22	1	63	2	59	0.612979	1
CDH9	1	63	2	59	0.612979	1
CHEK1	1	63	2	59	0.612979	1
ANO7	1	63	2	59	0.612979	1
KIF26A	1	63	2	59	0.612979	1
MED12	1	63	2	59	0.612979	1
DYNC1I1	1	63	2	59	0.612979	1
NAALAD2	1	63	2	59	0.612979	1
DSP	1	63	2	59	0.612979	1
CHAF1A	1	63	2	59	0.612979	1
CELSR3	1	63	2	59	0.612979	1
TRPV4	1	63	2	59	0.612979	1
EPHA5	1	63	2	59	0.612979	1
EPHA7	1	63	2	59	0.612979	1
F8	1	63	2	59	0.612979	1
FBLN2	1	63	2	59	0.612979	1
ANGPT4	1	63	2	59	0.612979	1
AFF2	1	63	2	59	0.612979	1
MROH2B	1	63	2	59	0.612979	1
CHL1	1	63	2	59	0.612979	1
CFHR4	1	63	2	59	0.612979	1
MS4A14	1	63	2	59	0.612979	1
CREB3L3	1	63	2	59	0.612979	1
MSH6	1	63	2	59	0.612979	1
NLRP7	1	63	2	59	0.612979	1
ITGAM	1	63	2	59	0.612979	1
JAG2	1	63	2	59	0.612979	1
RPTN	1	63	2	59	0.612979	1
SGO2	1	63	2	59	0.612979	1
GCNA	1	63	2	59	0.612979	1
LBP	1	63	2	59	0.612979	1
MC3R	1	63	2	59	0.612979	1
LRP1B	1	63	2	59	0.612979	1
AFDN	1	63	2	59	0.612979	1
ABCB5	1	63	2	59	0.612979	1
MYH1	1	63	2	59	0.612979	1
MYH11	1	63	2	59	0.612979	1
OR6C6	1	63	2	59	0.612979	1
NOS1	1	63	2	59	0.612979	1
OR5D16	1	63	2	59	0.612979	1
DCDC1	1	63	2	59	0.612979	1
PDYN	1	63	2	59	0.612979	1
UGT2B28	1	63	2	59	0.612979	1
APBB1IP	1	63	2	59	0.612979	1
KLK6	1	63	2	59	0.612979	1
TSHZ2	1	63	2	59	0.612979	1
PSPH	1	63	2	59	0.612979	1
ZNF831	1	63	2	59	0.612979	1
PTPN11	1	63	2	59	0.612979	1
ATP8B4	1	63	2	59	0.612979	1
OR2M2	1	63	2	59	0.612979	1
RXRA	1	63	2	59	0.612979	1
RYR1	1	63	2	59	0.612979	1
SAMD9L	1	63	2	59	0.612979	1
DNAH3	1	63	2	59	0.612979	1
NBPF1	1	63	2	59	0.612979	1
SLC5A4	1	63	2	59	0.612979	1
SPAM1	1	63	2	59	0.612979	1
EXPH5	1	63	2	59	0.612979	1
OTOA	1	63	2	59	0.612979	1
PCDHB4	1	63	2	59	0.612979	1
OR5A1	1	63	2	59	0.612979	1
HIF3A	1	63	2	59	0.612979	1
CSMD1	1	63	2	59	0.612979	1
TAF1L	1	63	2	59	0.612979	1
VWF	1	63	2	59	0.612979	1
UNC45B	1	63	2	59	0.612979	1
KIF4A	1	63	2	59	0.612979	1
NAV2	1	63	2	59	0.612979	1
SLCO5A1	1	63	2	59	0.612979	1
CACNA1H	3	61	1	60	0.619323	1
COL1A2	3	61	1	60	0.619323	1
PCDH11Y	3	61	1	60	0.619323	1
CNTN6	3	61	1	60	0.619323	1
GRIN2A	3	61	1	60	0.619323	1
MSR1	3	61	1	60	0.619323	1
MYO3A	3	61	1	60	0.619323	1
ACSM4	3	61	1	60	0.619323	1
UGT2A3	3	61	1	60	0.619323	1
ATF7IP2	3	61	1	60	0.619323	1
TMEM132D	3	61	1	60	0.619323	1
ANO5	3	61	1	60	0.619323	1
SDK1	2	62	3	58	0.674904	1
SEMA3E	2	62	3	58	0.674904	1
SACS	2	62	3	58	0.674904	1
DSG3	2	62	3	58	0.674904	1
GABRA6	2	62	3	58	0.674904	1
TPTE2	2	62	3	58	0.674904	1
LAMA2	2	62	3	58	0.674904	1
TMPRSS15	2	62	3	58	0.674904	1
PRB2	2	62	3	58	0.674904	1
SCN9A	2	62	3	58	0.674904	1
XIRP2	2	62	3	58	0.674904	1
TEX15	2	62	3	58	0.674904	1
THSD7B	2	62	3	58	0.674904	1
USH2A	2	62	3	58	0.674904	1
TTN	14	50	16	45	0.676164	1
ABCC9	4	60	2	59	0.680323	1
F5	4	60	2	59	0.680323	1
FAT2	4	60	2	59	0.680323	1
RIMS2	3	61	4	57	0.71323	1
DNAH9	5	59	3	58	0.718091	1
PIK3C2G	5	59	3	58	0.718091	1
AHNAK2	4	60	5	56	0.739776	1
TCHH	4	60	5	56	0.739776	1
NF1	7	57	8	53	0.786978	1
MUC16	11	53	9	52	0.809117	1
HMCN1	5	59	4	57	1	1
PDGFRA	4	60	4	57	1	1
NBPF10	4	60	3	58	1	1
RELN	4	60	3	58	1	1
DMD	3	61	3	58	1	1
OBSCN	3	61	3	58	1	1
KDR	3	61	3	58	1	1
KEL	3	61	3	58	1	1
APOB	3	61	2	59	1	1
KMT2C	3	61	2	59	1	1
COL24A1	3	61	2	59	1	1
DOCK2	3	61	2	59	1	1
LAMC3	3	61	2	59	1	1
SPAG17	3	61	2	59	1	1
SLC9A4	3	61	2	59	1	1
MYH4	3	61	2	59	1	1
HCN1	3	61	2	59	1	1
PTPRF	3	61	2	59	1	1
ZNF844	3	61	2	59	1	1
SLIT3	3	61	2	59	1	1
PRDM9	3	61	2	59	1	1
TRRAP	2	62	2	59	1	1
KLHL13	2	62	2	59	1	1
ANK2	2	62	2	59	1	1
DNAAF1	2	62	2	59	1	1
COL6A2	2	62	2	59	1	1
DNAH1	2	62	2	59	1	1
NLRP12	2	62	2	59	1	1
FBN3	2	62	2	59	1	1
SLC27A2	2	62	2	59	1	1
GRM8	2	62	2	59	1	1
PTPRT	2	62	2	59	1	1
FLG2	2	62	2	59	1	1
MUC4	2	62	2	59	1	1
MYH8	2	62	2	59	1	1
TRHDE	2	62	2	59	1	1
RAG1	2	62	2	59	1	1
PLEKHG4B	2	62	2	59	1	1
EPHA10	2	62	2	59	1	1
TRPV6	2	62	2	59	1	1
LAMB4	2	62	2	59	1	1
FRAS1	2	62	2	59	1	1
OR8K3	2	62	2	59	1	1
OR5M3	2	62	2	59	1	1
EPHA6	2	62	2	59	1	1
ADAMTS19	2	62	2	59	1	1
UGT2B4	2	62	2	59	1	1
DNAH2	2	62	2	59	1	1
MKRN3	2	62	2	59	1	1
THOC2	2	62	2	59	1	1
LZTR1	2	62	1	60	1	1
ASIC2	2	62	1	60	1	1
REXO1	2	62	1	60	1	1
TBC1D32	2	62	1	60	1	1
ACAN	2	62	1	60	1	1
SIPA1L2	2	62	1	60	1	1
ZDBF2	2	62	1	60	1	1
ATM	2	62	1	60	1	1
MYH13	2	62	1	60	1	1
WDR90	2	62	1	60	1	1
ZNF681	2	62	1	60	1	1
COL6A6	2	62	1	60	1	1
TMPRSS6	2	62	1	60	1	1
USP6	2	62	1	60	1	1
AP3S1	2	62	1	60	1	1
COL4A4	2	62	1	60	1	1
TANC2	2	62	1	60	1	1
PUM3	2	62	1	60	1	1
DRD5	2	62	1	60	1	1
HUWE1	2	62	1	60	1	1
CFAP57	2	62	1	60	1	1
EPHA8	2	62	1	60	1	1
SPEG	2	62	1	60	1	1
SIRPB1	2	62	1	60	1	1
FBN1	2	62	1	60	1	1
FBN2	2	62	1	60	1	1
CHD6	2	62	1	60	1	1
FGG	2	62	1	60	1	1
FLT3	2	62	1	60	1	1
MORC1	2	62	1	60	1	1
GABRB3	2	62	1	60	1	1
SIGLEC8	2	62	1	60	1	1
GOLGA4	2	62	1	60	1	1
GPR15	2	62	1	60	1	1
TMC1	2	62	1	60	1	1
MFSD9	2	62	1	60	1	1
ADAMTS8	2	62	1	60	1	1
PKHD1L1	2	62	1	60	1	1
SLC5A7	2	62	1	60	1	1
UGT3A2	2	62	1	60	1	1
HSPG2	2	62	1	60	1	1
HTR7	2	62	1	60	1	1
ATCAY	2	62	1	60	1	1
IL4R	2	62	1	60	1	1
HRNR	2	62	1	60	1	1
LAMA5	2	62	1	60	1	1
LAMB3	2	62	1	60	1	1
RPSA	2	62	1	60	1	1
SLC5A12	2	62	1	60	1	1
MYO1D	2	62	1	60	1	1
OR9G4	2	62	1	60	1	1
NEB	2	62	1	60	1	1
DCAF12L2	2	62	1	60	1	1
COL22A1	2	62	1	60	1	1
KLF17	2	62	1	60	1	1
PRKCB	2	62	1	60	1	1
MDGA2	2	62	1	60	1	1
KDM5A	2	62	1	60	1	1
SPEF2	2	62	1	60	1	1
HUNK	2	62	1	60	1	1
WWC2	2	62	1	60	1	1
TRPM3	2	62	1	60	1	1
VPS50	2	62	1	60	1	1
TRAPPC8	2	62	1	60	1	1
OR5AR1	2	62	1	60	1	1
N4BP2	2	62	1	60	1	1
SLC22A2	2	62	1	60	1	1
CEP152	2	62	1	60	1	1
STK10	2	62	1	60	1	1
SLC9C1	2	62	1	60	1	1
SULF2	2	62	1	60	1	1
ARHGEF28	2	62	1	60	1	1
CARMIL2	2	62	1	60	1	1
SMCHD1	2	62	1	60	1	1
U2SURP	2	62	1	60	1	1
PCDHB7	2	62	1	60	1	1
LARP1	2	62	1	60	1	1
PCDHA1	2	62	1	60	1	1
TGM3	2	62	1	60	1	1
RIMBP2	2	62	1	60	1	1
KRTAP4-8	2	62	1	60	1	1
POTEH	2	62	1	60	1	1
EZR	2	62	1	60	1	1
JPH1	2	62	1	60	1	1
ZNF28	2	62	1	60	1	1
ZNF91	2	62	1	60	1	1
UGGT1	2	62	1	60	1	1
SLC17A7	2	62	1	60	1	1
GOLGA6L10	2	62	1	60	1	1
DCAF12L1	2	62	1	60	1	1
ABCF1	1	63	1	60	1	1
ACACB	1	63	1	60	1	1
USP11	1	63	1	60	1	1
FRMD7	1	63	1	60	1	1
AK9	1	63	1	60	1	1
ADARB2	1	63	1	60	1	1
CCDC85A	1	63	1	60	1	1
SCAF4	1	63	1	60	1	1
HIST1H2BE	1	63	1	60	1	1
KIDINS220	1	63	1	60	1	1
SORCS2	1	63	1	60	1	1
SPARCL1	1	63	1	60	1	1
USP35	1	63	1	60	1	1
TDRD6	1	63	1	60	1	1
ABCD2	1	63	1	60	1	1
UNC79	1	63	1	60	1	1
KLC3	1	63	1	60	1	1
FAM110B	1	63	1	60	1	1
FAM234B	1	63	1	60	1	1
KLF11	1	63	1	60	1	1
EP400	1	63	1	60	1	1
ZNF618	1	63	1	60	1	1
PPFIBP1	1	63	1	60	1	1
APLP2	1	63	1	60	1	1
APOBEC1	1	63	1	60	1	1
FANCM	1	63	1	60	1	1
PRX	1	63	1	60	1	1
KHSRP	1	63	1	60	1	1
TARSL2	1	63	1	60	1	1
ARSF	1	63	1	60	1	1
CDK13	1	63	1	60	1	1
ASNS	1	63	1	60	1	1
AACS	1	63	1	60	1	1
PTCH2	1	63	1	60	1	1
SLC4A4	1	63	1	60	1	1
ATP7A	1	63	1	60	1	1
PABPC4	1	63	1	60	1	1
RGS9	1	63	1	60	1	1
DYRK4	1	63	1	60	1	1
BLM	1	63	1	60	1	1
PER3	1	63	1	60	1	1
BRCA1	1	63	1	60	1	1
NPIPA5	1	63	1	60	1	1
HERC2	1	63	1	60	1	1
BSN	1	63	1	60	1	1
CASP1	1	63	1	60	1	1
RHBDL1	1	63	1	60	1	1
CASR	1	63	1	60	1	1
NAALADL2	1	63	1	60	1	1
CD5	1	63	1	60	1	1
DGKI	1	63	1	60	1	1
KRTAP4-9	1	63	1	60	1	1
CDH4	1	63	1	60	1	1
CDH7	1	63	1	60	1	1
ZMYM3	1	63	1	60	1	1
MAGI1	1	63	1	60	1	1
RTP1	1	63	1	60	1	1
CENPF	1	63	1	60	1	1
GPR141	1	63	1	60	1	1
CHD2	1	63	1	60	1	1
KCNB2	1	63	1	60	1	1
RPRD1B	1	63	1	60	1	1
ZNF71	1	63	1	60	1	1
CFAP65	1	63	1	60	1	1
ZNF462	1	63	1	60	1	1
CLCNKB	1	63	1	60	1	1
CCR8	1	63	1	60	1	1
NCR1	1	63	1	60	1	1
HOMER1	1	63	1	60	1	1
COL3A1	1	63	1	60	1	1
ONECUT2	1	63	1	60	1	1
COL5A1	1	63	1	60	1	1
NEPRO	1	63	1	60	1	1
SLC4A7	1	63	1	60	1	1
GAL3ST1	1	63	1	60	1	1
NOX3	1	63	1	60	1	1
CPD	1	63	1	60	1	1
CLOCK	1	63	1	60	1	1
CELSR1	1	63	1	60	1	1
MROH8	1	63	1	60	1	1
ATRNL1	1	63	1	60	1	1
CSPG4	1	63	1	60	1	1
MDC1	1	63	1	60	1	1
PDE4DIP	1	63	1	60	1	1
RAB11FIP5	1	63	1	60	1	1
RAI14	1	63	1	60	1	1
PLCXD3	1	63	1	60	1	1
CYP1A2	1	63	1	60	1	1
ZNF845	1	63	1	60	1	1
CLSTN3	1	63	1	60	1	1
C10ORF12	1	63	1	60	1	1
CYP4A11	1	63	1	60	1	1
BCLAF1	1	63	1	60	1	1
CYP11B2	1	63	1	60	1	1
CYP19A1	1	63	1	60	1	1
SIRPA	1	63	1	60	1	1
DDX5	1	63	1	60	1	1
FBXL5	1	63	1	60	1	1
DDX11	1	63	1	60	1	1
KIAA0319	1	63	1	60	1	1
SNAP91	1	63	1	60	1	1
UBAP2L	1	63	1	60	1	1
SPOCK3	1	63	1	60	1	1
DIAPH2	1	63	1	60	1	1
GRIN3A	1	63	1	60	1	1
RAB39B	1	63	1	60	1	1
CALN1	1	63	1	60	1	1
DSC1	1	63	1	60	1	1
DSC3	1	63	1	60	1	1
DVL2	1	63	1	60	1	1
ACE2	1	63	1	60	1	1
NTN4	1	63	1	60	1	1
TMTC1	1	63	1	60	1	1
MEGF6	1	63	1	60	1	1
EGR1	1	63	1	60	1	1
AASS	1	63	1	60	1	1
TENM1	1	63	1	60	1	1
RCAN2	1	63	1	60	1	1
ESR2	1	63	1	60	1	1
*MARCH6	1	63	1	60	1	1
KRTAP20-2	1	63	1	60	1	1
ZFP57	1	63	1	60	1	1
MECOM	1	63	1	60	1	1
EVPL	1	63	1	60	1	1
ABCA10	1	63	1	60	1	1
CACNG3	1	63	1	60	1	1
PTK2B	1	63	1	60	1	1
KCNU1	1	63	1	60	1	1
HOOK1	1	63	1	60	1	1
USP42	1	63	1	60	1	1
UBR5	1	63	1	60	1	1
KIAA1109	1	63	1	60	1	1
SLITRK6	1	63	1	60	1	1
MAGEC2	1	63	1	60	1	1
FLNC	1	63	1	60	1	1
FPR2	1	63	1	60	1	1
AGPAT1	1	63	1	60	1	1
NBEA	1	63	1	60	1	1
TXNRD2	1	63	1	60	1	1
SPAG5	1	63	1	60	1	1
PIAS4	1	63	1	60	1	1
PPARGC1B	1	63	1	60	1	1
IGF2BP1	1	63	1	60	1	1
SND1	1	63	1	60	1	1
OR2A1	1	63	1	60	1	1
RRAGA	1	63	1	60	1	1
VPS41	1	63	1	60	1	1
FUCA1	1	63	1	60	1	1
FUT3	1	63	1	60	1	1
MAP3K21	1	63	1	60	1	1
STAG2	1	63	1	60	1	1
PADI3	1	63	1	60	1	1
ARID4B	1	63	1	60	1	1
RBMXL1	1	63	1	60	1	1
RTEL1	1	63	1	60	1	1
LRRC32	1	63	1	60	1	1
CD3EAP	1	63	1	60	1	1
USP20	1	63	1	60	1	1
PCDH17	1	63	1	60	1	1
SLITRK2	1	63	1	60	1	1
GPR174	1	63	1	60	1	1
GLI1	1	63	1	60	1	1
UGT2A1	1	63	1	60	1	1
FAM126A	1	63	1	60	1	1
CARD6	1	63	1	60	1	1
MYO18B	1	63	1	60	1	1
LILRB5	1	63	1	60	1	1
STON1	1	63	1	60	1	1
TRIM51	1	63	1	60	1	1
GRIK3	1	63	1	60	1	1
GRM1	1	63	1	60	1	1
RSPO3	1	63	1	60	1	1
ORAI1	1	63	1	60	1	1
ADAMTS7	1	63	1	60	1	1
HIST1H1C	1	63	1	60	1	1
FZD10	1	63	1	60	1	1
IRAK3	1	63	1	60	1	1
HAS2	1	63	1	60	1	1
HCK	1	63	1	60	1	1
GPR45	1	63	1	60	1	1
SLC6A14	1	63	1	60	1	1
TMEM241	1	63	1	60	1	1
ZNF683	1	63	1	60	1	1
MAGEB6	1	63	1	60	1	1
HNF4A	1	63	1	60	1	1
TMEM174	1	63	1	60	1	1
HRH2	1	63	1	60	1	1
NLRP8	1	63	1	60	1	1
PAPPA2	1	63	1	60	1	1
WDR88	1	63	1	60	1	1
ZNF181	1	63	1	60	1	1
IFNA10	1	63	1	60	1	1
IFNGR2	1	63	1	60	1	1
MISP	1	63	1	60	1	1
IGF1R	1	63	1	60	1	1
SLC45A3	1	63	1	60	1	1
HELZ2	1	63	1	60	1	1
KNDC1	1	63	1	60	1	1
CNTNAP4	1	63	1	60	1	1
*SEPT10	1	63	1	60	1	1
ILF3	1	63	1	60	1	1
INPP5D	1	63	1	60	1	1
IRS1	1	63	1	60	1	1
ITGA4	1	63	1	60	1	1
KCNJ5	1	63	1	60	1	1
CFAP221	1	63	1	60	1	1
KCNS2	1	63	1	60	1	1
TDRD10	1	63	1	60	1	1
HTRA3	1	63	1	60	1	1
CDH19	1	63	1	60	1	1
LDLR	1	63	1	60	1	1
PIKFYVE	1	63	1	60	1	1
LTBP2	1	63	1	60	1	1
BCAM	1	63	1	60	1	1
LY75	1	63	1	60	1	1
MAG	1	63	1	60	1	1
LRRC66	1	63	1	60	1	1
MAGEA12	1	63	1	60	1	1
MAGEB4	1	63	1	60	1	1
MAN2B1	1	63	1	60	1	1
MAT1A	1	63	1	60	1	1
MC2R	1	63	1	60	1	1
MKI67	1	63	1	60	1	1
ERICH3	1	63	1	60	1	1
MYO1B	1	63	1	60	1	1
MSH4	1	63	1	60	1	1
MYH2	1	63	1	60	1	1
MYH6	1	63	1	60	1	1
XKR9	1	63	1	60	1	1
SPATA31A6	1	63	1	60	1	1
NFATC2	1	63	1	60	1	1
FGD5	1	63	1	60	1	1
ANKRD52	1	63	1	60	1	1
ADGRD1	1	63	1	60	1	1
OR2F2	1	63	1	60	1	1
UBE2NL	1	63	1	60	1	1
KSR2	1	63	1	60	1	1
TSPEAR	1	63	1	60	1	1
PAM	1	63	1	60	1	1
PAX5	1	63	1	60	1	1
OR8H2	1	63	1	60	1	1
CCDC60	1	63	1	60	1	1
PDE1A	1	63	1	60	1	1
PDE3A	1	63	1	60	1	1
GPR85	1	63	1	60	1	1
PEG3	1	63	1	60	1	1
CFP	1	63	1	60	1	1
REPIN1	1	63	1	60	1	1
PGR	1	63	1	60	1	1
NALCN	1	63	1	60	1	1
PIK3C2B	1	63	1	60	1	1
PKP2	1	63	1	60	1	1
PLEKHA5	1	63	1	60	1	1
PLCB2	1	63	1	60	1	1
PLCL1	1	63	1	60	1	1
PLCG2	1	63	1	60	1	1
PLG	1	63	1	60	1	1
GPR132	1	63	1	60	1	1
PCDH18	1	63	1	60	1	1
PRCP	1	63	1	60	1	1
HYDIN	1	63	1	60	1	1
PTX4	1	63	1	60	1	1
DCHS2	1	63	1	60	1	1
ERCC6L	1	63	1	60	1	1
LAMA1	1	63	1	60	1	1
MS4A12	1	63	1	60	1	1
ASTL	1	63	1	60	1	1
TBC1D8B	1	63	1	60	1	1
PTPN3	1	63	1	60	1	1
PTPN14	1	63	1	60	1	1
PTPRM	1	63	1	60	1	1
ACTL9	1	63	1	60	1	1
OR2Z1	1	63	1	60	1	1
IQSEC3	1	63	1	60	1	1
RASGRF1	1	63	1	60	1	1
ARID4A	1	63	1	60	1	1
KHDRBS2	1	63	1	60	1	1
RFX4	1	63	1	60	1	1
SLC9C2	1	63	1	60	1	1
ZFHX4	1	63	1	60	1	1
LGI2	1	63	1	60	1	1
CARF	1	63	1	60	1	1
PTCD2	1	63	1	60	1	1
VRTN	1	63	1	60	1	1
AGAP7P	1	63	1	60	1	1
ARMH4	1	63	1	60	1	1
SGSM1	1	63	1	60	1	1
ZGRF1	1	63	1	60	1	1
DENND1C	1	63	1	60	1	1
TMC3	1	63	1	60	1	1
SH3RF2	1	63	1	60	1	1
LRFN5	1	63	1	60	1	1
SCN1A	1	63	1	60	1	1
SCN3A	1	63	1	60	1	1
SCN10A	1	63	1	60	1	1
PRAMEF11	1	63	1	60	1	1
TRABD2A	1	63	1	60	1	1
UXS1	1	63	1	60	1	1
SFSWAP	1	63	1	60	1	1
SHB	1	63	1	60	1	1
MYO18A	1	63	1	60	1	1
ANKRD6	1	63	1	60	1	1
ABLIM3	1	63	1	60	1	1
FOXJ3	1	63	1	60	1	1
SLC1A6	1	63	1	60	1	1
URGCP	1	63	1	60	1	1
SLC4A1	1	63	1	60	1	1
IWS1	1	63	1	60	1	1
RUFY2	1	63	1	60	1	1
FAM214B	1	63	1	60	1	1
SLC6A3	1	63	1	60	1	1
CCDC88A	1	63	1	60	1	1
SLC12A3	1	63	1	60	1	1
SPHKAP	1	63	1	60	1	1
CEP70	1	63	1	60	1	1
SMARCA2	1	63	1	60	1	1
WNT10A	1	63	1	60	1	1
MYH15	1	63	1	60	1	1
KIF13A	1	63	1	60	1	1
ZNF292	1	63	1	60	1	1
ZSWIM8	1	63	1	60	1	1
CAND2	1	63	1	60	1	1
SPINT1	1	63	1	60	1	1
AVL9	1	63	1	60	1	1
ZC3H13	1	63	1	60	1	1
SPTB	1	63	1	60	1	1
SPTBN1	1	63	1	60	1	1
MFSD6L	1	63	1	60	1	1
GFRA4	1	63	1	60	1	1
MAPK8IP3	1	63	1	60	1	1
ZSCAN29	1	63	1	60	1	1
TTLL12	1	63	1	60	1	1
RTL3	1	63	1	60	1	1
SYCP1	1	63	1	60	1	1
DNMBP	1	63	1	60	1	1
TPCN2	1	63	1	60	1	1
NEDD4L	1	63	1	60	1	1
TCN1	1	63	1	60	1	1
PCDHGB3	1	63	1	60	1	1
PCDHGA2	1	63	1	60	1	1
VPS8	1	63	1	60	1	1
TSGA10	1	63	1	60	1	1
PCDHA11	1	63	1	60	1	1
ARHGAP9	1	63	1	60	1	1
TEAD1	1	63	1	60	1	1
LEFTY2	1	63	1	60	1	1
SUSD1	1	63	1	60	1	1
KIAA1217	1	63	1	60	1	1
TLL2	1	63	1	60	1	1
TAS1R1	1	63	1	60	1	1
TRAPPC10	1	63	1	60	1	1
ZNF721	1	63	1	60	1	1
KDM7A	1	63	1	60	1	1
CABIN1	1	63	1	60	1	1
TRPV5	1	63	1	60	1	1
TPR	1	63	1	60	1	1
ABCA13	1	63	1	60	1	1
TRPM2	1	63	1	60	1	1
PPIL6	1	63	1	60	1	1
OR2T3	1	63	1	60	1	1
OR5C1	1	63	1	60	1	1
HS3ST6	1	63	1	60	1	1
COL14A1	1	63	1	60	1	1
KDM6A	1	63	1	60	1	1
OR5B3	1	63	1	60	1	1
PANX2	1	63	1	60	1	1
CDCP1	1	63	1	60	1	1
ZNF3	1	63	1	60	1	1
OR51E2	1	63	1	60	1	1
OR4P4	1	63	1	60	1	1
ZNF676	1	63	1	60	1	1
CLYBL	1	63	1	60	1	1
SLC35G3	1	63	1	60	1	1
SIGLEC11	1	63	1	60	1	1
C9ORF131	1	63	1	60	1	1
ALS2CR12	1	63	1	60	1	1
OR6K2	1	63	1	60	1	1
OR13C8	1	63	1	60	1	1
FSTL5	1	63	1	60	1	1
ARNTL2	1	63	1	60	1	1
AK7	1	63	1	60	1	1
DNALI1	1	63	1	60	1	1
XKR7	1	63	1	60	1	1
UMODL1	1	63	1	60	1	1
PCDH15	1	63	1	60	1	1
ATP11C	1	63	1	60	1	1
NUP107	1	63	1	60	1	1
CD248	1	63	1	60	1	1
GLRA3	1	63	1	60	1	1
SALL4	1	63	1	60	1	1
JMJD1C	1	63	1	60	1	1
ADAMTS12	1	63	1	60	1	1
KMT2D	1	63	1	60	1	1
GPR68	1	63	1	60	1	1
KIAA1211L	1	63	1	60	1	1
KANK4	1	63	1	60	1	1
A2M	1	63	0	61	1	1
NCOA3	1	63	0	61	1	1
NRIP1	1	63	0	61	1	1
KCNH7	1	63	0	61	1	1
RBM10	1	63	0	61	1	1
UBN2	1	63	0	61	1	1
CSMD3	1	63	0	61	1	1
BIRC6	1	63	0	61	1	1
FMNL2	1	63	0	61	1	1
ADCY1	1	63	0	61	1	1
ELFN2	1	63	0	61	1	1
ADCY8	1	63	0	61	1	1
GALNT13	1	63	0	61	1	1
PLIN2	1	63	0	61	1	1
ADH1A	1	63	0	61	1	1
ARID1B	1	63	0	61	1	1
LRFN2	1	63	0	61	1	1
RPTOR	1	63	0	61	1	1
PCDH19	1	63	0	61	1	1
NUFIP2	1	63	0	61	1	1
OR1G1	1	63	0	61	1	1
ADGRF5	1	63	0	61	1	1
MICAL3	1	63	0	61	1	1
SOX14	1	63	0	61	1	1
ARRDC3	1	63	0	61	1	1
*MARCH4	1	63	0	61	1	1
KIF17	1	63	0	61	1	1
PLIN4	1	63	0	61	1	1
LYPD4	1	63	0	61	1	1
AMD1	1	63	0	61	1	1
FOXN1	1	63	0	61	1	1
ZNF492	1	63	0	61	1	1
SUPT3H	1	63	0	61	1	1
SMARCA5	1	63	0	61	1	1
ZFAT	1	63	0	61	1	1
GPR65	1	63	0	61	1	1
CILP	1	63	0	61	1	1
MAP4K3	1	63	0	61	1	1
MYH7B	1	63	0	61	1	1
PHF12	1	63	0	61	1	1
PPFIA4	1	63	0	61	1	1
AOAH	1	63	0	61	1	1
AOC2	1	63	0	61	1	1
APBB1	1	63	0	61	1	1
IFITM1	1	63	0	61	1	1
BIRC2	1	63	0	61	1	1
RNF213	1	63	0	61	1	1
GAS7	1	63	0	61	1	1
CPZ	1	63	0	61	1	1
TMC4	1	63	0	61	1	1
LGR5	1	63	0	61	1	1
AQP7	1	63	0	61	1	1
EPG5	1	63	0	61	1	1
ZNF563	1	63	0	61	1	1
ARHGAP6	1	63	0	61	1	1
FAM193A	1	63	0	61	1	1
[truncated: 790 more rows]

## Sheet: Table S5 CNV Analysis
	VSVZ+GBM samples (n=119)		VSVZ-GBM Samples (n=127)		Fischer's Exact Test	Benjamini–Hochberg
CNV	#with CNV	#Without CNV	#with CNV	#Without CNV	P Value	Adjusted P value
PDGFRA 4q12 AMP	26	93	10	117	0.00210647	1
FIP1L1 4q12 AMP	27	92	11	116	0.00262065	1
CHIC2 4q12 AMP	24	95	10	117	0.00567352	1
KIT 4q12 AMP	19	100	7	120	0.0116102	1
EPHB3 3q27.1 AMP	5	114	0	127	0.025343	1
ETV5 3q27.2 AMP	4	115	0	127	0.0533305	1
TP53 17p13.1 DEL	4	115	0	127	0.0533305	1
TBL1XR1 3q26.32 AMP	4	115	0	127	0.0533305	1
NFIB 9p23-p22.3 DEL	6	113	1	126	0.0590534	1
DCUN1D1 3q26.33 AMP	6	113	1	126	0.0590534	1
KLHL6 3q27.1 AMP	6	113	1	126	0.0590534	1
WT1 11p13 AMP	3	116	0	127	0.111718	1
LPP 3q27.3-q28 AMP	3	116	0	127	0.111718	1
EIF4A2 3q27.3 AMP	3	116	0	127	0.111718	1
BCL6 3q27.3 AMP	3	116	0	127	0.111718	1
ARFRP1 20q13.33 AMP	3	116	0	127	0.111718	1
RTEL1 20q13.33 AMP	3	116	0	127	0.111718	1
ICE1 5p15.32 DEL	3	116	0	127	0.111718	1
EGFR 7p11.2 AMP	49	70	64	63	0.160531	1
SOX2 3q26.33 AMP	6	113	2	125	0.160665	1
FAS 10q23.31 DEL	4	115	1	126	0.200558	1
PSIP1 9p22.3 DEL	4	115	1	126	0.200558	1
DMD Xp21.2-p21.1 DEL	4	115	1	126	0.200558	1
MAP3K13 3q27.2 AMP	4	115	1	126	0.200558	1
GNA12 7p22.3-p22.2 AMP	2	117	0	127	0.232985	1
KLF6 10p15.2 AMP	2	117	0	127	0.232985	1
GATA3 10p14 AMP	2	117	0	127	0.232985	1
RECQL 12p12.1 AMP	2	117	0	127	0.232985	1
VHL 3p25.3 AMP	2	117	0	127	0.232985	1
ESR1 6q25.1-q25.2 DEL	2	117	0	127	0.232985	1
SYNE1 6q25.2 DEL	2	117	0	127	0.232985	1
MAP3K4 6q26 DEL	2	117	0	127	0.232985	1
SHOC2 10q25.2 AMP	2	117	0	127	0.232985	1
TYMS 18p11.32 DEL	2	117	0	127	0.232985	1
YES1 18p11.32 DEL	2	117	0	127	0.232985	1
CHD4 12p13.31 AMP	2	117	0	127	0.232985	1
TP63 3q28 AMP	2	117	0	127	0.232985	1
RPL35A 3q29 AMP	2	117	0	127	0.232985	1
ZNF384 12p13.31 AMP	2	117	0	127	0.232985	1
ATN1 12p13.31 AMP	2	117	0	127	0.232985	1
PTPN6 12p13.31 AMP	2	117	0	127	0.232985	1
LGR6 1q32.1 AMP	2	117	0	127	0.232985	1
PLEC 8q24.3 AMP	2	117	0	127	0.232985	1
ACVR1B 12q13.13 AMP	2	117	0	127	0.232985	1
EPHA3 3p11.1 DEL	2	117	0	127	0.232985	1
GRIN2A 16p13.2 DEL	2	117	0	127	0.232985	1
FGF14 13q33.1 DEL	2	117	0	127	0.232985	1
ID3 1p36.12 AMP	2	117	0	127	0.232985	1
MDS2 1p36.11 AMP	2	117	0	127	0.232985	1
KDM4C 9p24.1 AMP	2	117	0	127	0.232985	1
EPHB1 3q22.2 AMP	2	117	0	127	0.232985	1
DEK 6p22.3 AMP	2	117	0	127	0.232985	1
ARHGAP26 5q31.3 DEL	2	117	0	127	0.232985	1
SNX29 16p13.13-p13.12 DEL	2	117	0	127	0.232985	1
LCP1 13q14.13 DEL	0	119	3	124	0.247735	1
IKZF1 7p12.2 AMP	5	114	2	125	0.268276	1
PRKN 6q26 DEL	5	114	2	125	0.268276	1
PIK3CA 3q26.32 AMP	5	114	2	125	0.268276	1
KDR 4q12 AMP	10	109	6	121	0.304214	1
MLLT3 9p21.3 DEL	16	103	11	116	0.307673	1
IGFBP7 4q12 AMP	6	113	3	124	0.321262	1
BTG2 1q32.1 AMP	3	116	1	126	0.356289	1
INHBA 7p14.1 AMP	3	116	1	126	0.356289	1
KDM4C 9p24.1 DEL	3	116	1	126	0.356289	1
NF1 17q11.2 DEL	3	116	1	126	0.356289	1
XRCC2 7q36.1 AMP	3	116	1	126	0.356289	1
TBK1 12q14.2 AMP	3	116	1	126	0.356289	1
TERT 5p15.33 DEL	3	116	1	126	0.356289	1
SDHA 5p15.33 DEL	3	116	1	126	0.356289	1
FRS2 12q15 AMP	1	118	4	123	0.37121	1
DOT1L 19p13.3 AMP	1	118	4	123	0.37121	1
HIP1 7q11.23 AMP	1	118	4	123	0.37121	1
FAF1 1p32.3 DEL	1	118	4	123	0.37121	1
CDKN2C 1p32.3 DEL	1	118	4	123	0.37121	1
HMGA2 12q14.3 AMP	1	118	4	123	0.37121	1
MDM4 1q32.1 AMP	10	109	15	112	0.406021	1
NOD1 7p14.3 AMP	4	115	2	125	0.433979	1
CDKN2B 9p21.3 DEL	69	50	67	60	0.442746	1
RB1 13q14.2 DEL	2	117	5	122	0.448129	1
MDM2 12q15 AMP	10	109	7	120	0.454042	1
CARD11 7p22.2 AMP	1	118	0	127	0.48374	1
NTRK2 9q21.33 AMP	1	118	0	127	0.48374	1
NDRG1 8q24.22 AMP	1	118	0	127	0.48374	1
AGO2 8q24.3 AMP	1	118	0	127	0.48374	1
PTK2 8q24.3 AMP	1	118	0	127	0.48374	1
EPHA8 1p36.12 AMP	1	118	0	127	0.48374	1
EPHB2 1p36.12 AMP	1	118	0	127	0.48374	1
MET 7q31.2 DEL	1	118	0	127	0.48374	1
LMO2 11p13 AMP	1	118	0	127	0.48374	1
CBLB 3q13.11 DEL	1	118	0	127	0.48374	1
MYB 6q23.3 DEL	1	118	0	127	0.48374	1
IFNGR1 6q23.3 DEL	1	118	0	127	0.48374	1
TNFAIP3 6q23.3 DEL	1	118	0	127	0.48374	1
ECT2L 6q24.1 DEL	1	118	0	127	0.48374	1
LATS1 6q25.1 DEL	1	118	0	127	0.48374	1
EZR 6q25.3 DEL	1	118	0	127	0.48374	1
AFDN 6q27 DEL	1	118	0	127	0.48374	1
TCF7L2 10q25.2-q25.3 DEL	1	118	0	127	0.48374	1
FGFR2 10q26.13 DEL	1	118	0	127	0.48374	1
ASMTL Xp22.33 and Yp11.2 DEL	1	118	0	127	0.48374	1
CRLF2 Xp22.33 and Yp11.2 DEL	1	118	0	127	0.48374	1
P2RY8 Xp22.33 and Yp11.2 DEL	1	118	0	127	0.48374	1
SUFU 10q24.32 AMP	1	118	0	127	0.48374	1
KLK2 19q13.33 DEL	1	118	0	127	0.48374	1
ZNF331 19q13.42 DEL	1	118	0	127	0.48374	1
ZRSR2 Xp22.2 DEL	1	118	0	127	0.48374	1
EIF1AX Xp22.12 DEL	1	118	0	127	0.48374	1
ANKRD12 18p11.22 DEL	1	118	0	127	0.48374	1
BMPR1A 10q23.2 DEL	1	118	0	127	0.48374	1
MSI2 17q22 AMP	1	118	0	127	0.48374	1
CLTC 17q23.1 AMP	1	118	0	127	0.48374	1
RPS6KB1 17q23.1 AMP	1	118	0	127	0.48374	1
FANCG 9p13.3 DEL	1	118	0	127	0.48374	1
GPC3 Xq26.2 AMP	1	118	0	127	0.48374	1
CCDC160 Xq26.2 AMP	1	118	0	127	0.48374	1
PHF6 Xq26.2 AMP	1	118	0	127	0.48374	1
PALB2 16p12.2 DEL	1	118	0	127	0.48374	1
MIB1 18q11.2 AMP	1	118	0	127	0.48374	1
ZNF521 18q11.2 AMP	1	118	0	127	0.48374	1
ICK 6p12.1 DEL	1	118	0	127	0.48374	1
GAS7 17p13.1 DEL	1	118	0	127	0.48374	1
MAP2K4 17p12 DEL	1	118	0	127	0.48374	1
NCOR1 17p12-p11.2 DEL	1	118	0	127	0.48374	1
FLCN 17p11.2 DEL	1	118	0	127	0.48374	1
GID4 17p11.2|17p11.2 DEL	1	118	0	127	0.48374	1
SPECC1 17p11.2 DEL	1	118	0	127	0.48374	1
TFRC 3q29 AMP	1	118	0	127	0.48374	1
FGF12 3q28-q29 AMP	1	118	0	127	0.48374	1
RAD51B 14q24.1 AMP	1	118	0	127	0.48374	1
KDM5A 12p13.33 AMP	1	118	0	127	0.48374	1
WNK1 12p13.33 AMP	1	118	0	127	0.48374	1
RAD52 12p13.33 AMP	1	118	0	127	0.48374	1
ERC1 12p13.33 AMP	1	118	0	127	0.48374	1
A2ML1 12p13.31 AMP	1	118	0	127	0.48374	1
PTPRO 12p12.3|12p13-p12 AMP	1	118	0	127	0.48374	1
PIK3C2G 12p12.3 AMP	1	118	0	127	0.48374	1
H3F3C 12p11.21 AMP	1	118	0	127	0.48374	1
KDM2B 12q24.31 AMP	1	118	0	127	0.48374	1
MYO18A 17q11.2 AMP	1	118	0	127	0.48374	1
GTSE1 22q13.31 DEL	1	118	0	127	0.48374	1
HOXC13 12q13.13 AMP	1	118	0	127	0.48374	1
HOXC11 12q13.13 AMP	1	118	0	127	0.48374	1
IFNGR1 6q23.3 AMP	1	118	0	127	0.48374	1
TNFAIP3 6q23.3 AMP	1	118	0	127	0.48374	1
ARID1B 6q25.3 AMP	1	118	0	127	0.48374	1
CDC42 1p36.12 AMP	1	118	0	127	0.48374	1
PTPRS 19p13.3 DEL	1	118	0	127	0.48374	1
EPPK1 8q24.3 AMP	1	118	0	127	0.48374	1
RECQL4 8q24.3 AMP	1	118	0	127	0.48374	1
PAX5 9p13.2 AMP	1	118	0	127	0.48374	1
SESN2 1p35.3 AMP	1	118	0	127	0.48374	1
MECOM 3q26.2 AMP	1	118	0	127	0.48374	1
PRKCI 3q26.2 AMP	1	118	0	127	0.48374	1
RICTOR 5p13.1 DEL	1	118	0	127	0.48374	1
HSP90AB1 6p21.1 AMP	1	118	0	127	0.48374	1
AARS2 6p21.1 AMP	1	118	0	127	0.48374	1
POLQ 3q13.33 AMP	1	118	0	127	0.48374	1
MLF1 3q25.32 AMP	1	118	0	127	0.48374	1
POGLUT1 3q13.33 AMP	1	118	0	127	0.48374	1
TCF7L2 10q25.2-q25.3 AMP	1	118	0	127	0.48374	1
GMPS 3q25.31 AMP	1	118	0	127	0.48374	1
TIPARP 3q25.31 AMP	1	118	0	127	0.48374	1
CCNL1 3q25.31 AMP	1	118	0	127	0.48374	1
RRAS 19q13.33 AMP	1	118	0	127	0.48374	1
NR1H2 19q13.33 AMP	1	118	0	127	0.48374	1
POLD1 19q13.33 AMP	1	118	0	127	0.48374	1
DKC1 Xq28 DEL	1	118	0	127	0.48374	1
MTCP1 Xq28 DEL	1	118	0	127	0.48374	1
NRAS 1p13.2 AMP	1	118	0	127	0.48374	1
CSDE1 1p13.2 AMP	1	118	0	127	0.48374	1
EPHA5 4q13.1-q13.2 AMP	1	118	0	127	0.48374	1
H3F3B 17q25.1 AMP	1	118	0	127	0.48374	1
PPM1D 17q23.2 DEL	1	118	0	127	0.48374	1
AMER1 Xq11.2 AMP	1	118	0	127	0.48374	1
MSN Xq12 AMP	1	118	0	127	0.48374	1
CYLD 16q12.1 DEL	1	118	0	127	0.48374	1
PPP6C 9q33.3 AMP	1	118	0	127	0.48374	1
MAPKAP1 9q33.3 AMP	1	118	0	127	0.48374	1
POLE 12q24.33 AMP	1	118	0	127	0.48374	1
OMD 9q22.31 AMP	1	118	0	127	0.48374	1
TAF1L 9p21.1 AMP	1	118	0	127	0.48374	1
IRF4 6p25.3 AMP	1	118	0	127	0.48374	1
NTRK3 15q25.3 AMP	1	118	0	127	0.48374	1
FANCI 15q26.1 AMP	1	118	0	127	0.48374	1
IDH2 15q26.1 AMP	1	118	0	127	0.48374	1
CRTC3 15q26.1 AMP	1	118	0	127	0.48374	1
BLM 15q26.1 AMP	1	118	0	127	0.48374	1
CHD2 15q26.1 AMP	1	118	0	127	0.48374	1
IGF1R 15q26.3 AMP	1	118	0	127	0.48374	1
MEF2A 15q26.3 AMP	1	118	0	127	0.48374	1
BTK Xq22.1 AMP	1	118	0	127	0.48374	1
FH 1q43 DEL	1	118	0	127	0.48374	1
AKT3 1q43-q44 DEL	1	118	0	127	0.48374	1
FGF10 5p12 DEL	1	118	0	127	0.48374	1
IL6ST 5q11.2 DEL	1	118	0	127	0.48374	1
MAP3K1 5q11.2 DEL	1	118	0	127	0.48374	1
PLK2 5q11.2 DEL	1	118	0	127	0.48374	1
NSD2 4p16.3 AMP	1	118	0	127	0.48374	1
SS18L1 20q13.33 AMP	1	118	0	127	0.48374	1
ASCL4 12q23.3 AMP	1	118	0	127	0.48374	1
ALDH2 12q24.12 AMP	1	118	0	127	0.48374	1
PTPN11 12q24.13 AMP	1	118	0	127	0.48374	1
DTX1 12q24.13 AMP	1	118	0	127	0.48374	1
TBX3 12q24.21 AMP	1	118	0	127	0.48374	1
RAB35 12q24.23 AMP	1	118	0	127	0.48374	1
MSI1 12q24.31 AMP	1	118	0	127	0.48374	1
HNF1A 12q24.31 AMP	1	118	0	127	0.48374	1
BCL7A 12q24.31 AMP	1	118	0	127	0.48374	1
KMT5A 12q24.31 AMP	1	118	0	127	0.48374	1
FZD10 12q24.33 AMP	1	118	0	127	0.48374	1
IGF1 12q23.2 AMP	1	118	0	127	0.48374	1
SH2B3 12q24.12 AMP	1	118	0	127	0.48374	1
NFIB 9p23-p22.3 AMP	1	118	0	127	0.48374	1
RMRP 9p13.3 AMP	1	118	0	127	0.48374	1
TNKS 8p23.1 AMP	1	118	0	127	0.48374	1
COL11A1 1p21.1 DEL	1	118	0	127	0.48374	1
PTPN22 1p13.2 DEL	1	118	0	127	0.48374	1
TRIM33 1p13.2 DEL	1	118	0	127	0.48374	1
NRAS 1p13.2 DEL	1	118	0	127	0.48374	1
CSDE1 1p13.2 DEL	1	118	0	127	0.48374	1
CD58 1p13.1 DEL	1	118	0	127	0.48374	1
VTCN1 1p13.1-p12 DEL	1	118	0	127	0.48374	1
TENT5C 1p12 DEL	1	118	0	127	0.48374	1
AXIN1 16p13.3 DEL	1	118	0	127	0.48374	1
WDR90 16p13.3 DEL	1	118	0	127	0.48374	1
TLL2 10q24.1 DEL	1	118	0	127	0.48374	1
CHUK 10q24.31 DEL	1	118	0	127	0.48374	1
TLX1 10q24.31 DEL	1	118	0	127	0.48374	1
NFKB2 10q24.32 DEL	1	118	0	127	0.48374	1
SUFU 10q24.32 DEL	1	118	0	127	0.48374	1
CYP17A1 10q24.32 DEL	1	118	0	127	0.48374	1
NT5C2 10q24.32-q24.33 DEL	1	118	0	127	0.48374	1
PDCD11 10q24.33 DEL	1	118	0	127	0.48374	1
SHOC2 10q25.2 DEL	1	118	0	127	0.48374	1
VTI1A 10q25.2 DEL	1	118	0	127	0.48374	1
SIN3A 15q24.2 DEL	1	118	0	127	0.48374	1
RBM15 1p13.3 DEL	1	118	0	127	0.48374	1
NOTCH2 1p12 DEL	1	118	0	127	0.48374	1
BCL9 1q21.2 DEL	1	118	0	127	0.48374	1
HIST2H3C 1q21.2 DEL	1	118	0	127	0.48374	1
HIST2H3D 1q21.2 DEL	1	118	0	127	0.48374	1
PDE4DIP 1q21.2 DEL	1	118	0	127	0.48374	1
NCKIPSD 3p21.31 DEL	1	118	0	127	0.48374	1
RHOA 3p21.31 DEL	1	118	0	127	0.48374	1
MST1 3p21.31 DEL	1	118	0	127	0.48374	1
MST1R 3p21.31 DEL	1	118	0	127	0.48374	1
PRF1 10q22.1 DEL	1	118	0	127	0.48374	1
NTHL1 16p13.3 DEL	1	118	0	127	0.48374	1
TSC2 16p13.3 DEL	1	118	0	127	0.48374	1
TRAF7 16p13.3 DEL	1	118	0	127	0.48374	1
MLST8 16p13.3 DEL	1	118	0	127	0.48374	1
EPHA10 1p34.3 AMP	1	118	0	127	0.48374	1
RRAGC 1p34.3 AMP	1	118	0	127	0.48374	1
MYCL 1p34.2 AMP	1	118	0	127	0.48374	1
BAP1 3p21.1 AMP	1	118	0	127	0.48374	1
ATP10A 15q12 AMP	1	118	0	127	0.48374	1
RPL11 1p36.11 AMP	1	118	0	127	0.48374	1
ARID1A 1p36.11 AMP	1	118	0	127	0.48374	1
MAP3K6 1p36.11 AMP	1	118	0	127	0.48374	1
LCK 1p35.2 AMP	1	118	0	127	0.48374	1
HDAC1 1p35.2-p35.1 AMP	1	118	0	127	0.48374	1
THRAP3 1p34.3 AMP	1	118	0	127	0.48374	1
STK40 1p34.3 AMP	1	118	0	127	0.48374	1
CSF3R 1p34.3 AMP	1	118	0	127	0.48374	1
SYNE1 6q25.2 AMP	1	118	0	127	0.48374	1
GREM1 15q13.3 AMP	1	118	0	127	0.48374	1
SUZ12 17q11.2 AMP	1	118	0	127	0.48374	1
NUTM1 15q14 AMP	1	118	0	127	0.48374	1
BUB1B 15q15.1 AMP	1	118	0	127	0.48374	1
KNSTRN 15q15.1 AMP	1	118	0	127	0.48374	1
KNL1 15q15.1 AMP	1	118	0	127	0.48374	1
RAD51 15q15.1 AMP	1	118	0	127	0.48374	1
MGA 15q15.1 AMP	1	118	0	127	0.48374	1
TP53BP1 15q15.3 AMP	1	118	0	127	0.48374	1
B2M 15q21.1 AMP	1	118	0	127	0.48374	1
HMGN2P46 15q21.1 AMP	1	118	0	127	0.48374	1
TCF3 19p13.3 DEL	1	118	0	127	0.48374	1
DOT1L 19p13.3 DEL	1	118	0	127	0.48374	1
GADD45B 19p13.3 DEL	1	118	0	127	0.48374	1
GNA11 19p13.3 DEL	1	118	0	127	0.48374	1
MAP2K2 19p13.3 DEL	1	118	0	127	0.48374	1
SH3GL1 19p13.3 DEL	1	118	0	127	0.48374	1
TICAM1 19p13.3 DEL	1	118	0	127	0.48374	1
DNM2 19p13.2 DEL	1	118	0	127	0.48374	1
CARM1 19p13.2 DEL	1	118	0	127	0.48374	1
SMARCA4 19p13.2 DEL	1	118	0	127	0.48374	1
SOCS3 17q25.3 AMP	1	118	0	127	0.48374	1
CCDC6 10q21.2 DEL	1	118	0	127	0.48374	1
ARID2 12q12 AMP	1	118	0	127	0.48374	1
WWOX 16q23.1-q23.2 AMP	1	118	0	127	0.48374	1
SMARCD1 12q13.12 AMP	1	118	0	127	0.48374	1
KRAS 12p12.1 DEL	1	118	0	127	0.48374	1
SRGAP3 3p25.3 AMP	1	118	0	127	0.48374	1
FANCD2 3p25.3 AMP	1	118	0	127	0.48374	1
WWTR1 3q25.1 AMP	1	118	0	127	0.48374	1
EPHA4 2q36.1 DEL	1	118	0	127	0.48374	1
MLLT3 9p21.3 AMP	1	118	0	127	0.48374	1
TRAF2 9q34.3 DEL	1	118	0	127	0.48374	1
ICE1 5p15.32 AMP	1	118	0	127	0.48374	1
DROSHA 5p13.3 AMP	1	118	0	127	0.48374	1
CTNNA1 5q31.2 DEL	1	118	0	127	0.48374	1
NR3C1 5q31.3 DEL	1	118	0	127	0.48374	1
CSF1R 5q32 DEL	1	118	0	127	0.48374	1
PDGFRB 5q32 DEL	1	118	0	127	0.48374	1
CD74 5q33.1 DEL	1	118	0	127	0.48374	1
RPS14 5q33.1 DEL	1	118	0	127	0.48374	1
ZNF300 5q33.1 DEL	1	118	0	127	0.48374	1
ITK 5q33.3 DEL	1	118	0	127	0.48374	1
CCNB1IP1 14q11.2 DEL	1	118	0	127	0.48374	1
AJUBA 14q11.2 DEL	1	118	0	127	0.48374	1
BCL2L2 14q11.2 DEL	1	118	0	127	0.48374	1
PRKD1 14q12 DEL	1	118	0	127	0.48374	1
NFKBIA 14q13.2 DEL	1	118	0	127	0.48374	1
FOXA1 14q21.1 DEL	1	118	0	127	0.48374	1
TSHZ2 20q13.2 DEL	1	118	0	127	0.48374	1
HRAS 11p15.5 AMP	1	118	0	127	0.48374	1
PICALM 11q14.2 DEL	1	118	0	127	0.48374	1
GATA2 3q21.3 AMP	1	118	0	127	0.48374	1
CNBP 3q21.3 AMP	1	118	0	127	0.48374	1
PIK3CB 3q22.3 AMP	1	118	0	127	0.48374	1
FOXL2 3q22.3 AMP	1	118	0	127	0.48374	1
AADACL2 3q25.1 AMP	1	118	0	127	0.48374	1
GSK3B 3q13.33 AMP	1	118	0	127	0.48374	1
STAG1 3q22.3 AMP	1	118	0	127	0.48374	1
ATR 3q23 AMP	1	118	0	127	0.48374	1
HIST1H3A 6p22.2 DEL	1	118	0	127	0.48374	1
HIST1H3B 6p22.2 DEL	1	118	0	127	0.48374	1
HIST1H1C 6p22.2 DEL	1	118	0	127	0.48374	1
HIST1H3C 6p22.2 DEL	1	118	0	127	0.48374	1
PIK3R1 5q13.1 DEL	1	118	0	127	0.48374	1
SOX9 17q24.3 DEL	1	118	0	127	0.48374	1
JAK1 1p31.3 AMP	1	118	0	127	0.48374	1
PTPRD 9p24.1-p23 DEL	5	114	3	124	0.48843	1
NACA 12q13.3 AMP	0	119	2	125	0.49849	1
GNAQ 9q21.2 DEL	0	119	2	125	0.49849	1
SYK 9q22.2 DEL	0	119	2	125	0.49849	1
ROR2 9q22.31 DEL	0	119	2	125	0.49849	1
CALR 19p13.13 AMP	0	119	2	125	0.49849	1
LYL1 19p13.13 AMP	0	119	2	125	0.49849	1
SLC45A3 1q32.1 AMP	0	119	2	125	0.49849	1
NOTCH1 9q34.3 AMP	0	119	2	125	0.49849	1
EGFL7 9q34.3 AMP	0	119	2	125	0.49849	1
TRAF2 9q34.3 AMP	0	119	2	125	0.49849	1
SERP2 13q14.11 DEL	0	119	2	125	0.49849	1
FOXO3 6q21 AMP	0	119	2	125	0.49849	1
NEGR1 1p31.1 DEL	0	119	2	125	0.49849	1
BCL2L2 14q11.2 AMP	0	119	2	125	0.49849	1
LPP 3q27.3-q28 DEL	0	119	2	125	0.49849	1
MLLT11 1q21.3 AMP	0	119	2	125	0.49849	1
PTPRS 19p13.3 AMP	0	119	2	125	0.49849	1
JAK3 19p13.11 AMP	0	119	2	125	0.49849	1
NCOR2 12q24.31 DEL	0	119	2	125	0.49849	1
CUL4A 13q34 AMP	0	119	2	125	0.49849	1
CEBPA 19q13.11 AMP	0	119	2	125	0.49849	1
CDKN2A 9p21.3 DEL	70	49	69	58	0.520875	1
CDK4 12q14.1 AMP	17	102	15	112	0.575961	1
PMS2 7p22.1 AMP	2	117	1	126	0.611535	1
GLI3 7p14.1 AMP	2	117	1	126	0.611535	1
ARID1B 6q25.3 DEL	2	117	1	126	0.611535	1
CUX1 7q22.1 AMP	2	117	1	126	0.611535	1
DKK1 10q21.1 DEL	2	117	1	126	0.611535	1
BRAF 7q34 AMP	2	117	1	126	0.611535	1
EPHB6 7q34 AMP	2	117	1	126	0.611535	1
RHEB 7q36.1 AMP	2	117	1	126	0.611535	1
WIF1 12q14.3 AMP	2	117	1	126	0.611535	1
SH3GL1 19p13.3 AMP	2	117	1	126	0.611535	1
KEAP1 19p13.2 AMP	2	117	1	126	0.611535	1
NOTCH3 19p13.12 AMP	2	117	1	126	0.611535	1
BRD4 19p13.12 AMP	2	117	1	126	0.611535	1
MIR17HG 13q31.3 DEL	2	117	1	126	0.611535	1
NLRP3 1q44 DEL	2	117	1	126	0.611535	1
CYSLTR2 13q14.2 DEL	1	118	3	124	0.622726	1
ETV1 7p21.2 AMP	1	118	3	124	0.622726	1
NFE2L3 7p15.2 AMP	1	118	3	124	0.622726	1
ABCB1 7q21.12 AMP	1	118	3	124	0.622726	1
TRRAP 7q22.1 AMP	1	118	3	124	0.622726	1
EPHB4 7q22.1 AMP	1	118	3	124	0.622726	1
STAT6 12q13.3 AMP	1	118	3	124	0.622726	1
PTEN 10q23.31 DEL	10	109	13	114	0.666468	1
JAK2 9p24.1 DEL	3	116	2	125	0.675212	1
CD274 9p24.1 DEL	3	116	2	125	0.675212	1
PDCD1LG2 9p24.1 DEL	3	116	2	125	0.675212	1
CCND2 12p13.32 AMP	3	116	2	125	0.675212	1
KMT2C 7q36.1 AMP	3	116	2	125	0.675212	1
EZH2 7q36.1 AMP	3	116	2	125	0.675212	1
SBDS 7q11.21 AMP	2	117	4	123	0.684645	1
MTAP 9p21.3 DEL	60	59	60	67	0.701929	1
LRP1B 2q22.1-q22.2 DEL	4	115	3	124	0.714867	1
AKAP9 7q21.2 AMP	3	116	5	122	0.723218	1
CDK6 7q21.2 AMP	4	115	6	121	0.750128	1
DDIT3 12q13.3 AMP	11	108	10	117	0.820396	1
GLI1 12q13.3 AMP	8	111	9	118	1	1
TEK 9p21.2 DEL	5	114	5	122	1	1
LRIG3 12q14.1 AMP	5	114	5	122	1	1
MET 7q31.2 AMP	3	116	3	124	1	1
SMO 7q32.1 AMP	3	116	3	124	1	1
LFNG 7p22.3 AMP	2	117	3	124	1	1
JAZF1 7p15.2-p15.1 AMP	2	117	3	124	1	1
ELN 7q11.23 AMP	2	117	3	124	1	1
MAGI2 7q21.11 AMP	2	117	3	124	1	1
CD36 7q21.11 AMP	2	117	2	125	1	1
PCLO 7q21.11 AMP	2	117	2	125	1	1
PIK3CG 7q22.3 AMP	2	117	2	125	1	1
CAMTA1 1p36.31-p36.23 DEL	2	117	2	125	1	1
FGFR3 4p16.3 AMP	2	117	2	125	1	1
FGF23 12p13.32 AMP	2	117	2	125	1	1
FGF6 12p13.32 AMP	2	117	2	125	1	1
MNX1 7q36.3 AMP	2	117	2	125	1	1
FAT1 4q35.2 DEL	2	117	2	125	1	1
ERBB3 12q13.2 AMP	2	117	2	125	1	1
FSTL3 19p13.3 AMP	2	117	2	125	1	1
TCF3 19p13.3 AMP	2	117	2	125	1	1
TYK2 19p13.2 AMP	2	117	2	125	1	1
AKT3 1q43-q44 AMP	2	117	3	124	1	1
POT1 7q31.33 AMP	2	117	2	125	1	1
DIS3 13q21.33 DEL	1	118	2	125	1	1
ACTB 7p22.1 AMP	1	118	1	126	1	1
HNRNPA2B1 7p15.2 AMP	1	118	2	125	1	1
HOXA9 7p15.2 AMP	1	118	2	125	1	1
HOXA11 7p15.2 AMP	1	118	2	125	1	1
HOXA13 7p15.2 AMP	1	118	2	125	1	1
SMARCA4 19p13.2 AMP	1	118	2	125	1	1
GNA11 19p13.3 AMP	1	118	2	125	1	1
MAPK8IP1 11p11.2 DEL	1	118	1	126	1	1
CREB3L1 11p11.2 DEL	1	118	1	126	1	1
MYC 8q24.21 AMP	1	118	2	125	1	1
MYCN 2p24.3 AMP	1	118	1	126	1	1
CCND1 11q13.3 AMP	1	118	1	126	1	1
FGF19 11q13.3 AMP	1	118	1	126	1	1
FGF4 11q13.3 AMP	1	118	1	126	1	1
FGF3 11q13.3 AMP	1	118	1	126	1	1
PICALM 11q14.2 AMP	1	118	1	126	1	1
EED 11q14.2 AMP	1	118	1	126	1	1
FAT3 11q14.3 AMP	1	118	1	126	1	1
KRAS 12p12.1 AMP	1	118	1	126	1	1
TSC1 9q34.13 AMP	1	118	1	126	1	1
POGLUT1 3q13.33 DEL	1	118	1	126	1	1
GSK3B 3q13.33 DEL	1	118	1	126	1	1
EPHB1 3q22.2 DEL	1	118	1	126	1	1
ATR 3q23 DEL	1	118	2	125	1	1
WWTR1 3q25.1 DEL	1	118	1	126	1	1
AADACL2 3q25.1 DEL	1	118	1	126	1	1
GMPS 3q25.31 DEL	1	118	1	126	1	1
TIPARP 3q25.31 DEL	1	118	1	126	1	1
CCNL1 3q25.31 DEL	1	118	1	126	1	1
MLF1 3q25.32 DEL	1	118	1	126	1	1
STAG1 3q22.3 DEL	1	118	1	126	1	1
POLQ 3q13.33 DEL	1	118	1	126	1	1
GATA2 3q21.3 DEL	1	118	1	126	1	1
RPN1 3q21.3 DEL	1	118	1	126	1	1
CNBP 3q21.3 DEL	1	118	1	126	1	1
PIK3CB 3q22.3 DEL	1	118	1	126	1	1
BTLA 3q13.2 DEL	1	118	1	126	1	1
FOXL2 3q22.3 DEL	1	118	1	126	1	1
FGFR1OP 6q27 DEL	1	118	1	126	1	1
MKI67 10q26.2 DEL	1	118	1	126	1	1
GADD45B 19p13.3 AMP	1	118	2	125	1	1
NCOR2 12q24.31 AMP	1	118	2	125	1	1
ERRFI1 1p36.23 DEL	1	118	2	125	1	1
NUTM2A 10q23.2 DEL	1	118	1	126	1	1
HGF 7q21.11 AMP	1	118	2	125	1	1
GRM3 7q21.11-q21.12 AMP	1	118	2	125	1	1
RELN 7q22.1 AMP	1	118	1	126	1	1
RBMX Xq26.3 AMP	1	118	1	126	1	1
AFF2 Xq28 AMP	1	118	1	126	1	1
CCNQ Xq28 AMP	1	118	2	125	1	1
DUSP9 Xq28 AMP	1	118	2	125	1	1
DKC1 Xq28 AMP	1	118	2	125	1	1
MTCP1 Xq28 AMP	1	118	2	125	1	1
NCOA4 10q11.22 DEL	1	118	1	126	1	1
CREB3L2 7q33 AMP	1	118	2	125	1	1
TRIM24 7q33-q34 AMP	1	118	2	125	1	1
KIAA1549 7q34 AMP	1	118	1	126	1	1
PKM 15q23 AMP	1	118	2	125	1	1
DNAJB1 19p13.12 AMP	1	118	1	126	1	1
ACSL6 5q31.1 DEL	1	118	1	126	1	1
IRF1 5q31.1 DEL	1	118	1	126	1	1
RAD50 5q31.1 DEL	1	118	1	126	1	1
AFF4 5q31.1 DEL	1	118	1	126	1	1
FSTL3 19p13.3 DEL	1	118	1	126	1	1
STK11 19p13.3 DEL	1	118	1	126	1	1
ELK4 1q32.1 AMP	1	118	2	125	1	1
STK11 19p13.3 AMP	1	118	1	126	1	1
AFF2 Xq28 DEL	1	118	1	126	1	1
RPS26 12q13.2 AMP	1	118	2	125	1	1
YY1AP1 1q22 AMP	1	118	1	126	1	1
NF1 17q11.2 AMP	1	118	1	126	1	1
PRDM16 1p36.32 AMP	1	118	1	126	1	1
TNFRSF14 1p36.32 AMP	1	118	1	126	1	1
PRDM2 1p36.21 AMP	1	118	2	125	1	1
TAF15 17q12 DEL	1	118	1	126	1	1
ETV4 17q21.31 DEL	1	118	1	126	1	1
MAP2K2 19p13.3 AMP	1	118	1	126	1	1
AKT1 14q32.33 AMP	1	118	2	125	1	1
DNMT1 19p13.2 AMP	1	118	2	125	1	1
S1PR2 19p13.2 AMP	1	118	2	125	1	1
MLLT1 19p13.3 AMP	1	118	1	126	1	1
MLLT10 10p12.31 AMP	1	118	1	126	1	1
MUC1 1q22 AMP	1	118	1	126	1	1
DNM2 19p13.2 AMP	1	118	2	125	1	1
CARM1 19p13.2 AMP	1	118	1	126	1	1
TPM4 19p13.12-p13.11 AMP	1	118	1	126	1	1
ZNF91 19p12 AMP	1	118	1	126	1	1
AR Xq12 AMP	1	118	1	126	1	1
FOXO4 Xq13.1 AMP	1	118	1	126	1	1
MED12 Xq13.1 AMP	1	118	1	126	1	1
MAGEE1 Xq13.3 AMP	1	118	1	126	1	1
PARP2 14q11.2 DEL	1	118	1	126	1	1
MAML2 11q21 AMP	1	118	1	126	1	1
MRE11 11q21 AMP	1	118	1	126	1	1
SESN3 11q21 AMP	1	118	1	126	1	1
CCNE1 19q12 AMP	1	118	2	125	1	1
AHNAK2 14q32.33 AMP	1	118	2	125	1	1
ZFP36L1 14q24.1 AMP	1	118	1	126	1	1
SMYD3 1q44 DEL	1	118	1	126	1	1
POLE 12q24.33 DEL	1	118	1	126	1	1
PGR 11q22.1 AMP	1	118	1	126	1	1
YAP1 11q22.1 AMP	1	118	1	126	1	1
BIRC2 11q22.2 AMP	1	118	1	126	1	1
BIRC3 11q22.2 AMP	1	118	1	126	1	1
ATM 11q22.3 AMP	1	118	1	126	1	1
DDX10 11q22.3 AMP	1	118	1	126	1	1
POU2AF1 11q23.1 AMP	1	118	1	126	1	1
SDHD 11q23.1 AMP	1	118	1	126	1	1
ZBTB16 11q23.2 AMP	1	118	1	126	1	1
PAFAH1B2 11q23.3 AMP	1	118	1	126	1	1
PCSK7 11q23.3 AMP	1	118	1	126	1	1
KMT2A 11q23.3 AMP	1	118	1	126	1	1
DDX6 11q23.3 AMP	1	118	1	126	1	1
ABCG4 11q23.3 AMP	1	118	1	126	1	1
CBL 11q23.3 AMP	1	118	1	126	1	1
ARHGEF12 11q23.3 AMP	1	118	1	126	1	1
CHEK1 11q24.2 AMP	1	118	1	126	1	1
ETS1 11q24.3 AMP	1	118	1	126	1	1
FLI1 11q24.3 AMP	1	118	1	126	1	1
KCNJ5 11q24.3 AMP	1	118	1	126	1	1
EIF2B1 12q24.31 AMP	1	118	1	126	1	1
FANCG 9p13.3 AMP	1	118	1	126	1	1
A2ML1 12p13.31 DEL	1	118	1	126	1	1
FZD10 12q24.33 DEL	1	118	1	126	1	1
TET1 10q21.3 DEL	1	118	1	126	1	1
SMC3 10q25.2 DEL	1	118	1	126	1	1
E2F3 6p22.3 AMP	1	118	1	126	1	1
SOX4 6p22.3 AMP	1	118	1	126	1	1
RPN1 3q21.3 AMP	1	118	1	126	1	1
EBF1 5q33.3 DEL	1	118	1	126	1	1
EPHA5 4q13.1-q13.2 DEL	1	118	1	126	1	1
EXT2 11p11.2 DEL	0	119	1	126	1	1
RPS6KA4 11q13.1 AMP	0	119	1	126	1	1
LRP5 11q13.2 AMP	0	119	1	126	1	1
EMSY 11q13.5 AMP	0	119	1	126	1	1
PAK1 11q13.5-q14.1 AMP	0	119	1	126	1	1
CDKN1B 12p13.1 DEL	0	119	1	126	1	1
HRAS 11p15.5 DEL	0	119	1	126	1	1
IGF2 11p15.5 DEL	0	119	1	126	1	1
CARS 11p15.4 DEL	0	119	1	126	1	1
NUP98 11p15.4 DEL	0	119	1	126	1	1
DCHS1 11p15.4 DEL	0	119	1	126	1	1
LMO1 11p15.4 DEL	0	119	1	126	1	1
DKK3 11p15.3 DEL	0	119	1	126	1	1
GOLGA5 14q32.12 DEL	0	119	1	126	1	1
RRAS2 11p15.2 AMP	0	119	1	126	1	1
STAG2 Xq25 DEL	0	119	1	126	1	1
BRCA2 13q13.1 DEL	0	119	1	126	1	1
PAX7 1p36.13 AMP	0	119	1	126	1	1
MSH3 5q14.1 DEL	0	119	1	126	1	1
RASA1 5q14.3 DEL	0	119	1	126	1	1
MEF2C 5q14.3 DEL	0	119	1	126	1	1
NUP93 16q13 DEL	0	119	1	126	1	1
HERPUD1 16q13 DEL	0	119	1	126	1	1
CDH11 16q21 DEL	0	119	1	126	1	1
IRF8 16q24.1 DEL	0	119	1	126	1	1
FBXO31 16q24.2 DEL	0	119	1	126	1	1
CBFA2T3 16q24.3 DEL	0	119	1	126	1	1
ANKRD11 16q24.3 DEL	0	119	1	126	1	1
FANCA 16q24.3 DEL	0	119	1	126	1	1
RPL13 16q24.3|17p11.2 DEL	0	119	1	126	1	1
DUSP2 2q11.2 AMP	0	119	1	126	1	1
TMEM127 2q11.2 AMP	0	119	1	126	1	1
INPP4A 2q11.2 AMP	0	119	1	126	1	1
AFF3 2q11.2 AMP	0	119	1	126	1	1
MAP4K4 2q11.2 AMP	0	119	1	126	1	1
CXCR4 2q22.1 AMP	0	119	1	126	1	1
PTCH1 9q22.32 AMP	0	119	1	126	1	1
GREM1 15q13.3 DEL	0	119	1	126	1	1
NUTM1 15q14 DEL	0	119	1	126	1	1
SPRED1 15q14 DEL	0	119	1	126	1	1
BUB1B 15q15.1 DEL	0	119	1	126	1	1
KNSTRN 15q15.1 DEL	0	119	1	126	1	1
KNL1 15q15.1 DEL	0	119	1	126	1	1
RAD51 15q15.1 DEL	0	119	1	126	1	1
MGA 15q15.1 DEL	0	119	1	126	1	1
TP53BP1 15q15.3 DEL	0	119	1	126	1	1
B2M 15q21.1 DEL	0	119	1	126	1	1
HMGN2P46 15q21.1 DEL	0	119	1	126	1	1
FGF7 15q21.2 DEL	0	119	1	126	1	1
NTRK1 1q23.1 AMP	0	119	1	126	1	1
IRS2 13q34 AMP	0	119	1	126	1	1
PDPK1 16p13.3 AMP	0	119	1	126	1	1
MLLT6 17q12 DEL	0	119	1	126	1	1
NEGR1 1p31.1 AMP	0	119	1	126	1	1
MTOR 1p36.22 AMP	0	119	1	126	1	1
EPHA8 1p36.12 DEL	0	119	1	126	1	1
ERBB4 2q34 DEL	0	119	1	126	1	1
CCT6B 17q12 DEL	0	119	1	126	1	1
RAD51D 17q12 DEL	0	119	1	126	1	1
LASP1 17q12 DEL	0	119	1	126	1	1
CDK12 17q12 DEL	0	119	1	126	1	1
ERBB2 17q12 DEL	0	119	1	126	1	1
IKZF3 17q12-q21.1 DEL	0	119	1	126	1	1
RARA 17q21.2 DEL	0	119	1	126	1	1
STAT5B 17q21.2 DEL	0	119	1	126	1	1
STAT5A 17q21.2 DEL	0	119	1	126	1	1
STAT3 17q21.2 DEL	0	119	1	126	1	1
EZH1 17q21.2 DEL	0	119	1	126	1	1
BRCA1 17q21.31 DEL	0	119	1	126	1	1
MAP3K14 17q21.31 DEL	0	119	1	126	1	1
HOXB13 17q21.32 DEL	0	119	1	126	1	1
SPOP 17q21.33 DEL	0	119	1	126	1	1
COL1A1 17q21.33 DEL	0	119	1	126	1	1
TICAM1 19p13.3 AMP	0	119	1	126	1	1
FLT3 13q12.2 DEL	0	119	1	126	1	1
FLT1 13q12.3 DEL	0	119	1	126	1	1
PDS5B 13q13.1 DEL	0	119	1	126	1	1
FOXO1 13q14.11 DEL	0	119	1	126	1	1
SETD2 3p21.31 DEL	0	119	1	126	1	1
EIF4A2 3q27.3 DEL	0	119	1	126	1	1
BCL6 3q27.3 DEL	0	119	1	126	1	1
PSIP1 9p22.3 AMP	0	119	1	126	1	1
CDKN1A 6p21.2 AMP	0	119	1	126	1	1
PIM1 6p21.2 AMP	0	119	1	126	1	1
TFEB 6p21.1 AMP	0	119	1	126	1	1
CCND3 6p21.1 AMP	0	119	1	126	1	1
TLR4 9q33.1 AMP	0	119	1	126	1	1
CKS1B 1q21.3 AMP	0	119	1	126	1	1
BARD1 2q35 AMP	0	119	1	126	1	1
ZMYM3 Xq13.1 AMP	0	119	1	126	1	1
NONO Xq13.1 AMP	0	119	1	126	1	1
TAF1 Xq13.1 AMP	0	119	1	126	1	1
ATRX Xq21.1 AMP	0	119	1	126	1	1
TAF15 17q12 AMP	0	119	1	126	1	1
PMEL 12q13.2 AMP	0	119	1	126	1	1
IKBKE 1q32.1 AMP	0	119	1	126	1	1
IL10 1q32.1 AMP	0	119	1	126	1	1
FANCF 11p14.3 DEL	0	119	1	126	1	1
NCOA1 2p23.3 DEL	0	119	1	126	1	1
DNMT3A 2p23.3 DEL	0	119	1	126	1	1
INPP5D 2q37.1 DEL	0	119	1	126	1	1
TSHZ3 19q12 AMP	0	119	1	126	1	1
AJUBA 14q11.2 AMP	0	119	1	126	1	1
JAK1 1p31.3 DEL	0	119	1	126	1	1
TP63 3q28 DEL	0	119	1	126	1	1
FGF12 3q28-q29 DEL	0	119	1	126	1	1
TFRC 3q29 DEL	0	119	1	126	1	1
RPL35A 3q29 DEL	0	119	1	126	1	1
CRIPAK 4p16.3 DEL	0	119	1	126	1	1
JUN 1p32.1 DEL	0	119	1	126	1	1
ASCL4 12q23.3 DEL	0	119	1	126	1	1
IRF4 6p25.3 DEL	0	119	1	126	1	1
PMEL 12q13.2 DEL	0	119	1	126	1	1
RPS26 12q13.2 DEL	0	119	1	126	1	1
ERBB3 12q13.2 DEL	0	119	1	126	1	1
MCL1 1q21.2 AMP	0	119	1	126	1	1
ARNT 1q21.3 AMP	0	119	1	126	1	1
EPHB6 7q34 DEL	0	119	1	126	1	1
CD70 19p13.3 AMP	0	119	1	126	1	1
INSR 19p13.2 AMP	0	119	1	126	1	1
BABAM1 19p13.11 AMP	0	119	1	126	1	1
PIK3R2 19p13.11 AMP	0	119	1	126	1	1
ELL 19p13.11 AMP	0	119	1	126	1	1
CRTC1 19p13.11 AMP	0	119	1	126	1	1
UPF1 19p13.11 AMP	0	119	1	126	1	1
MEF2B 19p13.11 AMP	0	119	1	126	1	1
KIAA1109 4q27 AMP	0	119	1	126	1	1
IL2 4q27 AMP	0	119	1	126	1	1
FLT4 5q35.3 AMP	0	119	1	126	1	1
TRIM7 5q35.3 AMP	0	119	1	126	1	1
TNFSF9 19p13.3 AMP	0	119	1	126	1	1
SF3B1 2q33.1 AMP	0	119	1	126	1	1
ETS1 11q24.3 DEL	0	119	1	126	1	1
TPM3 1q21.3 AMP	0	119	1	126	1	1
PRCC 1q23.1 AMP	0	119	1	126	1	1
INSRR 1q23.1 AMP	0	119	1	126	1	1
TOP1 20q12 AMP	0	119	1	126	1	1
DOCK2 5q35.1 DEL	0	119	1	126	1	1
RALGDS 9q34.13-q34.2 AMP	0	119	1	126	1	1
ERCC5 13q33.1 AMP	0	119	1	126	1	1
CDC42EP2 11q13.1 AMP	0	119	1	126	1	1
MALAT1 11q13.1 AMP	0	119	1	126	1	1
MEN1 11q13.1 AMP	0	119	1	126	1	1
PC 11q13.2 AMP	0	119	1	126	1	1
RPS6KB2 11q13.2 AMP	0	119	1	126	1	1
NUMA1 11q13.4 AMP	0	119	1	126	1	1
INPPL1 11q13.4 AMP	0	119	1	126	1	1
ARID2 12q12 DEL	0	119	1	126	1	1
HDAC7 12q13.11 DEL	0	119	1	126	1	1
KMT2D 12q13.12 DEL	0	119	1	126	1	1
INPP4B 4q31.21 DEL	0	119	1	126	1	1
FBXW7 4q31.3 DEL	0	119	1	126	1	1
SRSF3 6p21.31-p21.2 AMP	0	119	1	126	1	1
PTPRO 12p12.3|12p13-p12 DEL	0	119	1	126	1	1
RECQL 12p12.1 DEL	0	119	1	126	1	1
STAT6 12q13.3 DEL	0	119	1	126	1	1
HMGA2 12q14.3 DEL	0	119	1	126	1	1
IGF1 12q23.2 DEL	0	119	1	126	1	1
KDM5A 12p13.33 DEL	0	119	1	126	1	1
WNK1 12p13.33 DEL	0	119	1	126	1	1
RAD52 12p13.33 DEL	0	119	1	126	1	1
ACVR1B 12q13.13 DEL	0	119	1	126	1	1
PHLDA1 12q21.2 DEL	0	119	1	126	1	1
UHRF1BP1L 12q23.1 DEL	0	119	1	126	1	1
KDM2B 12q24.31 DEL	0	119	1	126	1	1
TBX3 12q24.21 DEL	0	119	1	126	1	1
BCL7A 12q24.31 DEL	0	119	1	126	1	1
ALDH2 12q24.12 DEL	0	119	1	126	1	1
WIF1 12q14.3 DEL	0	119	1	126	1	1
FRS2 12q15 DEL	0	119	1	126	1	1
PTPN11 12q24.13 DEL	0	119	1	126	1	1
CD22 19q13.12 AMP	0	119	1	126	1	1
CLTCL1 22q11.21 AMP	0	119	1	126	1	1
CRKL 22q11.21 AMP	0	119	1	126	1	1
43348 22q11.21 AMP	0	119	1	126	1	1
MAPK1 22q11.22 AMP	0	119	1	126	1	1
BCR 22q11.23 AMP	0	119	1	126	1	1
CDC73 1q31.2 AMP	0	119	1	126	1	1
TUSC3 8p22 DEL	0	119	1	126	1	1
KMT2A 11q23.3 DEL	0	119	1	126	1	1
PBX1 1q23.3 AMP	0	119	1	126	1	1
PREX2 8q13.2 AMP	0	119	1	126	1	1
NCSTN 1q23.2 AMP	0	119	1	126	1	1
TCL6 14q32.13 AMP	0	119	1	126	1	1
PARP3 3p21.2 AMP	0	119	1	126	1	1
HSP90AA1 14q32.31 AMP	0	119	1	126	1	1
TRAF3 14q32.32 AMP	0	119	1	126	1	1
XRCC3 14q32.33 AMP	0	119	1	126	1	1
DICER1 14q32.13 AMP	0	119	1	126	1	1
TCL1A 14q32.13 AMP	0	119	1	126	1	1
BCL11B 14q32.2 AMP	0	119	1	126	1	1
MLLT10 10p12.31 DEL	0	119	1	126	1	1
MAP3K8 10p11.23 AMP	0	119	1	126	1	1
ABI1 10p12.1 AMP	0	119	1	126	1	1
MYCL 1p34.2 DEL	0	119	1	126	1	1
FH 1q43 AMP	0	119	1	126	1	1
SMYD3 1q44 AMP	0	119	1	126	1	1
RANBP17 5q35.1 DEL	0	119	1	126	1	1
TLX3 5q35.1 DEL	0	119	1	126	1	1
NPM1 5q35.1 DEL	0	119	1	126	1	1
MSH2 2p21-p16.3 DEL	0	119	1	126	1	1
AK9 6q21 AMP	0	119	1	126	1	1
SESN1 6q21 AMP	0	119	1	126	1	1
MECOM 3q26.2 DEL	0	119	1	126	1	1
PRKCI 3q26.2 DEL	0	119	1	126	1	1
TBL1XR1 3q26.32 DEL	0	119	1	126	1	1
PRKD1 14q12 AMP	0	119	1	126	1	1
FOXA1 14q21.1 AMP	0	119	1	126	1	1
FANCM 14q21.2 AMP	0	119	1	126	1	1

## Sheet: Table S6 Gene Exp Analysis
Affymetrix HT Human Genome U133				Affymetrix Human Exon 1.0 ST Array				Agilent 244K Custom								mRNA Sequence
								agilentg4502a_07_1				agilentg4502a_07_2
		Benjamini–Hochberg				Benjamini–Hochberg				Benjamini–Hochberg				Benjamini–Hochberg				Benjamini–Hochberg
Gene	P Value	Adjusted P value		Gene	P Value	Adjusted P value		Gene	P Value	Adjusted P value		Gene	P Value	Adjusted P value		Gene	P Value	Adjusted P value
HRASLS	0.000192628	0.996296		SKIP	0.000340429	0.984114		SMTNL2	0.000648482	1		HRASLS	8.53891e-06	0.149183		PADI1|29943	0.000168076	1
LZTS1	0.00033532	0.996296		BEX5	0.000590356	0.984114		GPX3	0.00131607	1		MAGEH1	3.91262e-05	0.229566		MAB21L2|10586	0.000217229	1
FGF14	0.000337764	0.996296		KRTAP10-5	0.000774813	0.984114		FAM110B	0.00170769	1		BEX2	6.31195e-05	0.229566		KCNA1|3736	0.000565108	1
MRC2	0.00050096	0.996296		XKR4	0.00100331	0.984114		ACTL7A	0.00214656	1		VAV2	7.38323e-05	0.229566		PCDHGA4|56111	0.0011486	1
B4GALT6	0.000576701	0.996296		ANGPT1	0.00107166	0.984114		PLAA	0.00268626	1		CSGlcA-T	8.3849e-05	0.229566		ACOT4|122970	0.00184762	1
GUSB	0.000622776	0.996296		TFDP1	0.0011823	0.984114		EREG	0.00282144	1		TBX2	8.93321e-05	0.229566		KCNJ4|3761	0.00192051	1
ATP11A	0.000750781	0.996296		PKIA	0.00163183	0.984114		LOC196913	0.00304086	1		MRC2	9.64921e-05	0.229566		LOC154449|154449	0.00245004	1
CD200	0.00101963	0.996296		CST11	0.00164486	0.984114		CIB4	0.00311026	1		TMEM2	0.000113244	0.229566		ANTXR1|84168	0.00250804	1
ASB7	0.00106156	0.996296		SPRED1	0.00173877	0.984114		MME	0.00326439	1		PVRL2	0.000125609	0.229566		FEZF1|389549	0.00268232	1
FGF12	0.00110507	0.996296		FAM120A	0.00178051	0.984114		C16orf53	0.00342533	1		ANKRD46	0.00015637	0.229566		FLJ13224|79857	0.00275447	1
USP46	0.00124571	0.996296		ESRRB	0.00194156	0.984114		CYP7A1	0.00342533	1		ZNF746	0.000171943	0.229566		ABTB2|25841	0.00280614	1
DZIP3	0.00145898	0.996296		PLCXD2	0.00194156	0.984114		P4HA3	0.00359333	1		AFAP1L2	0.000183949	0.229566		OR1F2P|26184	0.00281547	1
GUCY1B3	0.00160886	0.996296		FAM133A	0.00197224	0.984114		ZFP37	0.00395162	1		C6orf168	0.000192811	0.229566		RTN4RL1|146760	0.00284687	1
PAK7	0.00172764	0.996296		LEO1	0.00198774	0.984114		IFT74	0.00414246	1		RNF182	0.000194119	0.229566		SLC2A7|155184	0.00309403	1
GDAP1L1	0.00183077	0.996296		KCNMB2	0.0025083	0.984114		TFPI2	0.00434149	1		ICAM1	0.000199399	0.229566		LOC100133893|100133893	0.00328151	1
CASC1	0.00185444	0.996296		KY	0.00279158	0.984114		TXNL4B	0.004549	1		PCSK5	0.00021896	0.229566		KLHL20|27252	0.00362941	1
SH3GL2	0.00197708	0.996296		SCN11A	0.00301149	0.984114		CD300E	0.00476078	1		RIN1	0.000223377	0.229566		VAMP1|6843	0.00362941	1
KCNN2	0.00204115	0.996296		AK7	0.0031038	0.984114		GCKR	0.0047653	1		SH3GL2	0.000237146	0.229781		C7orf69|80099	0.00389018	1
SETMAR	0.00236113	0.996296		VAV2	0.00319868	0.984114		LCE2B	0.0047653	1		NADSYN1	0.000263605	0.229781		HOXA13|3209	0.00415624	1
TTC9	0.00249838	0.996296		TMPRSS5	0.0032228	0.984114		KCMF1	0.00499071	1		ITGA7	0.00027064	0.229781		MYCL1|4610	0.00419164	1
TNFAIP2	0.00251407	0.996296		PTPN9	0.0032228	0.984114		ODZ3	0.00522556	1		AGPAT2	0.000281522	0.229781		C1orf49|84066	0.00422678	1
REEP4	0.00282988	0.996296		RNF212	0.00327156	0.984114		PPT1	0.00599013	1		PCF11	0.000300575	0.229781		GAPDH|2597	0.00434386	1
ETV6	0.00290082	0.996296		CUL4A	0.0037974	0.984114		SLC10A7	0.00626617	1		C9orf4	0.000320824	0.229781		ICAM5|7087	0.004501	1
BEX4	0.00301028	0.996296		ICAM1	0.00388259	0.984114		CLIC5	0.00716308	1		ATP6V0A4	0.000322922	0.229781		SLC45A1|50651	0.004501	1
OR3A1	0.00336163	0.996296		ZC3H12B	0.00408814	0.984114		SERPINB2	0.00716308	1		PFN2	0.000360542	0.229781		VWDE|221806	0.0046896	1
FZD5	0.00352945	0.996296		SPRY2	0.00433513	0.984114		C9orf123	0.0073183	1		LZTS1	0.000379633	0.229781		FAM71A|149647	0.00478084	1
FOSL1	0.00355096	0.996296		LOC153364	0.00449628	0.984114		AREG	0.00748629	1		NUDT11	0.000384551	0.229781		HTRA1|5654	0.0048306	1
SLC22A18	0.00372734	0.996296		COL9A1	0.00456225	0.984114		PCNX	0.00763217	1		FLJ21963	0.000384551	0.229781		NAB1|4664	0.0048306	1
SLC16A6	0.00377266	0.996296		ZRF1	0.00473102	0.984114		BCL2L1	0.00782231	1		LRRC8D	0.000392027	0.229781		OPN4|94233	0.00498825	1
C6orf162	0.00388817	0.996296		SIN3A	0.00473102	0.984114		OLIG1	0.00782231	1		EPB41L4B	0.000394564	0.229781		PCDHB2|56133	0.00500335	1
PARL	0.00405528	0.996296		TTC23	0.0048001	0.984114		RAD9B	0.00782231	1		AMN1	0.000431564	0.234385		SLC16A6|9120	0.00500335	1
CA12	0.00407968	0.996296		NFKB1	0.00483498	0.984114		KRT74	0.00795805	1		MRPS27	0.000434315	0.234385		ST6GALNAC6|30815	0.00500335	1
PPM1E	0.00410421	0.996296		ARSJ	0.00490542	0.984114		APOL4	0.00812562	1		BCL3	0.000442716	0.234385		CLEC4G|339390	0.00503806	1
SLC12A7	0.00415367	0.996296		ANKRD55	0.00501284	0.984114		HTN1	0.00812562	1		GRPR	0.000468794	0.23484		FABP3|2170	0.00518159	1
CHGB	0.00420367	0.996296		PHCA	0.00508562	0.984114		DUSP3	0.00817154	1		STAMBP	0.000471783	0.23484		TLL2|7093	0.00518159	1
ME3	0.00422888	0.996296		PLAC8L1	0.00523407	0.984114		MUTYH	0.00817154	1		KCTD14	0.000483901	0.23484		TCERG1L|256536	0.00527572	1
KCTD14	0.00425422	0.996296		RAC1	0.00523407	0.984114		TREML2	0.00817154	1		TNFAIP2	0.000509012	0.236997		ZFP82|284406	0.00536547	1
PPARD	0.00425422	0.996296		AIFM1	0.00527178	0.984114		VCX2	0.00817154	1		TRIP6	0.000515477	0.236997		C4orf44|345222	0.00575075	1
MYH7	0.00435698	0.996296		PTPN12	0.00534796	0.984114		DMRT2	0.00853444	1		NFKB1	0.000591825	0.239542		NPTX2|4885	0.00575075	1
ARSJ	0.00446198	0.996296		FGF14	0.00554275	0.984114		IGSF2	0.00882791	1		MED26	0.000599264	0.239542		WDR3|10885	0.00575075	1
CADM3	0.00448858	0.996296		LACTB	0.00562245	0.984114		GTF2H4	0.00970958	1		C6orf162	0.000599264	0.239542		HOXA9|3205	0.00644293	1
UCHL1	0.00454223	0.996296		AEBP2	0.00566268	0.984114		C8orf41	0.0105698	1		SMOC1	0.000614404	0.239542		KIAA1239|57495	0.00656888	1
HSPA1A	0.00456926	0.996296		TMOD3	0.00590959	0.984114		OLIG2	0.0105698	1		ELL	0.000614404	0.239542		PVALB|5816	0.00670842	1
ABHD10	0.00465126	0.996296		HRASLS	0.00590959	0.984114		CHRNA9	0.0114959	1		USP46	0.000625986	0.239542		ORM2|5005	0.00671455	1
CD96	0.00470666	0.996296		RBMS2	0.00590959	0.984114		PEO1	0.0114959	1		APLP2	0.000649774	0.239542		CA7|766	0.00697582	1
GPR17	0.00479088	0.996296		BEX2	0.00590959	0.984114		PIGY	0.0114959	1		FAM104B	0.000661974	0.239542		KLHL13|90293	0.00705845	1
CLASP2	0.00479088	0.996296		PTGER3	0.00599402	0.984114		SPIN3	0.0114959	1		MYO1E	0.000661986	0.239542		KHK|3795	0.00730032	1
MEF2B	0.00487646	0.996296		ZC3HAV1	0.00603665	0.984114		TBX19	0.0114959	1		PRY	0.000678569	0.239542		MT1L|4500	0.00730032	1
SLC2A1	0.00487646	0.996296		DKFZP564O0523	0.00620988	0.984114		C8ORFK29	0.011985	1		CD200	0.000687042	0.239542		C17orf98|388381	0.00730912	1
MYOT	0.00496342	0.996296		TMEM63C	0.00625388	0.984114		CTBS	0.011985	1		NAP1L3	0.000695569	0.239542		PIWIL3|440822	0.00730978	1
KIRREL	0.00520222	0.996296		ZNF143	0.00643271	0.984114		ADAMTS2	0.0124921	1		PLOD3	0.000704219	0.239542		CAMK1G|57172	0.0075495	1
CISH	0.00523279	0.996296		GRM5	0.00647813	0.984114		IFI44L	0.0124921	1		GK5	0.000712964	0.239542		LBR|3930	0.0075495	1
BEX1	0.00529441	0.996296		FKBP15	0.00666271	0.984114		SH2D2A	0.0124921	1		NUDT10	0.000748972	0.246822		GADD45B|4616	0.00807054	1
LIF	0.00535669	0.996296		C2orf32	0.00666271	0.984114		NBEAL2	0.0130179	1		SS18L2	0.000762887	0.246822		CTXN3|613212	0.00822126	1
FLJ23049	0.00538808	0.996296		ATAD3C	0.00675677	0.984114		TLR10	0.0134803	1		METRNL	0.000816047	0.259221		PER4|168741	0.00834188	1
MVD	0.00538808	0.996296		LPA	0.00680424	0.984114		HIF1AN	0.0135628	1		ATP2C2	0.000841311	0.262474		MPPED1|758	0.00834278	1
KIFAP3	0.00551529	0.996296		TPPP3	0.00680424	0.984114		MMP8	0.0135628	1		FAM89A	0.000899517	0.263954		PHF16|9767	0.00834278	1
ATP1A3	0.00561248	0.996296		PCSK5	0.00690008	0.984114		NARG2	0.0135628	1		TMEM32	0.00091049	0.263954		RBBP5|5929	0.00834278	1
MKNK2	0.00567812	0.996296		TLK1	0.00694846	0.984114		NRG4	0.0135628	1		GALNT13	0.000910498	0.263954		SOHLH1|402381	0.0085668	1
TAP1	0.00584527	0.996296		UTS2D	0.00694846	0.984114		PHLDA2	0.0135628	1		ALCAM	0.000921587	0.263954		LOC338651|338651	0.00873382	1
TBX2	0.00601685	0.996296		AFAP1L2	0.00699714	0.984114		VCX3A	0.0135628	1		OLA1	0.000921595	0.263954		HRK|8739	0.00889052	1
TSKU	0.00608674	0.996296		C6orf168	0.00714502	0.984114		NR3C1	0.0141275	1		ZNHIT3	0.000955609	0.268235		CBLN4|140689	0.00891168	1
MAPK8IP2	0.00608674	0.996296		LOC285074	0.00724516	0.984114		STC1	0.0141275	1		ELOVL2	0.000967247	0.268235		CD24|100133941	0.00891168	1
CD151	0.00637367	0.996296		DLX6	0.0072957	0.984114		ZNF76	0.0141275	1		BEX1	0.000990851	0.2699		TFCP2L1|29842	0.00891168	1
QRSL1	0.00655913	0.996296		CACNA1E	0.00734656	0.984114		ADAM5P	0.0147124	1		TRAF1	0.00101499	0.2699		GJB3|2707	0.00898995	1
PKIA	0.00667272	0.996296		KCNIP2	0.00760564	0.984114		C9orf82	0.0147124	1		ELK3	0.00105853	0.2699		CNTN4|152330	0.00920875	1
MAP2K6	0.00671098	0.996296		ACTC1	0.00765843	0.984114		CREB3L4	0.0147124	1		NBLA00301	0.0010649	0.2699		FOSB|2354	0.00920875	1
CA10	0.00671098	0.996296		NOL12	0.00765843	0.984114		MYLK2	0.0147124	1		GPI	0.00107129	0.2699		GALNTL1|57452	0.00920875	1
RUFY1	0.00678808	0.996296		EYA1	0.007765	0.984114		VWA3B	0.0148661	1		NANOS1	0.0010907	0.2699		GMCL1|64395	0.00920875	1
ULK2	0.00722654	0.996296		ZNF217	0.007765	0.984114		CTDSP2	0.0153183	1		OVCH1	0.00111706	0.2699		PCDHGA10|56106	0.00920875	1
ARHGAP29	0.00730894	0.996296		RLBP1L2	0.00781878	0.984114		OAS1	0.0153183	1		GLT8D2	0.00111707	0.2699		STAMBP|10617	0.00920875	1
KRCC1	0.00743411	0.996296		TSPYL4	0.00787289	0.984114		PDLIM4	0.0153183	1		FKBP10	0.00115086	0.2699		CLVS2|134829	0.00945967	1
HSPB3	0.00743411	0.996296		PTH2R	0.00803725	0.984114		THBS1	0.0153183	1		KLRC3	0.00115775	0.2699		HOXA6|3203	0.00946496	1
SNTB2	0.00751863	0.996296		UPP2	0.00820467	0.984114		ZNF30	0.0153183	1		SPRY2	0.00116465	0.2699		CARTPT|9607	0.00949296	1
PDXK	0.00760401	0.996296		TXNDC4	0.00826117	0.984114		RPUSD2	0.0154534	1		TMCO3	0.0011716	0.2699		PANX2|56666	0.00951451	1
AGPAT2	0.0077337	0.996296		ZNF28	0.00831802	0.984114		ZNF619	0.0154547	1		SLC25A25	0.00118562	0.2699		LOC285954|285954	0.00968307	1
ANKRD46	0.00782126	0.996296		MTX2	0.00837521	0.984114		AHNAK2	0.0159456	1		C13orf18	0.00119978	0.2699		HTR1E|3354	0.00981171	1
ALCAM	0.00795427	0.996296		ADPGK	0.0086665	0.984114		MMD2	0.0159456	1		SPRY4	0.0012141	0.2699		EGR3|1960	0.00982917	1
CCDC56	0.00795427	0.996296		ELF1	0.00878552	0.984114		RNASE1	0.0159456	1		CHIA	0.0012432	0.2699		PAPLN|89932	0.00982917	1
HIST1H3H	0.00799905	0.996296		GUCY1B3	0.00884558	0.984114		ZBTB22	0.0159456	1		FGF12	0.00131887	0.2699		LOC646627|646627	0.00988171	1
RPL35A	0.00804406	0.996296		DENND2A	0.0089668	0.984114		ZNF781	0.0159456	1		LOXL1	0.00131887	0.2699		CPNE7|27132	0.0101529	1
MAB21L2	0.00804406	0.996296		CCDC80	0.00899732	0.984114		KCNK17	0.016376	1		SKIP	0.0013345	0.2699		LRRC8D|55144	0.010486	1
PLOD3	0.00804406	0.996296		OR4D1	0.00915142	0.984114		CLIC6	0.016595	1		TNFSF11	0.0013503	0.2699		RSAD1|55316	0.010486	1
ACP2	0.00818046	0.996296		FLJ25439	0.0092137	0.984114		HOXB9	0.016595	1		ANTXR1	0.00135824	0.2699		C9orf144|389715	0.0107123	1
POLR2K	0.00836553	0.996296		CYP24A1	0.0092137	0.984114		IDS	0.016595	1		TEAD3	0.0013743	0.2699		ALCAM|214	0.0108287	1
FBXL2	0.00841238	0.996296		ERBB3	0.00933941	0.984114		PGM2L1	0.016595	1		CNOT7	0.00138241	0.2699		UST|10090	0.0108287	1
TTLL1	0.00845946	0.996296		MYLIP	0.00940284	0.984114		RORC	0.016595	1		IQGAP1	0.00139874	0.2699		PEG3AS|100169890	0.0110878	1
IQGAP1	0.00855434	0.996296		TSGA10	0.00940284	0.984114		TCP11L1	0.016595	1		PPIL1	0.00140696	0.2699		AGPAT2|10555	0.0111811	1
FHOD3	0.00860214	0.996296		FAM135B	0.00953085	0.984114		ZBTB8OS	0.016595	1		TSKU	0.00141522	0.2699		OLFM1|10439	0.0111811	1
RNF41	0.00879571	0.996296		GALNT13	0.00966041	0.984114		ARRDC1	0.0172672	1		CCDC56	0.00141523	0.2699		CLCA1|1179	0.0113227	1
RPS6KA6	0.00889395	0.996296		GLRA3	0.00966041	0.984114		OSGIN1	0.0172672	1		LAP3	0.00141523	0.2699		PAX4|5078	0.0113227	1
KRT33A	0.00889395	0.996296		ODZ2	0.00979154	0.984114		C20orf70	0.0173437	1		GALNT4	0.00144878	0.2699		E2F6|1876	0.0115436	1
REEP1	0.00894343	0.996296		PLA2G6	0.00979154	0.984114		APCDD1	0.0179628	1		BEX4	0.00145726	0.2699		FOS|2353	0.0115436	1
IL1RAPL1	0.00894343	0.996296		ARHGAP29	0.00992425	0.984114		ARHGAP12	0.0179628	1		CXCL1	0.00146581	0.2699		MATK|4145	0.0115436	1
DGKB	0.00899316	0.996296		ADAM10	0.00992425	0.984114		CXCL1	0.0179628	1		CTAGE6	0.00147439	0.2699		NCS1|23413	0.0115436	1
MLF1	0.00924554	0.996296		ATP11A	0.0100586	0.984114		SLC35C1	0.0179628	1		ERBB3	0.00148305	0.2699		SEMG1|6406	0.0115855	1
NUDT11	0.00929677	0.996296		DDX23	0.0101945	0.984114		WWTR1	0.0179628	1		MDK	0.00150922	0.271831		GPR119|139760	0.0116163	1
AKTIP	0.00939999	0.996296		FAM122A	0.0102631	0.984114		IFNW1	0.0180189	1		ZNF488	0.00159963	0.283942		SCARNA11|677780	0.0116163	1
SPRY2	0.00945198	0.996296		PCP4	0.0103321	0.984114		BAT4	0.0186824	1		PTPN12	0.00160897	0.283942		SNORA41|619569	0.0116163	1
LTBP1	0.00966252	0.996296		CTNND1	0.0104015	0.984114		PIGL	0.0187154	1		GPR17	0.00164667	0.28769		TM4SF5|9032	0.0116163	1
GNRHR	0.00976934	0.996296		BEX4	0.0104015	0.984114		DMRTB1	0.0194267	1		ARHGAP29	0.00166587	0.288163		ADAD2|161931	0.0117691	1
SEMA4F	0.00976934	0.996296		LRCH1	0.0106832	0.984114		EPHA3	0.0194267	1		C17orf46	0.00173458	0.290219		AIRE|326	0.0117691	1
CNTN1	0.00982315	0.996296		TRIM4	0.0107547	0.984114		MGC39715	0.0194267	1		YAP1	0.00174466	0.290219		RLTPR|146206	0.0119163	1
SUMO1	0.00987722	0.996296		NALCN	0.0109717	0.984114		NSBP1	0.0194267	1		YPEL1	0.00174466	0.290219		WARS2|10352	0.0119163	1
TUBD1	0.00987722	0.996296		HIP1	0.0116464	0.984114		SLC38A2	0.0194267	1		ARSJ	0.00178532	0.290219		ZBTB8B|728116	0.0119163	1
ZC3H12A	0.00993156	0.996296		SMOC1	0.0117236	0.984114		TSPAN3	0.0194267	1		REEP1	0.00182682	0.290219		GTF3C3|9330	0.0122995	1
OSGEPL1	0.0102632	0.996296		IDH1	0.0118012	0.984114		ZNF28	0.0194267	1		PTX3	0.00185856	0.290219		CXXC4|80319	0.0125137	1
ELOVL4	0.0102632	0.996296		CPT1A	0.0118012	0.984114		PANX3	0.0201795	1		C4orf27	0.00185856	0.290219		ARHGDIG|398	0.0130983	1
RP11-35N6.1	0.0103194	0.996296		LGR5	0.0118793	0.984114		LRRTM3	0.0201963	1		DDX19A	0.00193456	0.290219		RAB9B|51209	0.0130983	1
PTOV1	0.0103759	0.996296		GUSB	0.0119578	0.984114		P4HA2	0.0201963	1		ABHD10	0.00193458	0.290219		SCN1B|6324	0.0130983	1
COL4A2	0.0104327	0.996296		MGC87631	0.0119578	0.984114		PADI3	0.0201963	1		ZC3H12A	0.00194565	0.290219		CAMK2B|816	0.0135145	1
B3GALNT1	0.0107207	0.996296		WDR69	0.0119578	0.984114		PMPCB	0.0201963	1		FOXG1	0.00195678	0.290219		NFKBIA|4792	0.0135145	1
PDZRN4	0.0107792	0.996296		PTTG1IP	0.0120369	0.984114		RASL12	0.0201963	1		FABP5	0.00197928	0.290219		PMEPA1|56937	0.0135145	1
CPB1	0.0107792	0.996296		ENTPD1	0.0120369	0.984114		RBMX2	0.0201963	1		MDGA1	0.00199059	0.290219		UBTD2|92181	0.0135145	1
LDHC	0.0108379	0.996296		FAM80A	0.0121963	0.984114		RIPPLY1	0.0205608	1		MEIS1	0.00200198	0.290219		AANAT|15	0.0137058	1
RAB20	0.0108379	0.996296		FGF12	0.0122767	0.984114		IFIT3	0.020992	1		SLC39A13	0.00200198	0.290219		DCT|1638	0.0139421	1
TPPP3	0.0108969	0.996296		PFN2	0.0122767	0.984114		IGFBP6	0.020992	1		EFEMP2	0.00201341	0.290219		KIAA1430|57587	0.0139421	1
RPN2	0.0109562	0.996296		EPB41L4B	0.0123576	0.984114		LIMS3	0.020992	1		KIAA0323	0.00203645	0.290219		ZCCHC11|23318	0.0139421	1
C19orf28	0.0110158	0.996296		FZD5	0.0124389	0.984114		CDC14A	0.0218145	1		SLC35C1	0.00203646	0.290219		MC4R|4160	0.0139539	1
ACTL6B	0.0110757	0.996296		BMP1	0.0125207	0.984114		FAM35A	0.0218145	1		EYA1	0.00204811	0.290219		ACCN1|40	0.0141184	1
HSD17B4	0.0110757	0.996296		STK38	0.012603	0.984114		IFIT1	0.0218145	1		ATP5G1	0.00207153	0.290219		EIF4E1B|253314	0.0141382	1
SOX3	0.0110757	0.996296		SAMD9L	0.0128528	0.984114		PRPF38A	0.0218145	1		NRCAM	0.00207154	0.290219		GAGE10|643832	0.0142508	1
RPRM	0.0111358	0.996296		RXRG	0.0128528	0.984114		CSAD	0.0226643	1		PDE7B	0.0021071	0.290219		ERCC3|2071	0.0143814	1
TAPBP	0.0111358	0.996296		UNQ9438	0.0130217	0.984114		LRRC59	0.0226643	1		SNF1LK2	0.00213116	0.290219		JUNB|3726	0.0143814	1
TAP2	0.0113181	0.996296		IQGAP1	0.0131926	0.984114		STEAP4	0.0226643	1		KIAA1432	0.00213118	0.290219		TP53INP2|58476	0.0143814	1
SLC12A8	0.0116277	0.996296		ARIH1	0.0133655	0.984114		WDR67	0.0226643	1		BEX5	0.00214331	0.290219		PIM1|5292	0.0148328	1
TMEM8	0.0117536	0.996296		ZNF625	0.0133655	0.984114		ZNF501	0.0226643	1		RAB3C	0.00214331	0.290219		LOC285780|285780	0.014956	1
SLC38A2	0.011817	0.996296		LOC347273	0.0133655	0.984114		ZNF572	0.0226643	1		ZFYVE20	0.00214331	0.290219		FRMD5|84978	0.0152964	1
CORO1B	0.0118807	0.996296		SRL	0.0134527	0.984114		DYSF	0.0235424	1		PGBD3	0.0021677	0.290219		LRPPRC|10128	0.0152964	1
INCENP	0.0120737	0.996296		CGREF1	0.0134527	0.984114		PRMT5	0.0235424	1		MRPL24	0.0021924	0.290219		SYT7|9066	0.0152964	1
SCG3	0.0121387	0.996296		MAP2K5	0.0136286	0.984114		SMCR8	0.0235424	1		QRSL1	0.00221734	0.290219		ZFP36|7538	0.0152964	1
NPPA	0.0122695	0.996296		SAMD9	0.0137173	0.984114		C14orf105	0.0244493	1		RAB33A	0.00222988	0.290219		FOXE3|2301	0.0153992	1
SMUG1	0.0122695	0.996296		PDIA3	0.0138065	0.984114		CYB5R2	0.0244493	1		KLF7	0.0022299	0.290219		SLC7A10|56301	0.0154248	1
KLRC3	0.0122695	0.996296		ACTL6B	0.0138065	0.984114		RGS17	0.0244493	1		UBC	0.00224255	0.290219		?|391714	0.0154508	1
WISP2	0.0126021	0.996296		NPY5R	0.0138962	0.984114		CCDC14	0.0253859	1		PTPN14	0.00224255	0.290219		PSG4|5672	0.0155921	1
KIF5A	0.0130116	0.996296		CADM3	0.0139865	0.984114		CUGBP1	0.0253859	1		COL9A1	0.00229373	0.29466		MUC21|394263	0.0156409	1
TGM2	0.0133619	0.996296		C9orf4	0.0139865	0.984114		GLTP	0.0253859	1		RHOJ	0.00231972	0.295824		IER5L|389792	0.0157726	1
RAB33A	0.013576	0.996296		POFUT1	0.0141685	0.984114		NOL3	0.0253859	1		TCEAL8	0.00237246	0.298984		SIGLEC15|284266	0.0159693	1
STXBP5L	0.013648	0.996296		PAK7	0.0141685	0.984114		NUS1	0.0253859	1		GALNT2	0.00239932	0.298984		CXCL1|2919	0.0162616	1
ASNSD1	0.0138662	0.996296		AKAP1	0.0142603	0.984114		TXK	0.0253859	1		LEO1	0.00241281	0.298984		FLJ22536|401237	0.0162616	1
COL9A2	0.0140875	0.996296		PCDH7	0.0142603	0.984114		VGLL3	0.0253859	1		SEMA3D	0.0024264	0.298984		PTCD3|55037	0.0162616	1
RAB28	0.0141619	0.996296		FOXP2	0.0143526	0.984114		KCNA6	0.0256492	1		LATS2	0.00244003	0.298984		RBPMS|11030	0.0162616	1
STX8	0.0141619	0.996296		TMEM16E	0.0144455	0.984114		PDC	0.0256492	1		CMAH	0.00245375	0.298984		SNCB|6620	0.0162616	1
CSGlcA-T	0.0145393	0.996296		CD200	0.0145389	0.984114		WDR77	0.0261187	1		LIMK1	0.00246753	0.298984		SERPINB13|5275	0.0164271	1
PPP2R3A	0.0145393	0.996296		LIN28B	0.0147272	0.984114		CD59	0.0263529	1		KCNIP2	0.00248141	0.298984		LAPTM4B|55353	0.0167637	1
GABRD	0.0148476	0.996296		SPPL2A	0.0148222	0.984114		ISG15	0.0263529	1		EXTL1	0.00252339	0.299075		LOXL1|4016	0.0167637	1
SLC25A14	0.0149256	0.996296		PAK3	0.0148222	0.984114		SLC22A17	0.0263529	1		SOX3	0.00253756	0.299075		CCL3L1|6349	0.0168824	1
ORC4L	0.0150039	0.996296		RAB9B	0.0149177	0.984114		TMPRSS12	0.0263529	1		GLT25D1	0.00256606	0.299075		GNG13|51764	0.017121	1
HSF2	0.0150039	0.996296		FAM19A2	0.0151104	0.984114		USP18	0.0263529	1		RBPMS	0.00258041	0.299075		CNTN1|1272	0.0172791	1
PTPN14	0.0150039	0.996296		MCL1	0.0151104	0.984114		C18orf51	0.027351	1		C9orf123	0.00260933	0.299075		CREG2|200407	0.0172791	1
CSDC2	0.0151616	0.996296		AIM2	0.0151104	0.984114		GBP4	0.027351	1		KLHDC3	0.00262392	0.299075		GPR156|165829	0.0172791	1
TAGLN3	0.0152411	0.996296		FAM111A	0.0151104	0.984114		NRD1	0.027351	1		GUSB	0.00262394	0.299075		NBL1|4681	0.0172791	1
POFUT2	0.015401	0.996296		GALNT4	0.0152075	0.984114		TMEM2	0.027351	1		CHST9	0.0026386	0.299075		STXBP6|29091	0.0172791	1
THBS3	0.0154815	0.996296		GSX2	0.0152075	0.984114		ZNF420	0.027351	1		CSF2	0.00265329	0.299075		SSTR4|6754	0.017473	1
ADCY2	0.0156437	0.996296		KLF8	0.0152075	0.984114		DSCR9	0.0280715	1		SLC44A1	0.00265335	0.299075		DGKG|1608	0.0178082	1
ZNF804A	0.0156437	0.996296		GPR148	0.0155023	0.984114		DLX2	0.028381	1		CA12	0.00268304	0.299549		GABRB2|2561	0.0178082	1
NDST3	0.0158073	0.996296		RNF43	0.0157016	0.984114		MMP19	0.028381	1		RPS6KA6	0.00271304	0.299549		LOC283070|283070	0.0178082	1
DNAJC6	0.0158073	0.996296		NEUROG3	0.0157016	0.984114		RPA2	0.028381	1		HDAC7A	0.00272813	0.299549		NEFH|4744	0.0178082	1
DCUN1D1	0.0158897	0.996296		TTLL1	0.0157016	0.984114		SCGB3A1	0.028381	1		SEC14L1	0.00274328	0.299549		ZFP64|55734	0.0178082	1
EPHB1	0.0160556	0.996296		AMN1	0.0157016	0.984114		SEC14L4	0.028381	1		MGST3	0.00274328	0.299549		ZNF391|346157	0.0178082	1
CLIP4	0.016223	0.996296		KCNH8	0.0158021	0.984114		WDR8	0.028381	1		ZCCHC6	0.00285177	0.309461		GPR15|2838	0.0179852	1
HIST1H2BD	0.016223	0.996296		KRTAP1-1	0.0159031	0.984114		BTN3A1	0.028579	1		ADAM12	0.00296426	0.310958		ARL17B|641522	0.0182451	1
ADAM12	0.0163073	0.996296		ADAMTS17	0.0160048	0.984114		PRDX6	0.0290943	1		ZNF498	0.00301363	0.310958		GNA14|9630	0.0183513	1
PFN2	0.0163073	0.996296		GPR17	0.0160048	0.984114		ABCG2	0.0294438	1		INTS4	0.0030303	0.310958		HS3ST1|9957	0.0183513	1
RBPMS	0.016392	0.996296		TMUB2	0.0160048	0.984114		ARHGEF5	0.0294438	1		LTBP1	0.0030303	0.310958		PPP2R4|5524	0.0183513	1
EYA1	0.016477	0.996296		CBARA1	0.0160048	0.984114		C9orf53	0.0294438	1		SLC26A5	0.00306382	0.310958		GRB10|2887	0.0189086	1
CNBP	0.016477	0.996296		INTU	0.0162097	0.984114		CCT8L2	0.0294438	1		MAGED2	0.00306382	0.310958		MUSTN1|389125	0.0189086	1
BBS7	0.016477	0.996296		SLC24A4	0.016417	0.984114		CEP192	0.0294438	1		CDK6	0.00309768	0.310958		RNF112|7732	0.0189086	1
RNF13	0.0165625	0.996296		RUFY1	0.016417	0.984114		COL13A1	0.0294438	1		GADD45B	0.00309768	0.310958		ODF4|146852	0.0189183	1
HLTF	0.0166483	0.996296		RPS6KL1	0.016417	0.984114		GPSM2	0.0294438	1		TNFAIP6	0.00313188	0.310958		RSPO2|340419	0.0194805	1
MCL1	0.0169081	0.996296		SERINC5	0.0166266	0.984114		MGST1	0.0294438	1		CAMK2D	0.00316642	0.310958		VPS54|51542	0.0194805	1
CDKL5	0.0169081	0.996296		EPHA7	0.0166266	0.984114		SLAMF9	0.0294438	1		PAIP2B	0.00316642	0.310958		MTUS2|23281	0.0195355	1
ATXN10	0.0169955	0.996296		PARP4	0.0166266	0.984114		SUV420H1	0.0294438	1		GAL3ST1	0.00316642	0.310958		LOC100130264|100130264	0.0195713	1
AFF1	0.0169955	0.996296		FZD7	0.0167323	0.984114		TIGD4	0.0294438	1		TM9SF4	0.00320122	0.310958		CST1|1469	0.0196711	1
FAIM2	0.0169955	0.996296		UACA	0.0167323	0.984114		ZFP1	0.0294438	1		SIPA1L1	0.00320129	0.310958		FADS6|283985	0.0196944	1
SLC2A4RG	0.0171715	0.996296		PLEKHG1	0.0167323	0.984114		CXorf6	0.0296176	1		RAB20	0.00323655	0.310958		BANF2|140836	0.0199914	1
GAL3ST1	0.0171715	0.996296		CLPX	0.0168385	0.984114		SAMD13	0.030149	1		DLC1	0.00323655	0.310958		ACTA1|58	0.0200565	1
MRPL33	0.0172601	0.996296		PSTK	0.0168385	0.984114		ANXA1	0.0305401	1		SOX10	0.00323655	0.310958		ANGPTL4|51129	0.0200672	1
GABRA2	0.0174385	0.996296		EFCAB6	0.0168385	0.984114		DHX9	0.0305401	1		PTCD1	0.00323655	0.310958		FSTL3|10272	0.0200672	1
HPCA	0.0175283	0.996296		KLF3	0.0169454	0.984114		ECHDC3	0.0305401	1		C19orf28	0.00329005	0.310958		IL20RB|53833	0.0200672	1
EPHA2	0.0176185	0.996296		SH3BGRL2	0.0169454	0.984114		ITGA11	0.0305401	1		EFNB2	0.00330809	0.310958		LOC645431|645431	0.0200672	1
SLC38A4	0.0176185	0.996296		NUB1	0.0169454	0.984114		NAT2	0.0305401	1		WBP1	0.00334438	0.310958		LPAR4|2846	0.0200672	1
TPM3	0.0178002	0.996296		USP6	0.0169454	0.984114		NKX2-5	0.0305401	1		TSPAN9	0.0033444	0.310958		PLAC2|257000	0.0200672	1
NAB1	0.0178002	0.996296		CASP1	0.0169454	0.984114		PAK2	0.0305401	1		SOCS2	0.0033444	0.310958		RNF222|643904	0.0204924	1
TCIRG1	0.0178002	0.996296		KIAA0286	0.0169454	0.984114		RNF212	0.0305401	1		PID1	0.0033444	0.310958		CAV3|859	0.0205393	1
PELI1	0.0178916	0.996296		SEMA4F	0.0170528	0.984114		ZNF606	0.0305401	1		BTBD14A	0.00338107	0.310958		CCDC54|84692	0.0205552	1
MYO1E	0.0181684	0.996296		C17orf28	0.0172695	0.984114		CD83	0.0306885	1		ARMC1	0.00338107	0.310958		FGF14|2259	0.0206691	1
ICAM1	0.0181684	0.996296		ULK2	0.0172695	0.984114		IL22RA2	0.0312321	1		SLC12A4	0.00338107	0.310958		ISLR2|57611	0.0206691	1
C3orf27	0.0182615	0.996296		SYT4	0.0173788	0.984114		C4orf14	0.0316707	1		SNAPAP	0.00338107	0.310958		SH2D5|400745	0.0206691	1
SEC31A	0.0184489	0.996296		TRPV3	0.0174886	0.984114		CFDP1	0.0316707	1		BBS10	0.00339952	0.310958		SNCAIP|9627	0.0206691	1
PCSK5	0.0185432	0.996296		CABLES1	0.0174886	0.984114		DCBLD2	0.0316707	1		CFI	0.00339952	0.310958		C6orf41|100133205	0.0206756	1
C1orf149	0.0187332	0.996296		G6PC2	0.0175991	0.984114		JAK3	0.0316707	1		DUSP6	0.00341811	0.31103		GPR63|81491	0.0206935	1
VTI1B	0.0188288	0.996296		CAMK2D	0.0177101	0.984114		KLHL15	0.0316707	1		LYRM7	0.00347433	0.314508		HTR5A|3361	0.0210848	1
ATPIF1	0.0189248	0.996296		JAKMIP1	0.0178218	0.984114		ZNF167	0.0316707	1		PARVA	0.00349326	0.314592		LOC151009|151009	0.021215	1
KDELR3	0.0190213	0.996296		KCTD14	0.0179341	0.984114		TRPM8	0.0323572	1		SLC25A43	0.00353139	0.314785		KCNT2|343450	0.0212865	1
RIMS2	0.0191182	0.996296		MYOT	0.0179341	0.984114		ERRFI1	0.0328364	1		TFCP2L1	0.00353144	0.314785		LOC653786|653786	0.0212865	1
CAB39L	0.0191182	0.996296		CCDC4	0.0180471	0.984114		MMP12	0.0328364	1		FZD5	0.00356997	0.315005		NALCN|259232	0.0212865	1
UBE2N	0.0193133	0.996296		KISS1	0.0181606	0.984114		OPN4	0.0328364	1		P2RX7	0.00356997	0.315005		STON1|11037	0.0212865	1
NAP1L3	0.0193133	0.996296		TCTE1	0.0182748	0.984114		SRD5A1	0.0328364	1		STK17A	0.00364816	0.320287		UNC5A|90249	0.0212865	1
SOLH	0.0193133	0.996296		TSHR	0.0183896	0.984114		TOMM7	0.0328364	1		TMOD3	0.00368785	0.322152		ZMYM4|9202	0.0212865	1
NOL14	0.0193133	0.996296		LYSMD4	0.0183896	0.984114		PRSS23	0.0329304	1		MEOX2	0.00378879	0.32657		ZNF24|7572	0.0212865	1
SPINK4	0.0194115	0.996296		VSTM2A	0.0186211	0.984114		REXO2	0.0329304	1		COL4A2	0.00380928	0.32657		CFHR3|10878	0.021342	1
VCL	0.0194115	0.996296		ARHGEF9	0.0186211	0.984114		TSPYL6	0.0335123	1		ACRV1	0.0038093	0.32657		CLDN3|1365	0.0215564	1
HIST3H3	0.0194115	0.996296		TTC9C	0.0186211	0.984114		C20orf58	0.0340381	1		CHCHD6	0.00385056	0.32657		?|728603	0.0216201	1
LRRC8D	0.0195101	0.996296		ALG2	0.0187378	0.984114		CCM2	0.0340381	1		FAM135B	0.00385058	0.32657		PRDM12|59335	0.0218571	1
MOSC1	0.0195101	0.996296		HSPA12A	0.0187378	0.984114		FDPS	0.0340381	1		TLK1	0.00385058	0.32657		TCEANC|170082	0.0219196	1
ANKRD25	0.0195101	0.996296		FLJ37357	0.0189731	0.984114		ITM2C	0.0340381	1		STON1	0.00387135	0.326745		OR6W1P|89883	0.0222691	1
ZFPM2	0.0195101	0.996296		BHMT2	0.0190917	0.984114		PLD4	0.0340381	1		TMEM169	0.00389226	0.326931		REN|5972	0.0222691	1
RBX1	0.0196092	0.996296		PDE10A	0.019211	0.984114		PRMT2	0.0340381	1		PDZRN4	0.00397686	0.330413		SCARNA1|677774	0.0222691	1
DUSP4	0.0197087	0.996296		PPM1L	0.0193309	0.984114		RIOK1	0.0340381	1		HSBP1	0.00397686	0.330413		TRDN|10345	0.0225018	1
ELAVL3	0.0197087	0.996296		MUC20	0.0195727	0.984114		SLIT2	0.0340381	1		C3orf39	0.00401978	0.330413		MAL2|114569	0.0225087	1
P18SRP	0.0197087	0.996296		CHP	0.0195727	0.984114		SHF	0.0347025	1		CXCL2	0.00401978	0.330413		CHST9|83539	0.0225689	1
NXPH3	0.0197087	0.996296		C10orf33	0.0195727	0.984114		ARSG	0.0352766	1		CYB5A	0.0040631	0.330413		LOC127841|127841	0.0227187	1
PIM1	0.0201112	0.996296		ZNF563	0.0196946	0.984114		BCAN	0.0352766	1		GATAD2A	0.00417326	0.330413		CYP26A1|1592	0.0231861	1
POLR2F	0.0205208	0.996296		OR4D11	0.0196946	0.984114		C1orf62	0.0352766	1		SLC25A4	0.00419568	0.330413		ANXA3|306	0.0231871	1
TBL1XR1	0.0206243	0.996296		FNDC3A	0.0196946	0.984114		COL24A1	0.0352766	1		ZNF642	0.00419571	0.330413		SIK1|150094	0.0232346	1
TMLHE	0.0206243	0.996296		PCDH11X	0.0198172	0.984114		GALNT5	0.0352766	1		FAM133A	0.00419571	0.330413		TNNT2|7139	0.0232868	1
ALPK3	0.0207283	0.996296		KCNB2	0.0200643	0.984114		HAL	0.0352766	1		BMP8B	0.00419571	0.330413		SLC17A1|6568	0.0234323	1
ENPP4	0.0207283	0.996296		TMEM131	0.0201888	0.984114		IGF2BP1	0.0352766	1		MGC27348	0.00421813	0.330413		IMPG1|3617	0.0234346	1
ZNF35	0.0209376	0.996296		MYOM2	0.0203141	0.984114		IMPA2	0.0352766	1		C21orf49	0.00424071	0.330413		IL4|3565	0.0234735	1
SUPT4H1	0.021043	0.996296		PPP2R1B	0.0203141	0.984114		KRT81	0.0352766	1		ZFAND3	0.00424074	0.330413		THEG|51298	0.0234735	1
UQCRB	0.021043	0.996296		KCNA6	0.0203141	0.984114		LRRC36	0.0352766	1		LIF	0.00424077	0.330413		SNORD115-26|100033802	0.0236014	1
SIRT2	0.0211488	0.996296		TLL1	0.0203141	0.984114		LRRC8C	0.0352766	1		TAGLN3	0.00430912	0.330413		RNF151|146310	0.0236139	1
SOCS2	0.0212551	0.996296		RASA3	0.02044	0.984114		NAPRT1	0.0352766	1		RP11-35N6.1	0.00433221	0.330413		CDK8|1024	0.023917	1
RLBP1	0.0213619	0.996296		ME3	0.02044	0.984114		PADI2	0.0352766	1		GPR155	0.00433221	0.330413		GPR81|27198	0.023917	1
RRAD	0.0215768	0.996296		LOC729355	0.02044	0.984114		2018-09-08	0.0352766	1		PYGL	0.00437859	0.330413		RCAN2|10231	0.023917	1
SLC4A2	0.0215768	0.996296		LOC728215	0.02044	0.984114		TNFRSF17	0.0352766	1		C20orf58	0.00437859	0.330413		TNC|3371	0.023917	1
PTH2R	0.0215768	0.996296		GYPE	0.0205666	0.984114		TOR3A	0.0352766	1		HAND2	0.00437859	0.330413		XDH|7498	0.0239791	1
BCL3	0.0219026	0.996296		WBP1	0.0206939	0.984114		MYCBPAP	0.0353087	1		DTD1	0.00440184	0.330413		FGF21|26291	0.024152	1
UCRC	0.0220122	0.996296		JAM3	0.0206939	0.984114		NFRKB	0.0353087	1		POLB	0.00440192	0.330413		FLG|2312	0.024302	1
APOD	0.0220122	0.996296		FBXL11	0.0206939	0.984114		ANKAR	0.0353111	1		NCLN	0.00442543	0.330413		DDX43|55510	0.0243639	1
TMEM59L	0.0223438	0.996296		CCDC42	0.0206939	0.984114		MSL2L1	0.0359287	1		WASF1	0.00442543	0.330413		GTF3C2|2976	0.0246165	1
SLC35D1	0.0225673	0.996296		SLC35D1	0.0206939	0.984114		AFAP1L2	0.0365528	1		MNX1	0.00442543	0.330413		PCDHGA2|56113	0.0246165	1
FNDC3B	0.0227927	0.996296		MGC50559	0.0209505	0.984114		C12orf41	0.0365528	1		TTC32	0.00442543	0.330413		ZNF281|23528	0.0246165	1
TNRC4	0.0227927	0.996296		C1QL1	0.0209505	0.984114		FHL2	0.0365528	1		NRP1	0.00447272	0.331114		FAM75C1|441452	0.0250273	1
JDP2	0.0229061	0.996296		DPP4	0.0213406	0.984114		HSD17B12	0.0365528	1		C2orf32	0.00447272	0.331114		FAM117B|150864	0.0253335	1
NFKB2	0.0230201	0.996296		REST	0.021472	0.984114		HTR7P	0.0365528	1		PKIA	0.00452046	0.3312		RELT|84957	0.0253335	1
ING4	0.0231345	0.996296		MAGEH1	0.021472	0.984114		PHLDB2	0.0365528	1		SHROOM3	0.00454448	0.3312		ZNF517|340385	0.0253335	1
ADORA2A	0.0231345	0.996296		KIAA1688	0.021472	0.984114		PLEKHO1	0.0365528	1		GRB10	0.00454448	0.3312		KRTAP21-2|337978	0.0260008	1
LANCL1	0.0231345	0.996296		TNRC4	0.0216042	0.984114		RSAD2	0.0365528	1		ETV6	0.00456867	0.3312		ACER3|55331	0.0260682	1
ERBB4	0.0233648	0.996296		RP11-35N6.1	0.021737	0.984114		TJP1	0.0365528	1		LAMP1	0.00456867	0.3312		HOXD4|3233	0.0260682	1
ANXA10	0.0234807	0.996296		SERPINA5	0.0218706	0.984114		TRIM13	0.0365528	1		MATN1	0.0045928	0.331415		NFIB|4781	0.0260682	1
HDDC2	0.0235971	0.996296		L1CAM	0.0220049	0.984114		TTC5	0.0365528	1		NAP1L2	0.00461734	0.331415		C3orf43|255798	0.0261298	1
B9D1	0.023714	0.996296		ZFPM2	0.0220049	0.984114		OR8D1	0.0371915	1		PARD6A	0.00466646	0.331415		PON1|5444	0.0262689	1
ARMC1	0.0238314	0.996296		CA12	0.0221399	0.984114		SOX14	0.0371915	1		IRX2	0.00466648	0.331415		CRYAA|1409	0.02627	1
NMNAT2	0.0239493	0.996296		MAPK8IP2	0.0221399	0.984114		AP3S1	0.0378674	1		PAK7	0.00466648	0.331415		EMX1|2016	0.0266138	1
MAT1A	0.0239493	0.996296		HSPA5	0.0221399	0.984114		BNC2	0.0378674	1		GPRASP2	0.00471601	0.331754		GPR174|84636	0.0266551	1
MRPS7	0.0240677	0.996296		NAP1L3	0.0222756	0.984114		C4orf39	0.0378674	1		RASSF8	0.0047161	0.331754		C2orf67|151050	0.026821	1
DLC1	0.0240677	0.996296		PHF5A	0.022412	0.984114		CDK2AP1	0.0378674	1		NOX1	0.00474103	0.331754		HS3ST2|9956	0.026821	1
ZBTB6	0.0241867	0.996296		SSB	0.0226871	0.984114		ENTPD1	0.0378674	1		ZNF239	0.00476613	0.331754		KIAA0748|9840	0.026821	1
CDADC1	0.0243061	0.996296		BRUNOL4	0.0226871	0.984114		FAM5C	0.0378674	1		C6orf159	0.00476619	0.331754		LOC134466|134466	0.026821	1
LOXL1	0.0243061	0.996296		LOC553158	0.0228257	0.984114		GLT8D4	0.0378674	1		ASB13	0.00484217	0.335705		MARS2|92935	0.026821	1
HMP19	0.0243061	0.996296		BAZ1B	0.0231051	0.984114		GPR114	0.0378674	1		RPRM	0.00486782	0.335728		PACSIN1|29993	0.026821	1
YPEL5	0.024426	0.996296		FNBP1	0.0231051	0.984114		HS3ST3A1	0.0378674	1		ZFP36L2	0.0048935	0.335728		SERPINB6|5269	0.026821	1
GPR162	0.024426	0.996296		CPXM2	0.0233875	0.984114		IL12A	0.0378674	1		FAM84A	0.00491937	0.335728		SORCS3|22986	0.026821	1
YAP1	0.0245465	0.996296		FHOD3	0.0233875	0.984114		INTS8	0.0378674	1		MARCKS	0.00491937	0.335728		CALHM1|255022	0.026862	1
C17orf53	0.0245465	0.996296		PMCHL2	0.0236729	0.984114		LOC440356	0.0378674	1		COL5A1	0.0049453	0.336184		CACNG3|10368	0.0273616	1
LOC201229	0.0246675	0.996296		MDGA2	0.0238168	0.984114		PAFAH1B1	0.0378674	1		DUSP4	0.00499759	0.338422		C2CD4A|145741	0.0274142	1
C20orf20	0.0246675	0.996296		RBPMS	0.0239614	0.984114		PALB2	0.0378674	1		SALL4	0.00502395	0.338893		ADD2|119	0.0275923	1
LIG4	0.0246675	0.996296		CDK6	0.0239614	0.984114		SNED1	0.0378674	1		C17orf37	0.00507689	0.341148		C14orf23|387978	0.0275923	1
SLC35A5	0.0247889	0.996296		UCHL1	0.0239614	0.984114		SPINK1	0.0378674	1		ZNF619	0.00513041	0.343423		NEDD9|4739	0.0275923	1
CYP2B6	0.0247889	0.996296		SCGB1D2	0.0241067	0.984114		TTYH1	0.0378674	1		ACHE	0.00518456	0.345723		PAPSS2|9060	0.0275923	1
PCDH7	0.0247889	0.996296		TMEM38B	0.0241067	0.984114		NUP107	0.038492	1		DKFZp451M2119	0.00523913	0.346717		SERPINE1|5054	0.0275923	1
NRXN1	0.0250335	0.996296		ARID5B	0.0242528	0.984114		CETP	0.0391566	1		DDB2	0.00523916	0.346717		SPAST|6683	0.0275923	1
SOCS1	0.0252801	0.996296		INSL5	0.0242528	0.984114		LETM2	0.0391566	1		CLASP2	0.00529424	0.349041		ZNF250|58500	0.0275923	1
ZNHIT3	0.0254042	0.996296		C7orf49	0.0243997	0.984114		CASP12	0.0392214	1		CDH2	0.00540596	0.353738		ACRV1|56	0.0278057	1
MAPRE3	0.0255288	0.996296		KCTD16	0.0243997	0.984114		CCDC98	0.0392214	1		C7orf20	0.00540599	0.353738		MEP1B|4225	0.0282664	1
PHB	0.0255288	0.996296		ENPP4	0.0243997	0.984114		CLNS1A	0.0392214	1		PPP2R1B	0.00546259	0.354789		C1QTNF7|114905	0.0283823	1
KCNN1	0.0255288	0.996296		FLJ21963	0.0243997	0.984114		DKFZP564O0523	0.0392214	1		TTYH3	0.00546266	0.354789		FKBP5|2289	0.0283823	1
CTSA	0.0255288	0.996296		DNAH10	0.0246958	0.984114		DLX1	0.0392214	1		A1BG	0.00551986	0.357176		NIPA1|123606	0.0283823	1
C3orf32	0.0257796	0.996296		ASB13	0.0246958	0.984114		DNAL1	0.0392214	1		ARHGEF18	0.00557754	0.358259		PLK1S1|55857	0.0283823	1
COL4A1	0.0260326	0.996296		ERGIC1	0.024845	0.984114		DOLPP1	0.0392214	1		LOC51233	0.00557761	0.358259		RMND5A|64795	0.0283823	1
KIAA0323	0.0261598	0.996296		IFNAR1	0.024845	0.984114		EAF1	0.0392214	1		ZFP42	0.0056359	0.35936		SCN3A|6328	0.0283823	1
TAS2R13	0.0261598	0.996296		CDK5R1	0.0252973	0.984114		GAS7	0.0392214	1		P4HB	0.0056359	0.35936		SLC39A6|25800	0.0283823	1
C8orf70	0.0261598	0.996296		NPPA	0.0254497	0.984114		IFT57	0.0392214	1		SLC35D1	0.00569463	0.360479		SNIP1|79753	0.0283823	1
CXXC4	0.0261598	0.996296		WEE1	0.0254497	0.984114		KLK15	0.0392214	1		ANKRD25	0.0056947	0.360479		VSNL1|7447	0.0283823	1
SOX10	0.0262877	0.996296		NUP205	0.0256028	0.984114		KRTHB5	0.0392214	1		PCP4	0.00575413	0.362194		WBSCR17|64409	0.0283823	1
PTRF	0.0262877	0.996296		MPP2	0.0256028	0.984114		PTGER1	0.0392214	1		FNBP4	0.00578399	0.362194		KCNJ1|3758	0.0285419	1
RAB6B	0.0265449	0.996296		TCEAL6	0.0257567	0.984114		PTGS1	0.0392214	1		LRRTM4	0.00578399	0.362194		WEE2|494551	0.0285419	1
COL9A1	0.0266744	0.996296		MYO1E	0.0257567	0.984114		SCD5	0.0392214	1		PCNX	0.00581407	0.362777		C14orf73|91828	0.0286011	1
KRT9	0.0268043	0.996296		TRDN	0.0257567	0.984114		NDNL2	0.039831	1		CCDC23	0.00584419	0.363359		EVX1|2128	0.0287035	1
KCNAB1	0.0269349	0.996296		TRO	0.0259115	0.984114		ROGDI	0.039831	1		ADAM9	0.00587448	0.363947		ANXA2P3|305	0.0289116	1
GRM1	0.0269349	0.996296		ENPP6	0.026067	0.984114		ABCC3	0.0406157	1		CTSA	0.00593566	0.365148		AK5|26289	0.0291916	1
LOC200383	0.027066	0.996296		ZNF778	0.026067	0.984114		CCDC76	0.0406157	1		SLC12A9	0.00593566	0.365148		CTNNB1|1499	0.0291916	1
NCBP2	0.027066	0.996296		SSTR1	0.026067	0.984114		EFHB	0.0406157	1		CEBPD	0.00599731	0.365601		GRIN2A|2903	0.0291916	1
SPON2	0.027066	0.996296		MRPS31	0.0265384	0.984114		FLJ22655	0.0406157	1		CDCP1	0.00602832	0.365601		LOC338758|338758	0.0291916	1
STK38	0.027066	0.996296		KCNN2	0.0265384	0.984114		MUC4	0.0406157	1		SH3PX3	0.00602832	0.365601		NRIP2|83714	0.0291916	1
HTR1A	0.0271976	0.996296		IRF1	0.0266972	0.984114		NAPE-PLD	0.0406157	1		ANTXR2	0.00605954	0.365601		PLA2G4A|5321	0.0291916	1
TCEAL2	0.0271976	0.996296		NMNAT3	0.0266972	0.984114		PHF20L1	0.0406157	1		AFF1	0.00605954	0.365601		POLR3B|55703	0.0291916	1
NTRK2	0.0271976	0.996296		C22orf23	0.0266972	0.984114		PPP4R1	0.0406157	1		HDDC2	0.00609083	0.365601		SLC6A1|6529	0.0291916	1
VAV2	0.0271976	0.996296		DCT	0.0268568	0.984114		PSORS1C1	0.0406157	1		FLJ37440	0.00612231	0.365601		TMEM27|57393	0.0291916	1
LASP1	0.0271976	0.996296		STOML3	0.0268568	0.984114		RALA	0.0406157	1		ENPP4	0.00618574	0.365601		ZNF512|84450	0.0291916	1
BHLHB9	0.0271976	0.996296		SNCB	0.0268568	0.984114		TXN	0.0406157	1		NETO2	0.00618574	0.365601		ZNF704|619279	0.0291916	1
HIST1H3D	0.0274625	0.996296		RASSF8	0.0270173	0.984114		ZNF323	0.0419133	1		KIF5C	0.00624958	0.365601		KISS1R|84634	0.0293359	1
PTX3	0.0274625	0.996296		MAGEC3	0.0270173	0.984114		C10orf22	0.0420511	1		RUFY1	0.00624969	0.365601		DRD5|1816	0.0295262	1
KRT83	0.0274625	0.996296		CHD2	0.0271785	0.984114		C7orf30	0.0420511	1		C5orf38	0.00624969	0.365601		KCNV1|27012	0.0298591	1
IRF1	0.0275958	0.996296		FLJ20160	0.0271785	0.984114		CCDC71	0.0420511	1		EXT2	0.0062819	0.365601		ASXL3|80816	0.0300203	1
PRKRA	0.0275958	0.996296		SMPD3	0.0271785	0.984114		CSPG5	0.0420511	1		PFDN2	0.00631427	0.365601		C17orf71|55181	0.0300203	1
RNF141	0.0277297	0.996296		KGFLP2	0.0273406	0.984114		CXCL6	0.0420511	1		KIAA0888	0.0063143	0.365601		CCL3|6348	0.0300203	1
TNFRSF17	0.0277297	0.996296		RBAK	0.0273406	0.984114		FBXO27	0.0420511	1		RAB3A	0.0063143	0.365601		CCRN4L|25819	0.0300203	1
ZNF32	0.0278641	0.996296		SLC2A13	0.0275035	0.984114		HEY2	0.0420511	1		SCRN1	0.0063467	0.365601		CRHBP|1393	0.0300203	1
TSN	0.0278641	0.996296		AFF2	0.0275035	0.984114		IFI6	0.0420511	1		CALCA	0.00637948	0.365601		ENO2|2026	0.0300203	1
CRBN	0.0278641	0.996296		PDE8A	0.0278318	0.984114		PCAF	0.0420511	1		C3orf1	0.00637948	0.365601		KIAA1644|85352	0.0300203	1
MAP3K13	0.027999	0.996296		TKTL2	0.0278318	0.984114		PWP2	0.0420511	1		MYOT	0.00641226	0.365601		NPTN|27020	0.0300203	1
UBE1C	0.027999	0.996296		C8orf22	0.0278318	0.984114		ZNF610	0.0420511	1		ZRANB2	0.00641226	0.365601		SLC38A2|54407	0.0300203	1
MPZ	0.0281346	0.996296		SPATA13	0.0278318	0.984114		ALG12	0.0433522	1		HLTF	0.00644523	0.365601		TGS1|96764	0.0300203	1
LOC196993	0.0282707	0.996296		PID1	0.0278318	0.984114		TAS2R38	0.0433522	1		C8orf4	0.00644527	0.365601		ADRB3|155	0.0300694	1
SERPINH1	0.0282707	0.996296		CMTM5	0.0278318	0.984114		TMEM80	0.0433522	1		STMN1	0.00644527	0.365601		C1orf163|65260	0.0301904	1
TRMU	0.0284073	0.996296		VCAM1	0.0278318	0.984114		TMTC1	0.0433522	1		ZNF790	0.00647827	0.366284		TRIM61|391712	0.0305366	1
TCEB3	0.0285446	0.996296		TNFAIP6	0.0281636	0.984114		CAPZA3	0.0435285	1		SERINC5	0.00651166	0.366985		SNORA21|619505	0.0306906	1
GTF2E1	0.0286824	0.996296		UGCG	0.0281636	0.984114		CCDC69	0.0435285	1		EFNB1	0.00654505	0.36768		TMEM215|401498	0.0307473	1
SENP7	0.0288207	0.996296		PPFIA1	0.0283307	0.984114		EPHA5	0.0435285	1		HDPY-30	0.00657859	0.36838		ADAM17|6868	0.0308689	1
SMPD3	0.0289597	0.996296		CSDC2	0.0283307	0.984114		HOMER1	0.0435285	1		hCG_25371	0.00664614	0.370973		ARSG|22901	0.0308689	1
AP3B2	0.0290992	0.996296		KIAA1622	0.0284987	0.984114		IL1R2	0.0435285	1		AIM2	0.00674887	0.373859		CHRDL1|91851	0.0308689	1
HLA-A	0.0292393	0.996296		FAM55B	0.0284987	0.984114		ITM2A	0.0435285	1		RAB9B	0.00678335	0.373859		DNM1|1759	0.0308689	1
PSD	0.02938	0.996296		CDKL5	0.0284987	0.984114		LRRC8D	0.0435285	1		SP1	0.00678343	0.373859		TAF1A|9015	0.0308689	1
MAGEH1	0.0295213	0.996296		CEP27	0.0288372	0.984114		MBD6	0.0435285	1		NR2E1	0.00678343	0.373859		DCAF12L2|340578	0.0310328	1
LIN7B	0.0296631	0.996296		E2F7	0.0288372	0.984114		MTERF	0.0435285	1		FLJ32065	0.00681807	0.374149		CDC42BPG|55561	0.0313781	1
ERBB3	0.0296631	0.996296		ATP7B	0.0290078	0.984114		PTCH1	0.0435285	1		C1orf52	0.00685282	0.374149		FAM23A|653567	0.0314435	1
RHBDL1	0.0296631	0.996296		UBC	0.0290078	0.984114		RRP1	0.0435285	1		TNFRSF14	0.00685294	0.374149		NOTUM|147111	0.031446	1
ATG2A	0.0296631	0.996296		SLC22A5	0.0291792	0.984114		ZNF274	0.0435285	1		FAM107B	0.0068879	0.374886		ATP2B3|492	0.0317378	1
PSMD10	0.0299486	0.996296		GAS1	0.0291792	0.984114		C14orf156	0.0440871	1		FBXL11	0.0069231	0.375215		GPR17|2840	0.0317378	1
RUNDC3A	0.0299486	0.996296		C16orf3	0.0291792	0.984114		PPY	0.0440871	1		AKAP1	0.00695834	0.375215		KDM6A|7403	0.0317378	1
GLT25D1	0.0300922	0.996296		USP8	0.0291792	0.984114		TTC32	0.0440871	1		TMUB1	0.00695838	0.375215		MPP7|143098	0.0317378	1
HIST1H2BK	0.0300922	0.996296		ADAM9	0.0291792	0.984114		ASPHD2	0.0450488	1		LEPROTL1	0.0069939	0.37597		MSL3L2|151507	0.0317378	1
SYP	0.0302364	0.996296		FBXL2	0.0295247	0.984114		C21orf82	0.0450488	1		MST150	0.0070295	0.376725		SLC16A3|9123	0.0317378	1
GABRR1	0.0302364	0.996296		EPHB1	0.0295247	0.984114		CCL7	0.0450488	1		ARMCX6	0.00706535	0.377488		SLC39A13|91252	0.0317378	1
PDE10A	0.0303812	0.996296		TMEM154	0.0296988	0.984114		COMP	0.0450488	1		CNOT4	0.00713745	0.380178		TAF1B|9014	0.0317378	1
HSP90B1	0.0305266	0.996296		LOC200383	0.0296988	0.984114		GJB3	0.0450488	1		PIGF	0.00717354	0.380939		TMEM229A|730130	0.0317378	1
IL11	0.0305266	0.996296		C14orf162	0.0296988	0.984114		HSPB1	0.0450488	1		FKBP1B	0.00728356	0.383		ZHX2|22882	0.0317378	1
ZNF395	0.0306726	0.996296		HRH1	0.0298737	0.984114		KRT23	0.0450488	1		VPS25	0.00728356	0.383		ZNF605|100289635	0.0317378	1
SORCS3	0.0308192	0.996296		PTGFRN	0.0298737	0.984114		MYL9	0.0450488	1		EPHB1	0.00728364	0.383		ZNF644|84146	0.0317378	1
DCT	0.0309664	0.996296		ISOC1	0.0298737	0.984114		NLRP2	0.0450488	1		PPIB	0.00735774	0.383		TYRP1|7306	0.0318451	1
TLE1	0.0309664	0.996296		CALCA	0.0298737	0.984114		OR3A1	0.0450488	1		CCRN4L	0.007395	0.383		GLYAT|10249	0.0320256	1
CTDSP2	0.0311142	0.996296		CYP2R1	0.0300495	0.984114		PDE3B	0.0450488	1		ASNSD1	0.00743243	0.383		TNNC1|7134	0.0322037	1
ARHGDIG	0.0311142	0.996296		ECE2	0.0304039	0.984114		PKM2	0.0450488	1		C8orf32	0.00743243	0.383		MEPE|56955	0.0322855	1
REST	0.0311142	0.996296		LAP3	0.0304039	0.984114		PODNL1	0.0450488	1		VAV3	0.00743252	0.383		GABRA6|2559	0.0323698	1
CHRM4	0.0312626	0.996296		CYP4Z2P	0.0305824	0.984114		SEC24C	0.0450488	1		ACP2	0.00743252	0.383		C1orf183|55924	0.0326273	1
STAMBP	0.0314116	0.996296		GRM7	0.0305824	0.984114		C1QTNF3	0.0455886	1		ARPC1A	0.00750788	0.383		C7orf28B|221960	0.0326273	1
NID1	0.0314116	0.996296		RHBDL3	0.0307618	0.984114		MBD1	0.0455886	1		FAM96B	0.00750797	0.383		EEF1A2|1917	0.0326273	1
LRRC23	0.0314116	0.996296		ZNF354A	0.0307618	0.984114		BATF2	0.046613	1		CD97	0.00758407	0.383		GALNT13|114805	0.0326273	1
TOX	0.0314116	0.996296		STK17A	0.0309421	0.984114		CTA-246H3.1	0.046613	1		MOXD1	0.00758411	0.383		IER2|9592	0.0326273	1
TGFB1I1	0.0315612	0.996296		CSF1	0.0309421	0.984114		ETF1	0.046613	1		FAM57A	0.00762235	0.383		PHOSPHO1|162466	0.0326273	1
TNFAIP3	0.0315612	0.996296		DLGAP3	0.0311233	0.984114		FAM119B	0.046613	1		CACYBP	0.0076224	0.383		PPP1R3F|89801	0.0326273	1
SYNE1	0.0317115	0.996296		SNTG1	0.0311233	0.984114		INTS10	0.046613	1		RPS6KA5	0.00766094	0.383		HOXD11|3237	0.0327487	1
GLRB	0.0317115	0.996296		CNNM1	0.0311233	0.984114		LOC646938	0.046613	1		ZNF572	0.00766094	0.383		UNC13C|440279	0.033121	1
NFKB1	0.0318623	0.996296		MIF4GD	0.0311233	0.984114		MT2A	0.046613	1		CHPT1	0.00769958	0.383		HABP2|3026	0.0331887	1
PFDN1	0.0318623	0.996296		MEOX2	0.0313054	0.984114		NRCAM	0.046613	1		SYN3	0.00773847	0.383		HAND2|9464	0.0331887	1
MPP2	0.0318623	0.996296		USP46	0.0314884	0.984114		PTGFR	0.046613	1		RASGEF1C	0.00773847	0.383		LGALS2|3957	0.0332994	1
SPTB	0.0320138	0.996296		C13orf23	0.0314884	0.984114		SLC25A3	0.046613	1		PBEF1	0.00773847	0.383		C5orf38|153571	0.0333492	1
COQ3	0.0320138	0.996296		LOC641367	0.0316724	0.984114		SUSD2	0.046613	1		TMEM99	0.00773847	0.383		C2orf16|84226	0.0335377	1
RAB1B	0.0320138	0.996296		RIMS3	0.0316724	0.984114		TA-NFKBH	0.046613	1		ZFPM2	0.00773847	0.383		EFCAB1|79645	0.0335377	1
ZDHHC18	0.0320138	0.996296		PRELID2	0.0316724	0.984114		TDRD10	0.046613	1		HS3ST3B1	0.00773847	0.383		HS6ST3|266722	0.0335377	1
UROS	0.0323185	0.996296		NUDT17	0.0316724	0.984114		TNFSF4	0.046613	1		PRKCE	0.00781666	0.383847		KCNMA1|3778	0.0335377	1
TTC23	0.0324718	0.996296		YAP1	0.0316724	0.984114		TROVE2	0.046613	1		SLC22A18	0.00781671	0.383847		PPP2R3B|28227	0.0335377	1
HPN	0.0324718	0.996296		ITGA7	0.0318573	0.984114		ZBTB9	0.046613	1		TPM4	0.00785604	0.383847		STAG2|10735	0.0335377	1
AP3M2	0.0324718	0.996296		GKN2	0.0318573	0.984114		ADAM23	0.0482219	1		ERF	0.00785604	0.383847		ZNF10|7556	0.0335377	1
PRNPIP	0.0324718	0.996296		TLE1	0.0320431	0.984114		CD247	0.0482219	1		RXRG	0.00789547	0.383847		KRT84|3890	0.0340953	1
OXSM	0.0326258	0.996296		ARHGAP28	0.0320431	0.984114		DMXL1	0.0482219	1		DPP4	0.00789565	0.383847		IRX2|153572	0.0343363	1
UNC45A	0.0326258	0.996296		SLC35F3	0.0320431	0.984114		HOXB5	0.0482219	1		MCOLN1	0.00793529	0.383847		FAM46A|55603	0.0344696	1
EFEMP2	0.0327803	0.996296		RHCE	0.0320431	0.984114		HSF4	0.0482219	1		CA8	0.00793534	0.383847		IGF2BP2|10644	0.0344696	1
TRPC1	0.0327803	0.996296		tcag7.926	0.0322298	0.984114		MMP1	0.0482219	1		C1QL1	0.0079753	0.383847		MIIP|60672	0.0344696	1
NAV2	0.0329355	0.996296		SYT9	0.0322298	0.984114		NEO1	0.0482219	1		CTNNB1	0.0079753	0.383847		PRPH|5630	0.0344696	1
SECTM1	0.0330913	0.996296		GABRA6	0.0324175	0.984114		RANBP6	0.0482219	1		HTRA2	0.00801526	0.384711		RFFL|117584	0.0344696	1
UBE2E3	0.0330913	0.996296		AVEN	0.0324175	0.984114		RFPL4B	0.0482219	1		TRUB1	0.00809608	0.38735		RFPL1S|10740	0.0344696	1
JUN	0.0332478	0.996296		RPS6KA6	0.0324175	0.984114		SERPINA5	0.0482219	1		2018-03-03	0.00813672	0.38735		ZZZ3|26009	0.0344696	1
SCN3A	0.0332478	0.996296		CCDC64	0.032606	0.984114		SIX3	0.0482219	1		COL5A2	0.00813677	0.38735		HIST1H1A|3024	0.0345368	1
GAS2	0.0334048	0.996296		WDR60	0.032606	0.984114		SMN1	0.0482219	1		UQCRH	0.00817755	0.388233		ANKRD2|26287	0.034569	1
DTNB	0.0334048	0.996296		FLJ25791	0.032606	0.984114		SNX13	0.0482219	1		ZNF804A	0.0082186	0.389125		SRMS|6725	0.0351779	1
CEP70	0.0335626	0.996296		HCRTR2	0.032606	0.984114		UGCGL1	0.0482219	1		TMEPAI	0.00830107	0.389864		CCL21|6366	0.0352091	1
VAV3	0.0337209	0.996296		MDGA1	0.0327956	0.984114		INTS9	0.048721	1		TMEM17	0.00830116	0.389864		CSF2|1437	0.0353329	1
SHC1	0.0337209	0.996296		MRC2	0.0329861	0.984114		LOC93622	0.048721	1		TDRKH	0.00830116	0.389864		LRRC24|441381	0.0354231	1
GPD1	0.0338799	0.996296		NUP98	0.0329861	0.984114		AKAP14	0.0495289	1		C20orf106	0.00838446	0.392026		TEX14|56155	0.0354231	1
GATA3	0.0338799	0.996296		PPAPDC1A	0.0331775	0.984114		DSTN	0.0495317	1		OXSM	0.00842635	0.392026		TSEN54|283989	0.0354231	1
RND2	0.0340395	0.996296		C6	0.0333698	0.984114		AKR1CL1	0.0498764	1		C1orf176	0.00842635	0.392026		KRTAP5-6|440023	0.035497	1
MAP3K11	0.0340395	0.996296		CD2AP	0.0335632	0.984114		ALPK2	0.0498764	1		S100A16	0.00846851	0.392026		FBP2|8789	0.0359173	1
FABP6	0.0341998	0.996296		ZNF480	0.0335632	0.984114		C5orf36	0.0498764	1		PLCB1	0.00846851	0.392026		NOX5|79400	0.0360357	1
RNF7	0.0343607	0.996296		THEX1	0.0337574	0.984114		CDH20	0.0498764	1		PARP15	0.00851077	0.392026		ABCD4|5826	0.0363988	1
KIF3A	0.0343607	0.996296		APOD	0.0337574	0.984114		COL12A1	0.0498764	1		CADM3	0.00855322	0.392026		ANKRD44|91526	0.0363988	1
PRKG2	0.0343607	0.996296		G30	0.0339527	0.984114		CSDA	0.0498764	1		JAM3	0.00859591	0.392026		ARPC5L|81873	0.0363988	1
SLC30A9	0.0345223	0.996296		C17orf32	0.0339527	0.984114		GPA33	0.0498764	1		FBLN5	0.00859591	0.392026		ARSF|416	0.0363988	1
ITGA7	0.0346845	0.996296		C3orf39	0.0341489	0.984114		KIAA1706	0.0498764	1		GTPBP8	0.00859595	0.392026		ATP6V1D|51382	0.0363988	1
CYFIP2	0.0346845	0.996296		A1BG	0.0341489	0.984114		LOC388419	0.0498764	1		CTDSP1	0.00863888	0.392026		C7orf60|154743	0.0363988	1
LPP	0.0348473	0.996296		BRSK2	0.0341489	0.984114		MGC26356	0.0498764	1		ANKRD6	0.00863888	0.392026		DUSP1|1843	0.0363988	1
PFDN5	0.035175	0.996296		PCDHGA10	0.0341489	0.984114		MGC71993	0.0498764	1		LRRC62	0.00863888	0.392026		KIAA1467|57613	0.0363988	1
CDK5R1	0.035175	0.996296		SPRY4	0.0341489	0.984114		MIP	0.0498764	1		MGC13057	0.0086819	0.392882		TRIP10|9322	0.0363988	1
C8orf32	0.035175	0.996296		PRDM9	0.0341489	0.984114		PCDHB5	0.0498764	1		ADAM19	0.0087252	0.392882		URB2|9816	0.0363988	1
KLF3	0.0353398	0.996296		KHSRP	0.0343461	0.984114		PRKAA1	0.0498764	1		RAD21	0.0087252	0.392882		VPS33A|65082	0.0363988	1
RAB13	0.0353398	0.996296		ZNF804B	0.0343461	0.984114		RORB	0.0498764	1		PML	0.0088123	0.394582		KCNK9|51305	0.0364343	1
SFRP5	0.0353398	0.996296		ARGFX	0.0345442	0.984114		SLC2A14	0.0498764	1		OPLAH	0.00890017	0.394582		BPIL1|80341	0.0364708	1
NAP1L2	0.0353398	0.996296		NIPA2	0.0345442	0.984114		TCN1	0.0498764	1		EHD2	0.00890017	0.394582		SPRR2D|6703	0.0372477	1
CTNNA3	0.0353398	0.996296		ELK3	0.0347433	0.984114		TGFBR3	0.0498764	1		CYP4F8	0.0089443	0.394582		AFAP1L2|84632	0.037397	1
PRDX1	0.0356715	0.996296		IQGAP2	0.0347433	0.984114		TJAP1	0.0498764	1		XKR4	0.00894435	0.394582		DIO2|1734	0.037397	1
C14orf156	0.0358383	0.996296		XK	0.0347433	0.984114		UTY	0.0498764	1		LLGL1	0.00898858	0.394582		LOC284232|284232	0.037397	1
GIT2	0.0360057	0.996296		GLRA2	0.0349434	0.984114		WBSCR27	0.0498764	1		COX7A2	0.00898873	0.394582		PTK2|5747	0.037397	1
GBP1	0.0360057	0.996296		PHF21A	0.0349434	0.984114		WDR42A	0.0498764	1		KIFAP3	0.00898873	0.394582		RIMBP2|23504	0.037397	1
FSTL1	0.0363427	0.996296		TMEM88	0.0351445	0.984114		ZNF440	0.0498764	1		PI16	0.00898878	0.394582		SETMAR|6419	0.037397	1
ARHGEF9	0.0363427	0.996296		MYO3B	0.0351445	0.984114		MT1B	0.0503538	1		NOD1	0.00898882	0.394582		H1FNT|341567	0.0376243	1
C5orf21	0.0363427	0.996296		SMEK1	0.0351445	0.984114		SLCO4C1	0.0503538	1		UNC45A	0.00912318	0.399459		LCN15|389812	0.0376988	1
RIT2	0.0363427	0.996296		MS4A1	0.0351445	0.984114		ZNRF4	0.0503538	1		RBM17	0.00916845	0.399459		TPPP2|122664	0.0383558	1
PLA2G10	0.0365121	0.996296		LDHD	0.0351445	0.984114		DBR1	0.0515776	1		KCNH8	0.0091685	0.399459		LOC572558|572558	0.0384087	1
TNNT2	0.0365121	0.996296		NTN4	0.0353466	0.984114		ERCC3	0.0515776	1		DCPS	0.00925938	0.40142		NPL|80896	0.0384181	1
COL5A2	0.0365121	0.996296		JRK	0.0353466	0.984114		FBLIM1	0.0515776	1		GABARAPL2	0.00935112	0.40142		P2RX7|5027	0.0384181	1
CD97	0.0366823	0.996296		ZNF347	0.0355497	0.984114		FLJ44048	0.0515776	1		C8orf38	0.00935127	0.40142		PKM2|5315	0.0384181	1
NME5	0.0368531	0.996296		LRRFIP1	0.0355497	0.984114		IFNA14	0.0515776	1		PHF19	0.00935138	0.40142		SH3D19|152503	0.0384181	1
USP12	0.0368531	0.996296		DLX2	0.0357537	0.984114		KEL	0.0515776	1		TBL1XR1	0.00935138	0.40142		SLC2A6|11182	0.0384181	1
GABARAPL2	0.0373697	0.996296		PSORS1C2	0.0357537	0.984114		LTBP2	0.0515776	1		TCEAL1	0.00935138	0.40142		TG|7038	0.0384181	1
MEOX2	0.0377174	0.996296		HEATR3	0.0357537	0.984114		MPZL2	0.0515776	1		TOP3A	0.00944393	0.401452		COL4A3|1285	0.0384256	1
ICT1	0.0377174	0.996296		PPP3R2	0.0359588	0.984114		MT1X	0.0515776	1		KIAA1166	0.00944393	0.401452		CHST4|10164	0.0386972	1
MGAT3	0.0378923	0.996296		CAMKK1	0.0359588	0.984114		NFIB	0.0515776	1		UBE2E2	0.00944398	0.401452		GRM4|2914	0.0387622	1
MNX1	0.0378923	0.996296		CANX	0.0359588	0.984114		PI3	0.0515776	1		LRRC17	0.00944403	0.401452		MYCNOS|10408	0.0389068	1
SH3GL3	0.038068	0.996296		PDGFD	0.0359588	0.984114		PTGER2	0.0515776	1		SPRED2	0.00949061	0.401478		PCDHAC1|56135	0.0394488	1
ERC2	0.038068	0.996296		SAMD12	0.0361648	0.984114		SEMA4F	0.0515776	1		FBXO15	0.00949061	0.401478		CAMK2N1|55450	0.0394625	1
CAPN6	0.0382443	0.996296		MAPT	0.0361648	0.984114		SH3BGRL3	0.0515776	1		DDHD2	0.0095375	0.401517		CAPN7|23473	0.0394625	1
ZCCHC6	0.0382443	0.996296		CCNK	0.0361648	0.984114		CR1L	0.0528887	1		PTRF	0.0095375	0.401517		CXCL2|2920	0.0394625	1
RASL12	0.0384212	0.996296		HMP19	0.0361648	0.984114		C6orf70	0.0533263	1		SAMD9L	0.00963174	0.40451		EIF2B4|8890	0.0394625	1
CHP	0.0384212	0.996296		TUB	0.0363719	0.984114		CCBL2	0.0533263	1		CASP7	0.00972687	0.404617		EMX2|2018	0.0394625	1
NEUROD1	0.0384212	0.996296		TTC1	0.0363719	0.984114		CDC2L5	0.0533263	1		COX17	0.00972692	0.404617		FAM104A|84923	0.0394625	1
CACNA2D2	0.0384212	0.996296		DCX	0.0363719	0.984114		CDC7	0.0533263	1		PARP4	0.00972692	0.404617		GMEB1|10691	0.0394625	1
LRRC20	0.0384212	0.996296		PDIK1L	0.0363719	0.984114		COL10A1	0.0533263	1		C22orf23	0.00972692	0.404617		KLF9|687	0.0394625	1
N6AMT1	0.0385989	0.996296		ASB1	0.0363719	0.984114		DEFB125	0.0533263	1		LRP10	0.00977474	0.404754		MDGA1|266727	0.0394625	1
CUL3	0.0385989	0.996296		FAM20B	0.03658	0.984114		FANCG	0.0533263	1		C18orf37	0.00982283	0.404754		RABGGTA|5875	0.0394625	1
MRFAP1L1	0.0385989	0.996296		TSKU	0.03658	0.984114		FANK1	0.0533263	1		KIAA1107	0.00982288	0.404754		RGS4|5999	0.0394625	1
DUSP26	0.0385989	0.996296		COL4A3	0.03658	0.984114		FDPSL2A	0.0533263	1		RELB	0.00982288	0.404754		SLC25A25|114789	0.0394625	1
ANKRD2	0.0389564	0.996296		C9orf125	0.0369992	0.984114		HIPK3	0.0533263	1		FGD5	0.00996824	0.409777		ZFX|7543	0.0394625	1
G0S2	0.0389564	0.996296		SAPS3	0.0369992	0.984114		HRH4	0.0533263	1		AASS	0.0100173	0.410276		ZFYVE28|57732	0.0394625	1
HSPA12A	0.0389564	0.996296		IQCA	0.0372103	0.984114		IFNA17	0.0533263	1		RHPN2	0.0101158	0.410276		ZNF623|9831	0.0394625	1
FHIT	0.0393167	0.996296		WHDC1	0.0372103	0.984114		NXT2	0.0533263	1		DNMBP	0.0101158	0.410276		ZNF670|93474	0.0394625	1
MLL2	0.0393167	0.996296		ATP1A3	0.0374224	0.984114		PDCL	0.0533263	1		DYDC2	0.0101158	0.410276		CYP17A1|1586	0.0397427	1
CHMP1B	0.0393167	0.996296		SUPT3H	0.0374224	0.984114		PEX12	0.0533263	1		C21orf51	0.0102151	0.410276		LOC643923|643923	0.0397939	1
SATB1	0.0393167	0.996296		FABP5	0.0374224	0.984114		SOX5	0.0533263	1		DENND2A	0.0102152	0.410276		DLGAP2|9228	0.0399646	1
PRPSAP1	0.0394979	0.996296		BICD1	0.0374224	0.984114		SREBF1	0.0533263	1		ZNF284	0.0102152	0.410276		LIPC|3990	0.0399646	1
ZNF365	0.0394979	0.996296		SLC47A2	0.0374224	0.984114		TLE3	0.0533263	1		GPM6A	0.0102152	0.410276		C14orf34|645687	0.0402983	1
P2RX7	0.0394979	0.996296		C1orf149	0.0374224	0.984114		TNFSF11	0.0533263	1		ZNF426	0.0102152	0.410276		?|26823	0.0403348	1
PRKAG2	0.0394979	0.996296		C2orf24	0.0376356	0.984114		APOL5	0.0546373	1		KLRC2	0.0102152	0.410276		RFPL1|5988	0.0404948	1
KRT14	0.0394979	0.996296		RELL2	0.0378498	0.984114		ALAS1	0.0551234	1		CD248	0.0102651	0.410395		FNBP1|23048	0.0405306	1
SOD2	0.0396798	0.996296		MPZ	0.0378498	0.984114		ANXA2	0.0551234	1		ANGPT1	0.0102652	0.410395		GAL3ST3|89792	0.0405306	1
B4GALT1	0.0396798	0.996296		PLCZ1	0.0378498	0.984114		C1orf34	0.0551234	1		GATA6	0.0104166	0.414551		LZTS1|11178	0.0405306	1
UST	0.0398624	0.996296		TMEM28	0.0378498	0.984114		CLEC4C	0.0551234	1		ICOSLG	0.0104166	0.414551		PTTG1IP|754	0.0405306	1
TMEM158	0.0398624	0.996296		RGR	0.0378498	0.984114		COL1A2	0.0551234	1		INDOL1	0.0105698	0.417445		THNSL1|79896	0.0405306	1
HLA-B	0.0398624	0.996296		ATRNL1	0.0380651	0.984114		CSMD2	0.0551234	1		CA10	0.0105698	0.417445		TMEM233|387890	0.0405306	1
DEFB4	0.0402298	0.996296		SVIP	0.0380651	0.984114		DNAJC15	0.0551234	1		HS3ST3A1	0.0106214	0.417445		XPO7|23039	0.0405306	1
TNFRSF10B	0.0402298	0.996296		SMPDL3A	0.0380651	0.984114		FRY	0.0551234	1		CXCL3	0.0106214	0.417445		TRHDE|29953	0.0405427	1
ATP13A1	0.0402298	0.996296		SMCP	0.0382813	0.984114		GPRC5A	0.0551234	1		SCHIP1	0.0106732	0.417445		FCRL3|115352	0.0407223	1
GDF10	0.0404145	0.996296		EFTUD1	0.0384987	0.984114		GUCY2D	0.0551234	1		CNTN1	0.0107252	0.417445		OR7A5|26659	0.0408488	1
RRBP1	0.0406	0.996296		ZFP106	0.038717	0.984114		HSPA1L	0.0551234	1		EVC2	0.0107252	0.417445		RAB19|401409	0.0414542	1
SERP1	0.0407862	0.996296		TEX14	0.038717	0.984114		MGC45800	0.0551234	1		TRIM4	0.0107772	0.417445		DDX52|11056	0.0416228	1
C6orf134	0.0407862	0.996296		DPY19L2P4	0.038717	0.984114		MX1	0.0551234	1		DPY19L2P4	0.0107773	0.417445		DHX8|1659	0.0416228	1
PLEKHB1	0.0409731	0.996296		PODXL	0.0389365	0.984114		NPSR1	0.0551234	1		MRPL33	0.0108299	0.417445		KHNYN|23351	0.0416228	1
OPA1	0.0409731	0.996296		FLJ36874	0.0389365	0.984114		PACS2	0.0551234	1		POLR3B	0.0108299	0.417445		KLRK1|22914	0.0416228	1
IQGAP2	0.0409731	0.996296		KLKB1	0.0389365	0.984114		QARS	0.0551234	1		COMMD3	0.0108825	0.417445		NRGN|4900	0.0416228	1
SLC22A14	0.0409731	0.996296		SLC25A21	0.0389365	0.984114		SLC9A3	0.0551234	1		COL4A3	0.0109353	0.417445		PARVB|29780	0.0416228	1
FBXL11	0.0409731	0.996296		CSNK1G1	0.0389365	0.984114		SUSD3	0.0551234	1		SPATA4	0.0109354	0.417445		PTGIS|5740	0.0416228	1
ABCC10	0.0409731	0.996296		NMNAT2	0.0389365	0.984114		TADA2L	0.0551234	1		MMAB	0.0109355	0.417445		RALGPS2|55103	0.0416228	1
C8orf17	0.0409731	0.996296		PARVA	0.0389365	0.984114		ZNF556	0.0551234	1		FZD8	0.0109355	0.417445		SLC13A4|26266	0.0416228	1
IER2	0.0411608	0.996296		RUNDC3A	0.0389365	0.984114		KRT28	0.0555233	1		PTGER1	0.0109355	0.417445		STX1A|6804	0.0416228	1
CARS	0.0411608	0.996296		VAV3	0.039157	0.984114		SIAE	0.0555295	1		LPA	0.0109885	0.417445		SYNRG|11276	0.0416228	1
TTC30A	0.0413492	0.996296		GDAP1L1	0.039157	0.984114		ABL2	0.05697	1		DPYD	0.0109885	0.417445		UBA1|7317	0.0416228	1
ATRNL1	0.0415383	0.996296		SHROOM3	0.0393785	0.984114		ACTRT2	0.05697	1		CCDC123	0.0109885	0.417445		VWA5B2|90113	0.0416228	1
CHPT1	0.0415383	0.996296		INA	0.0393785	0.984114		AIFM2	0.05697	1		MRPL43	0.0110419	0.417445		ZBED1|9189	0.0416228	1
LIMK1	0.0415383	0.996296		LOC284100	0.0396011	0.984114		AOC3	0.05697	1		ALG8	0.0110419	0.417445		C9orf152|401546	0.0419568	1
DNAH3	0.0417281	0.996296		CDKN2D	0.0396011	0.984114		CITED2	0.05697	1		HRH1	0.011042	0.417445		FLJ45079|400624	0.0419579	1
FARP2	0.0419187	0.996296		CHD9	0.0398248	0.984114		FAM92A1	0.05697	1		TMEM179	0.0111491	0.417445		ZFATAS|594840	0.0420136	1
NR2F2	0.0419187	0.996296		GADD45G	0.0398248	0.984114		IBTK	0.05697	1		LMNA	0.0111493	0.417445		NCRNA00159|54070	0.0421603	1
LOC728215	0.04211	0.996296		PSKH2	0.0398248	0.984114		KLHL25	0.05697	1		CHST2	0.0111494	0.417445		GFI1B|8328	0.042166	1
RGR	0.04211	0.996296		UBE2E2	0.0398248	0.984114		KSR1	0.05697	1		GLI3	0.0111494	0.417445		ASB18|401036	0.0425981	1
C5orf30	0.0423021	0.996296		OR5AK2	0.0398248	0.984114		LIN28	0.05697	1		SLC13A2	0.0112034	0.417445		CD300LD|100131439	0.0425981	1
CACNA1S	0.0423021	0.996296		CA10	0.0398248	0.984114		NBPF1	0.05697	1		MAN2B2	0.0112577	0.417445		CST4|1472	0.0425981	1
OR2F2	0.0423021	0.996296		ANGPT2	0.0398248	0.984114		PARVB	0.05697	1		ZC3HAV1	0.0112577	0.417445		FAM25B|100132929	0.0425981	1
LUZP2	0.0423021	0.996296		KCNG3	0.0400495	0.984114		SLC25A23	0.05697	1		RAB34	0.0112577	0.417445		LOC340074|340074	0.0425981	1
RIMS1	0.0423021	0.996296		RNF111	0.0400495	0.984114		SUGT1L1	0.05697	1		COQ3	0.0113121	0.417445		OR4M2|390538	0.0425981	1
C3orf14	0.0424948	0.996296		IFIH1	0.0400495	0.984114		USP19	0.05697	1		FBXL2	0.0113669	0.417445		OR51B2|79345	0.0425981	1
ARHGAP11A	0.0424948	0.996296		HSPB3	0.0400495	0.984114		GNPAT	0.0573503	1		KRCC1	0.011367	0.417445		PFN3|345456	0.0425981	1
ANGPT1	0.0424948	0.996296		NANOS1	0.0402754	0.984114		CDA	0.0582792	1		GNG5	0.0114219	0.417445		SNORD115-13|100033450	0.0425981	1
LOXL2	0.0426884	0.996296		GSTO2	0.0402754	0.984114		NOG	0.0582792	1		ALG9	0.0114771	0.417445		SULT6B1|391365	0.0425981	1
EAPP	0.0426884	0.996296		KIF19	0.0402754	0.984114		PRIMA1	0.0582792	1		PTGFRN	0.0114772	0.417445		ARHGAP36|158763	0.0427395	1
RABL4	0.0428826	0.996296		KSR2	0.0402754	0.984114		TGS1	0.0582792	1		PSTK	0.0114772	0.417445		C2CD4C|126567	0.0427395	1
CNTFR	0.0428826	0.996296		GPR107	0.0402754	0.984114		BLNK	0.058867	1		LAMB2	0.0114772	0.417445		CTTNBP2|83992	0.0427395	1
NOL1	0.0428826	0.996296		YOD1	0.0402754	0.984114		C16orf33	0.058867	1		C6orf142	0.0115326	0.417445		DGAT1|8694	0.0427395	1
SH3YL1	0.0428826	0.996296		DUSP26	0.0405023	0.984114		C1orf115	0.058867	1		TEP1	0.0115326	0.417445		MAN1B1|11253	0.0427395	1
GPR107	0.0430777	0.996296		WIF1	0.0407302	0.984114		C3orf62	0.058867	1		UBE3C	0.0115326	0.417445		NEFM|4741	0.0427395	1
MDH1	0.04347	0.996296		SFRS2IP	0.0407302	0.984114		CAV1	0.058867	1		HES4	0.0115883	0.417445		PON3|5446	0.0427395	1
FLJ21963	0.04347	0.996296		TSHZ1	0.0409593	0.984114		FAM90A1	0.058867	1		TMEM87B	0.0115884	0.417445		RNF19A|25897	0.0427395	1
WNT7A	0.04347	0.996296		PANX3	0.0409593	0.984114		FJX1	0.058867	1		SESTD1	0.0115884	0.417445		SHPRH|257218	0.0427395	1
P15RS	0.0436672	0.996296		UHRF1	0.0409593	0.984114		HMGB1	0.058867	1		KIAA1303	0.0115884	0.417445		TPI1|7167	0.0427395	1
CAND1	0.0436672	0.996296		WASF1	0.0411895	0.984114		LEPROTL1	0.058867	1		KIAA0828	0.0116442	0.418592		LOC284578|284578	0.0432	1
CD3E	0.0436672	0.996296		NUAK1	0.0411895	0.984114		MACROD2	0.058867	1		LRRC1	0.0117004	0.418651		C15orf50|414926	0.0432648	1
SERPINE2	0.0438653	0.996296		RHPN2	0.0411895	0.984114		MT1H	0.058867	1		NEK6	0.0117005	0.418651		C11orf86|254439	0.0435522	1
WASF1	0.0438653	0.996296		SNF1LK2	0.0411895	0.984114		PLEKHJ1	0.058867	1		KLHL13	0.0117568	0.418651		ABHD12B|145447	0.043881	1
GALNT2	0.0438653	0.996296		CD274	0.0411895	0.984114		POLR3B	0.058867	1		OR4C6	0.0118134	0.418651		BCDIN3D|144233	0.043881	1
PTCRA	0.0442636	0.996296		GLT1D1	0.0411895	0.984114		RGL2	0.058867	1		IL1F5	0.0118135	0.418651		CACNG4|27092	0.043881	1
SELP	0.0442636	0.996296		SERPINA10	0.0411895	0.984114		RLF	0.058867	1		LYSMD2	0.0118136	0.418651		CCL4L2|388372	0.043881	1
ATP2B2	0.0442636	0.996296		CHMP6	0.0414207	0.984114		STK38	0.058867	1		EGF	0.0118136	0.418651		CHD5|26038	0.043881	1
ATP6V1A	0.0444639	0.996296		CXCL2	0.0414207	0.984114		TMEM19	0.058867	1		ATRNL1	0.0119276	0.420985		CXCL3|2921	0.043881	1
EPAS1	0.0444639	0.996296		CBLN1	0.0414207	0.984114		TXNL1	0.058867	1		MAB21L1	0.0119276	0.420985		DUSP2|1844	0.043881	1
MFN1	0.044665	0.996296		COLEC10	0.0414207	0.984114		WDR88	0.058867	1		LOC641367	0.0120426	0.421971		EPB41|2035	0.043881	1
CUTL1	0.044665	0.996296		LL22NC03-75B3.6	0.0414207	0.984114		ARHGAP19	0.0592109	1		WEE1	0.0120427	0.421971		HOXD8|3234	0.043881	1
FAM120A	0.044665	0.996296		ADAMTS12	0.0416531	0.984114		ADPRHL2	0.0592205	1		CXCL5	0.0120427	0.421971		LMO2|4005	0.043881	1
OBSCN	0.044665	0.996296		DNAJC6	0.0416531	0.984114		KIAA1627	0.0592205	1		LRCH2	0.0121003	0.421971		PDE7A|5150	0.043881	1
PPP1R12B	0.044665	0.996296		C1orf177	0.0416531	0.984114		SLC18A2	0.0592205	1		CABLES1	0.0121004	0.421971		RHOJ|57381	0.043881	1
CA8	0.0448668	0.996296		OR2W5	0.0416531	0.984114		SPSB2	0.0592205	1		C20orf19	0.0121005	0.421971		SCO1|6341	0.043881	1
SH3GL1	0.0448668	0.996296		RASL11B	0.0416531	0.984114		TMEM98	0.0592205	1		CELSR1	0.0121587	0.423155		UTP23|84294	0.043881	1
GCLC	0.0448668	0.996296		FAM54B	0.0418865	0.984114		FARS2	0.0601744	1		FNDC5	0.0122755	0.424689		ZBTB33|10009	0.043881	1
DGKZ	0.0448668	0.996296		IFT74	0.0418865	0.984114		RBM32B	0.0601744	1		NPEPL1	0.0122755	0.424689		ZNF695|57116	0.043881	1
HAVCR1	0.0450694	0.996296		LRAP	0.0418865	0.984114		AFG3L2	0.0608152	1		IRF1	0.0122757	0.424689		DMBX1|127343	0.0442904	1
PLCB1	0.0452728	0.996296		HDDC2	0.0418865	0.984114		CDC14B	0.0608152	1		AADACL4	0.0123934	0.425402		HCG2P7|80867	0.0443297	1
ELOVL2	0.0452728	0.996296		HSPB9	0.0418865	0.984114		CDY1B	0.0608152	1		ZDHHC5	0.0123937	0.425402		TPTE2|93492	0.0443972	1
COX7C	0.0452728	0.996296		INCA	0.0421211	0.984114		CPN2	0.0608152	1		MAN2B1	0.0123937	0.425402		GABRR3|200959	0.0444027	1
PIR	0.045477	0.996296		SIRT5	0.0421211	0.984114		ECM1	0.0608152	1		TSPAN4	0.0123937	0.425402		LUZP4|51213	0.0444027	1
GPR19	0.045477	0.996296		ZNF74	0.0421211	0.984114		F13A1	0.0608152	1		ODF3L1	0.0125125	0.42697		SLC38A8|146167	0.0445287	1
TRIP6	0.0456819	0.996296		RSF1	0.0423568	0.984114		FMNL2	0.0608152	1		KY	0.0125126	0.42697		MARCH11|441061	0.0450286	1
PPFIA1	0.0456819	0.996296		TDH	0.0423568	0.984114		FXYD6	0.0608152	1		ACTC1	0.0125126	0.42697		CHP|11261	0.0450479	1
EHD2	0.0460941	0.996296		ADAMTS19	0.0423568	0.984114		HMGA2	0.0608152	1		OR4F6	0.0126928	0.428495		DCAF11|80344	0.0450479	1
EBAG9	0.0460941	0.996296		GBP1	0.0423568	0.984114		IFNA7	0.0608152	1		GNAT1	0.0126929	0.428495		LOC148413|148413	0.0450479	1
LZTFL1	0.0463014	0.996296		RSPO3	0.0423568	0.984114		ISG20	0.0608152	1		ACTR5	0.012693	0.428495		MATN2|4147	0.0450479	1
HSBP1	0.0463014	0.996296		SH3PX3	0.0423568	0.984114		LOC400451	0.0608152	1		MOBKL2A	0.0127535	0.428495		QRICH1|54870	0.0450479	1
MGMT	0.0463014	0.996296		RAB39B	0.0423568	0.984114		MCTS1	0.0608152	1		LSM3	0.0128757	0.428495		SRD5A1|6715	0.0450479	1
NBLA00301	0.0467183	0.996296		BPIL2	0.0425935	0.984114		PROSC	0.0608152	1		SRP9	0.0128757	0.428495		ZFP14|57677	0.0450479	1
SLC27A3	0.0467183	0.996296		SLCO5A1	0.0425935	0.984114		PRTG	0.0608152	1		ABHD6	0.0128757	0.428495		ZNF485|220992	0.0450479	1
TIMP1	0.0467183	0.996296		CBL	0.0428314	0.984114		SEMG1	0.0608152	1		CHSY-2	0.0128757	0.428495		ANKRD31|256006	0.045346	1
GANAB	0.0469279	0.996296		ZSWIM2	0.0428314	0.984114		SLC2A11	0.0608152	1		TOX	0.0128757	0.428495		AMELX|265	0.0453737	1
NUCKS1	0.0471383	0.996296		TMEM180	0.0430705	0.984114		TAF13	0.0608152	1		PTPN9	0.0129986	0.428495		SLC1A7|6512	0.0454987	1
NDN	0.0473495	0.996296		GIMAP2	0.0430705	0.984114		THAP11	0.0608152	1		CNOT8	0.0129986	0.428495		LOC158696|158696	0.0456265	1
USP36	0.0473495	0.996296		CYP1A1	0.0430705	0.984114		ZFP161	0.0608152	1		KLRC4	0.0129987	0.428495		KLHL38|340359	0.0458213	1
GFI1B	0.0473495	0.996296		TAS2R14	0.0430705	0.984114		COX6B2	0.0611411	1		DGKH	0.0129987	0.428495		LMOD2|442721	0.0459827	1
HIBCH	0.0475615	0.996296		ZNF432	0.0430705	0.984114		LOC399818	0.0611411	1		PHF16	0.0129987	0.428495		ANKRD6|22881	0.0462405	1
IGF2R	0.0482023	0.996296		CNTN3	0.0430705	0.984114		CDRT15	0.0621205	1		MCL1	0.0129987	0.428495		BCL2L2|599	0.0462405	1
ACADL	0.0484176	0.996296		DMGDH	0.0430705	0.984114		CEACAM1	0.0621205	1		FLJ22222	0.0129988	0.428495		C6orf150|115004	0.0462405	1
PLXNB2	0.0484176	0.996296		C10orf139	0.0433106	0.984114		ASAM	0.0628158	1		FHOD3	0.0129988	0.428495		DGKI|9162	0.0462405	1
APPL2	0.0484176	0.996296		SPRY1	0.0433106	0.984114		C20orf71	0.0628158	1		PTH2R	0.0129988	0.428495		FBXO11|80204	0.0462405	1
PSAT1	0.0486336	0.996296		NOL14	0.0433106	0.984114		CCNO	0.0628158	1		LOC26010	0.0130607	0.429346		GTDC1|79712	0.0462405	1
LSM1	0.0486336	0.996296		SPRED2	0.0435519	0.984114		CX3CR1	0.0628158	1		NDUFA12L	0.0131228	0.429346		KDM4A|9682	0.0462405	1
COX11	0.0486336	0.996296		TNR	0.0435519	0.984114		EMILIN1	0.0628158	1		C1orf149	0.0131229	0.429346		MGC57346|401884	0.0462405	1
ABHD6	0.0486336	0.996296		XKR7	0.0436729	0.984114		ESR2	0.0628158	1		NLN	0.0131229	0.429346		PGAM5|192111	0.0462405	1
CYB5A	0.0486336	0.996296		CHRM2	0.0437943	0.984114		GPI	0.0628158	1		RLN2	0.013248	0.432629		PUM1|9698	0.0462405	1
STMN2	0.0486336	0.996296		HYAL4	0.0437943	0.984114		GRHL3	0.0628158	1		SLCO5A1	0.013311	0.433874		SLC2A1|6513	0.0462405	1
CREB3L1	0.0488504	0.996296		LPHN2	0.0437943	0.984114		HIST2H2BE	0.0628158	1		MMP14	0.0133742	0.434315		TIRAP|114609	0.0462405	1
LDLR	0.0488504	0.996296		CYP4X1	0.0440379	0.984114		ITGA5	0.0628158	1		POPDC2	0.0133742	0.434315		PRDM13|59336	0.0462949	1
KCNMB2	0.0488504	0.996296		RNF175	0.0442826	0.984114		KCNK13	0.0628158	1		FABP6	0.0134377	0.435215		MAGEA4|4103	0.0463627	1
THTPA	0.0488504	0.996296		2018-09-11	0.0442826	0.984114		LRIG1	0.0628158	1		ITPKC	0.0135015	0.435215		VTCN1|79679	0.0466235	1
TBPL1	0.0488504	0.996296		RABL4	0.0442826	0.984114		LRIT1	0.0628158	1		NGFRAP1	0.0135016	0.435215		VIP|7432	0.0466738	1
ATP5G1	0.0488504	0.996296		RAD23B	0.0442826	0.984114		MCTP2	0.0628158	1		SORT1	0.0135016	0.435215		GDNF|2668	0.0467663	1
YAF2	0.049068	0.996296		DFNB59	0.0442826	0.984114		MIER2	0.0628158	1		RABGEF1	0.0135656	0.435489		C17orf77|146723	0.0468499	1
RIMS3	0.049068	0.996296		LOC390688	0.0445284	0.984114		PCDH17	0.0628158	1		CCM2	0.0135656	0.435489		CRYM|1428	0.0474592	1
NCALD	0.049068	0.996296		CYB5D2	0.0445284	0.984114		PLEKHF2	0.0628158	1		SH3BGRL2	0.01363	0.435489		DDX18|8886	0.0474592	1
NADSYN1	0.0492865	0.996296		C22orf24	0.0447754	0.984114		RAB33B	0.0628158	1		FEM1C	0.01363	0.435489		ICAM1|3383	0.0474592	1
ZNF248	0.0492865	0.996296		ZNF365	0.0450236	0.984114		RPL6	0.0628158	1		TNFRSF19	0.0136945	0.435489		MCRS1|10445	0.0474592	1
HLA-C	0.0495058	0.996296		RTCD1	0.0450236	0.984114		RWDD2B	0.0628158	1		OR2G2	0.013759	0.435489		NEK6|10783	0.0474592	1
MGC15523	0.0495058	0.996296		MOV10	0.0450236	0.984114		SERPINA13	0.0628158	1		OXTR	0.0137594	0.435489		NRIP3|56675	0.0474592	1
ITGB8	0.0495058	0.996296		ZNF556	0.0450236	0.984114		SLC25A44	0.0628158	1		NEDD9	0.0137594	0.435489		PPP1R15B|84919	0.0474592	1
ARTS-1	0.0495058	0.996296		CRY1	0.0450236	0.984114		SP8	0.0628158	1		GPR88	0.0137594	0.435489		PPP1R3D|5509	0.0474592	1
GPATCH4	0.0497258	0.996296		ZNF439	0.0452729	0.984114		TUFT1	0.0628158	1		DACT1	0.0137594	0.435489		RNF150|57484	0.0474592	1
RPS6KB2	0.0497258	0.996296		C20orf186	0.0452729	0.984114		C21orf49	0.0631129	1		KIAA1754	0.0138244	0.436457		C11orf36|283303	0.0476926	1
CAMK2G	0.0501685	0.996296		OLFM3	0.0452729	0.984114		C6orf141	0.0631129	1		GGN	0.0138898	0.436457		RAD21L1|642636	0.0476926	1
TMEM2	0.0501685	0.996296		KRT34	0.0455234	0.984114		HERC5	0.0631129	1		STARD6	0.0138899	0.436457		SNORA46|677827	0.0476926	1
ZC3HAV1	0.0501685	0.996296		ATP2B2	0.0455234	0.984114		ZRANB2	0.0631129	1		RGS3	0.0138899	0.436457		SIGLEC6|946	0.047715	1
CABP1	0.050391	0.996296		GGA1	0.0455234	0.984114		TRIM66	0.0641117	1		WHDC1	0.0140876	0.440799		FMO1|2326	0.0478282	1
CSF1	0.050391	0.996296		TCEAL7	0.0455234	0.984114		ARFGEF2	0.0641184	1		RNF41	0.0141541	0.440799		FOXP2|93986	0.0478794	1
CTTN	0.050391	0.996296		CYFIP1	0.045775	0.984114		SPAG4L	0.0641184	1		KDELR3	0.0141542	0.440799		KCNT1|57582	0.0478794	1
KIAA0748	0.0506144	0.996296		NEK6	0.0460278	0.984114		ATP2A3	0.0648696	1		USP51	0.0141542	0.440799		RESP18|389075	0.0480274	1
ATP6V1G2	0.0506144	0.996296		CNN3	0.0462818	0.984114		ATPBD1B	0.0648696	1		SATB1	0.0141542	0.440799		ENAH|55740	0.0487045	1
HPCAL4	0.0508386	0.996296		SLC4A5	0.0462818	0.984114		C21orf2	0.0648696	1		ANXA1	0.0142209	0.442088		LHFPL3|375612	0.0487045	1
COX7B	0.0508386	0.996296		LOC401898	0.0462818	0.984114		CD109	0.0648696	1		TSN	0.0142879	0.442601		SLC6A15|55117	0.0487045	1
ZAP70	0.0510636	0.996296		DPAGT1	0.046537	0.984114		CD1C	0.0648696	1		TMEM14A	0.0143552	0.442601		TFR2|7036	0.0487045	1
COX17	0.0510636	0.996296		TPR	0.0467933	0.984114		GOT1L1	0.0648696	1		LUZP4	0.0143553	0.442601		TMED8|283578	0.0487045	1
FKBP10	0.0510636	0.996296		FABP6	0.0467933	0.984114		GYPC	0.0648696	1		CYP3A43	0.0144227	0.442601		TRAF1|7185	0.0487045	1
LAMA5	0.0512895	0.996296		EPHB6	0.0467933	0.984114		H3F3A	0.0648696	1		HSDL2	0.0144229	0.442601		ZMYM2|7750	0.0487045	1
TMEM16C	0.0515162	0.996296		EXTL1	0.0467933	0.984114		HES6	0.0648696	1		UHRF1	0.0144229	0.442601		NRADDP|100129354	0.0489166	1
WDR5B	0.0515162	0.996296		PCDHA1	0.0467933	0.984114		HOXC10	0.0648696	1		TMEM20	0.0144906	0.442601		C13orf36|400120	0.049101	1
PTPN12	0.0517438	0.996296		RNF144A	0.0470508	0.984114		KRT86	0.0648696	1		FAM36A	0.0144907	0.442601		TCHH|7062	0.049101	1
CA4	0.0517438	0.996296		PLSCR1	0.0470508	0.984114		MLLT6	0.0648696	1		LGALS3	0.0144908	0.442601		HRNBP3|146713	0.0491161	1
MTL5	0.0517438	0.996296		KRTAP5-2	0.0470508	0.984114		OPN3	0.0648696	1		OMA1	0.0144908	0.442601		TRIML2|205860	0.0492615	1
SLC39A14	0.0519721	0.996296		KCNAB1	0.0473096	0.984114		PCDHB2	0.0648696	1		FES	0.014559	0.443407		UGT1A6|54578	0.0495364	1
PICK1	0.0519721	0.996296		ZNF816A	0.0473096	0.984114		RASGEF1B	0.0648696	1		GRM6	0.0146267	0.443407		MUC13|56667	0.0496155	1
ABHD14A	0.0522014	0.996296		GTF2IRD2	0.0473096	0.984114		RRAS	0.0648696	1		TMEM16F	0.0146273	0.443407		RPS6KA6|27330	0.0496946	1
CDR2	0.0524314	0.996296		APOBEC2	0.0473096	0.984114		SAPS3	0.0648696	1		LSM1	0.0146961	0.443407		APOLD1|81575	0.0499767	1
C1QTNF1	0.0524314	0.996296		PDE6B	0.0473096	0.984114		SMAD3	0.0648696	1		PICALM	0.0146962	0.443407		ATP10A|57194	0.0499767	1
RHOQ	0.0524314	0.996296		MTFR1	0.0473096	0.984114		ST6GAL2	0.0648696	1		CDH6	0.0146962	0.443407		ATP13A4|84239	0.0499767	1
DNAJC3	0.0524314	0.996296		TMEM14A	0.0475695	0.984114		FAM130A1	0.065137	1		WDFY2	0.0147651	0.443407		CHGA|1113	0.0499767	1
LEPRE1	0.0526624	0.996296		DUSP6	0.0475695	0.984114		C20orf200	0.066169	1		ZNF354B	0.0148343	0.443407		COL23A1|91522	0.0499767	1
TPSD1	0.0526624	0.996296		RHOJ	0.0475695	0.984114		DEFB127	0.066169	1		C17orf42	0.0148345	0.443407		CXCL14|9547	0.0499767	1
IGFBP7	0.0531267	0.996296		LIM2	0.0478306	0.984114		DNAJC5	0.066169	1		MYCL1	0.0148345	0.443407		ELF4|2000	0.0499767	1
CXCL10	0.0533602	0.996296		AJAP1	0.0478306	0.984114		MCM3APAS	0.066169	1		LHFP	0.0148345	0.443407		NBPF9|400818	0.0499767	1
DCBLD2	0.0533602	0.996296		FLJ20581	0.0478306	0.984114		NUAK1	0.066169	1		KIAA1731	0.0149039	0.443407		RGS20|8601	0.0499767	1
SPOP	0.0533602	0.996296		USP22	0.0478306	0.984114		AZI1	0.0669777	1		RGS9	0.0149039	0.443407		RIOK1|83732	0.0499767	1
S100A11	0.0533602	0.996296		KIAA1853	0.0478306	0.984114		C21orf90	0.0669777	1		NUDT2	0.014904	0.443407		SRCRB4D|136853	0.0499767	1
SNAI2	0.0533602	0.996296		APLP2	0.0480929	0.984114		EXOC2	0.0669777	1		ZCCHC10	0.014904	0.443407		TMEM48|55706	0.0499767	1
GEMIN6	0.0535946	0.996296		ABCA10	0.0480929	0.984114		G6PC	0.0669777	1		TTC23	0.0149739	0.443407		TNFAIP2|7127	0.0499767	1
CXCL2	0.0535946	0.996296		ABCG4	0.0480929	0.984114		HOXB7	0.0669777	1		LACTB	0.0149739	0.443407		RTP2|344892	0.0501355	1
VIM	0.0535946	0.996296		RELN	0.0480929	0.984114		IL1R1	0.0669777	1		SERF1A	0.0149739	0.443407		LOC150527|150527	0.0503232	1
FKBP1B	0.0538297	0.996296		CLRN2	0.0480929	0.984114		IVD	0.0669777	1		C21orf87	0.015044	0.443977		PLA1A|51365	0.0503693	1
ADAM9	0.0538297	0.996296		COASY	0.0480929	0.984114		LMO6	0.0669777	1		C17orf61	0.015044	0.443977		OLIG3|167826	0.0504122	1
SLC31A1	0.0540658	0.996296		GBP2	0.0483565	0.984114		LOC91461	0.0669777	1		DPY19L1	0.0151145	0.444557		DNAJC25-GNG10|552891	0.0505015	1
PRMT8	0.0540658	0.996296		ACCN1	0.0483565	0.984114		LUM	0.0669777	1		C22orf32	0.0151146	0.444557		AP4S1|11154	0.0512763	1
RUNX1	0.0540658	0.996296		CXXC4	0.0483565	0.984114		MEF2D	0.0669777	1		SLC16A6	0.0152563	0.445725		ARF6|382	0.0512763	1
ST13	0.0543027	0.996296		FAM21A	0.0486212	0.984114		RIN2	0.0669777	1		ADCY2	0.0152563	0.445725		CHKA|1119	0.0512763	1
NDUFB3	0.0545405	0.996296		PTAR1	0.0486212	0.984114		RRAGB	0.0669777	1		SCAMP1	0.0152563	0.445725		CRAT|1384	0.0512763	1
CDIPT	0.0545405	0.996296		CNOT4	0.0488872	0.984114		SIN3A	0.0669777	1		PHF17	0.0152563	0.445725		FAM150B|285016	0.0512763	1
POMC	0.0545405	0.996296		YARS2	0.0488872	0.984114		SLC9A2	0.0669777	1		EBAG9	0.0153276	0.447059		GABRD|2563	0.0512763	1
DYNC1I1	0.0545405	0.996296		KCNH1	0.0488872	0.984114		WNT4	0.0669777	1		NSMCE4A	0.0153993	0.447656		GALC|2581	0.0512763	1
PCOLCE	0.0545405	0.996296		DBC1	0.0491543	0.984114		FLJ44379	0.0672144	1		AP1M1	0.0153993	0.447656		GRIN3A|116443	0.0512763	1
MTX2	0.0547791	0.996296		C4orf11	0.0491544	0.984114		PRRG2	0.0672144	1		LGR5	0.0154711	0.447666		LOC399744|399744	0.0512763	1
MYCL1	0.0547791	0.996296		SH3BP5L	0.0491544	0.984114		PTPRH	0.0672144	1		SORBS3	0.0155433	0.447666		NAPB|63908	0.0512763	1
IRF7	0.0550186	0.996296		HAND2	0.0491544	0.984114		RFXAP	0.0682699	1		TIMP1	0.0155434	0.447666		PSME2|5721	0.0512763	1
FABP5	0.0550186	0.996296		LRP1	0.0491544	0.984114		ASB14	0.0682734	1		OTC	0.0156157	0.447666		TARS2|80222	0.0512763	1
SATL1	0.055259	0.996296		DYRK1A	0.0491544	0.984114		KCTD4	0.0682734	1		CPNE4	0.0156158	0.447666		TXLNG|55787	0.0512763	1
CNOT8	0.055259	0.996296		ZFYVE27	0.0491544	0.984114		ALS2CR13	0.069141	1		GPRASP1	0.0156158	0.447666		UTF1|8433	0.0512931	1
MAP2K4	0.0555003	0.996296		FBXL16	0.0494228	0.984114		ANGPTL4	0.069141	1		RAB35	0.0156887	0.447666		SLC30A3|7781	0.0516595	1
MAP2K3	0.0555003	0.996296		MGC16291	0.0494228	0.984114		ATP8B1	0.069141	1		CTNND1	0.0156887	0.447666		EVPLL|645027	0.0520856	1
CHSY1	0.0555003	0.996296		SLC1A6	0.0494228	0.984114		BTN3A3	0.069141	1		GATAD1	0.0156887	0.447666		CLRN3|119467	0.0521675	1
TSPAN5	0.0555003	0.996296		PTPRT	0.0494228	0.984114		C16orf55	0.069141	1		UTRN	0.0156887	0.447666		TMEM171|134285	0.0523123	1
SPTBN2	0.0557424	0.996296		CXCL10	0.0494228	0.984114		CLDN14	0.069141	1		SH2B3	0.0156887	0.447666		FLJ36000|284124	0.0524226	1
CARKL	0.0557424	0.996296		HTR4	0.0496924	0.984114		CUGBP2	0.069141	1		TMEM131	0.0157618	0.447666		CBLN3|643866	0.0526037	1
LOX	0.0557424	0.996296		LOC554235	0.0496924	0.984114		DKFZp666G057	0.069141	1		SLC27A3	0.0158351	0.447666		IL17RE|132014	0.0526037	1
ZAK	0.0557424	0.996296		PTPRE	0.0496924	0.984114		DMP1	0.069141	1		TSPYL4	0.0158352	0.447666		PBRM1|55193	0.0526037	1
MYL3	0.0557424	0.996296		SEC31A	0.0496924	0.984114		DSEL	0.069141	1		COQ2	0.0158352	0.447666		SERPINI1|5274	0.0526037	1
TMEM112B	0.0557424	0.996296		FLG2	0.0496924	0.984114		FLJ13231	0.069141	1		CTBP2	0.0158352	0.447666		SMARCC1|6599	0.0526037	1
AQP8	0.0559855	0.996296		GRIN2B	0.0496924	0.984114		HESX1	0.069141	1		USP43	0.0158352	0.447666		SOHLH2|54937	0.0526037	1
CACYBP	0.0559855	0.996296		DDEF1	0.0496924	0.984114		KLF15	0.069141	1		KIAA1712	0.0159088	0.448215		TIGD5|84948	0.0526037	1
PRRG3	0.0562294	0.996296		NBLA00301	0.0499633	0.984114		MBNL3	0.069141	1		CD151	0.0159089	0.448215		VAV2|7410	0.0526037	1
VPS37C	0.0562294	0.996296		TRPS1	0.0499633	0.984114		MIZF	0.069141	1		RP11-679B17.1	0.0159829	0.448215		LOC441601|441601	0.0526824	1
GPRASP1	0.0562294	0.996296		PCSK2	0.0499633	0.984114		MRPL41	0.069141	1		FGF14	0.0159829	0.448215		MYH2|4620	0.0526844	1
PLSCR4	0.0564742	0.996296		ANKRD56	0.0502354	0.984114		NNMT	0.069141	1		SYNE1	0.0159829	0.448215		CACNA1B|774	0.052972	1
SLC2A2	0.0564742	0.996296		LRRC8D	0.0502354	0.984114		PUF60	0.069141	1		SLAIN2	0.0161319	0.449958		ANXA8|653145	0.053094	1
ST3GAL6	0.0564742	0.996296		KIAA1543	0.0502354	0.984114		RPS6KA5	0.069141	1		GKAP1	0.0162066	0.449958		CDH12|1010	0.0533159	1
UPK1A	0.0564742	0.996296		PAN3	0.0502354	0.984114		SLC38A3	0.069141	1		TBPL1	0.0162819	0.449958		OOEP|441161	0.0534118	1
GABRB3	0.0564742	0.996296		PAXIP1	0.0505087	0.984114		SLC39A10	0.069141	1		RRAD	0.016282	0.449958		ARHGAP26|23092	0.0539593	1
TBC1D15	0.0567198	0.996296		CTA-126B4.3	0.0505087	0.984114		SMYD1	0.069141	1		NALCN	0.016282	0.449958		BOP1|23246	0.0539593	1
HS3ST3B1	0.0567198	0.996296		CAPZA1	0.0507833	0.984114		SRP14	0.069141	1		SOX9	0.016282	0.449958		COL4A4|1286	0.0539593	1
EML3	0.0569664	0.996296		ACO1	0.0507833	0.984114		TNFRSF10D	0.069141	1		PDE5A	0.016282	0.449958		DUSP14|11072	0.0539593	1
NY-REN-7	0.0569664	0.996296		JUN	0.0507833	0.984114		TOPORS	0.069141	1		WRB	0.016282	0.449958		EFHD2|79180	0.0539593	1
SENP2	0.0569664	0.996296		IL5RA	0.0507833	0.984114		UTP14C	0.069141	1		SFRS12	0.016282	0.449958		FAM135B|51059	0.0539593	1
SCAMP1	0.0569664	0.996296		ZNF230	0.0510591	0.984114		ZAK	0.069141	1		SPRYD5	0.0164331	0.449958		ICOSLG|23308	0.0539593	1
MSTN	0.0569664	0.996296		SLC29A2	0.0510591	0.984114		ZNF74	0.069141	1		MMP16	0.0164334	0.449958		MANBA|4126	0.0539593	1
INA	0.0572138	0.996296		TM9SF2	0.0513362	0.984114		FLJ40243	0.069346	1		APPL1	0.0164334	0.449958		MARVELD3|91862	0.0539593	1
CBR1	0.0572138	0.996296		NADSYN1	0.0513362	0.984114		STRA8	0.069346	1		CALCB	0.0165093	0.449958		PAQR3|152559	0.0539593	1
BCKDK	0.0572138	0.996296		KRBA2	0.0513362	0.984114		APOBEC3A	0.0704324	1		STT3A	0.0165094	0.449958		PCDHB11|56125	0.0539593	1
C7orf42	0.0572138	0.996296		NUDT9	0.0513362	0.984114		ABHD1	0.0713604	1		NOTCH3	0.0165858	0.449958		PIGM|93183	0.0539593	1
TFAP2C	0.0572138	0.996296		TCEAL5	0.0513362	0.984114		ARID2	0.0713604	1		ZNF24	0.0165859	0.449958		PLEKHG1|57480	0.0539593	1
ZNF274	0.0572138	0.996296		SULT4A1	0.0516146	0.984114		C20orf43	0.0713604	1		PIN4	0.0165859	0.449958		PTPRO|5800	0.0539593	1
ZNF154	0.0574622	0.996296		SAAL1	0.0516146	0.984114		CD44	0.0713604	1		KBTBD2	0.0165859	0.449958		RBM8A|9939	0.0539593	1
PACS1	0.0574622	0.996296		UNC5D	0.0516146	0.984114		COL6A3	0.0713604	1		DIMT1L	0.0165859	0.449958		SEMA3C|10512	0.0539593	1
PTPRO	0.0574622	0.996296		ZNF517	0.0516146	0.984114		FOSL1	0.0713604	1		NME5	0.0165859	0.449958		SGIP1|84251	0.0539593	1
PID1	0.0574622	0.996296		HMGCLL1	0.0516146	0.984114		GDPD3	0.0713604	1		NEU4	0.0165859	0.449958		SH3BP5L|80851	0.0539593	1
FOXO4	0.0577114	0.996296		ELOVL2	0.0516146	0.984114		HEY1	0.0713604	1		LINGO4	0.0166625	0.450633		SPESP1|246777	0.0539593	1
ITPR3	0.0577114	0.996296		SCRT1	0.0518942	0.984114		HOMER2	0.0713604	1		GPR85	0.0166626	0.450633		SPPL3|121665	0.0539593	1
ARID5B	0.0577114	0.996296		ZNF490	0.0518942	0.984114		HPD	0.0713604	1		LOR	0.0167398	0.450633		SYNGR3|9143	0.0539593	1
GRB10	0.0577114	0.996296		OR9H1P	0.0518942	0.984114		IL1RL1	0.0713604	1		LPP	0.0167398	0.450633		YTHDF2|51441	0.0539593	1
CAPN11	0.0579616	0.996296		USP51	0.0518942	0.984114		KCNK2	0.0713604	1		COL8A1	0.0167398	0.450633		ALOXE3|59344	0.0540196	1
RAB4B	0.0579616	0.996296		MAP3K4	0.0521751	0.984114		KIAA1274	0.0713604	1		ATP1B4	0.016817	0.450784		CHRNB4|1143	0.0544522	1
LSM3	0.0579616	0.996296		STMN2	0.0521751	0.984114		KIAA1432	0.0713604	1		H2AFY2	0.0168948	0.450784		ANXA8L2|244	0.0546514	1
FHL1	0.0582126	0.996296		LUC7L2	0.0521751	0.984114		LIX1	0.0713604	1		DRAM	0.0168949	0.450784		OSTCL|202459	0.0549928	1
FAM130A2	0.0582126	0.996296		LOC389458	0.0521751	0.984114		LOXHD1	0.0713604	1		CENTD3	0.0168949	0.450784		IL23R|149233	0.0553367	1
PAK3	0.0582126	0.996296		RGS9	0.0524572	0.984114		LYRM7	0.0713604	1		NIPSNAP1	0.0168949	0.450784		AKAP5|9495	0.0553436	1
CDO1	0.0582126	0.996296		GBP5	0.0524572	0.984114		MYH15	0.0713604	1		TMEM186	0.0169728	0.450784		AMMECR1L|83607	0.0553436	1
LACTB2	0.0582126	0.996296		EML5	0.0524572	0.984114		OTOR	0.0713604	1		OR6A2	0.0170508	0.450784		EPHB1|2047	0.0553436	1
SPA17	0.0582126	0.996296		P2RX7	0.0524572	0.984114		POLE3	0.0713604	1		C7orf42	0.0170512	0.450784		GPR22|2845	0.0553436	1
BSN	0.0584646	0.996296		AMZ1	0.0527406	0.984114		SPSB3	0.0713604	1		LASS5	0.0170512	0.450784		KIAA1549|57670	0.0553436	1
HOM-TES-103	0.0584646	0.996296		POLH	0.0527406	0.984114		TAF10	0.0713604	1		FHIT	0.0171297	0.450784		NTM|50863	0.0553436	1
ELF4	0.0584646	0.996296		HIATL1	0.0527406	0.984114		TWISTNB	0.0713604	1		ZNF232	0.0172086	0.450784		SLC22A23|63027	0.0553436	1
THYN1	0.0584646	0.996296		KIAA1486	0.0530253	0.984114		UTS2	0.0713604	1		FDFT1	0.0172088	0.450784		WDR6|11180	0.0553436	1
TEAD3	0.0584646	0.996296		TCEAL2	0.0530253	0.984114		ZNF672	0.0713604	1		FAM3C	0.0172088	0.450784		PKP3|11187	0.0553835	1
INPPL1	0.0587174	0.996296		ARHGAP11B	0.0530253	0.984114		IQCC	0.0715292	1		IKIP	0.0172088	0.450784		CBLN2|147381	0.0556189	1
HTR1F	0.0587174	0.996296		PICK1	0.0530253	0.984114		GLRX2	0.0715328	1		RLF	0.0173676	0.450784		P2RX2|22953	0.0556253	1
SLMO1	0.0587174	0.996296		GANC	0.0530253	0.984114		SPOP	0.0726472	1		PGF	0.0173677	0.450784		ACOT6|641372	0.0556751	1
TMEPAI	0.0587174	0.996296		ENPEP	0.0533113	0.984114		ACOX2	0.073637	1		FUT9	0.0173677	0.450784		ABRA|137735	0.0558879	1
GDF15	0.0589712	0.996296		SMAD3	0.0533113	0.984114		C17orf39	0.073637	1		NUB1	0.0173677	0.450784		TDGF3|6998	0.0558879	1
BANP	0.0589712	0.996296		MYOC	0.0533113	0.984114		CMIP	0.073637	1		OSBPL5	0.0173677	0.450784		NEUROD4|58158	0.0566184	1
CPT1A	0.0589712	0.996296		C22orf28	0.0533113	0.984114		DFFB	0.073637	1		TAS2R41	0.0174474	0.450784		ADORA1|134	0.056757	1
LLGL1	0.0592258	0.996296		TTR	0.0535986	0.984114		DKK1	0.073637	1		SEC24D	0.0174475	0.450784		ARRDC2|27106	0.056757	1
MOXD1	0.0592258	0.996296		USP43	0.0535986	0.984114		DR1	0.073637	1		RNF213	0.0174475	0.450784		C3orf39|84892	0.056757	1
PARD6A	0.0594814	0.996296		R3HDML	0.0535986	0.984114		FIBIN	0.073637	1		PHF21A	0.0174475	0.450784		CELF4|56853	0.056757	1
NES	0.0594814	0.996296		CTR9	0.0535986	0.984114		FLJ13236	0.073637	1		TNFRSF10B	0.0174476	0.450784		DBC1|1620	0.056757	1
AIM2	0.0597379	0.996296		ITSN2	0.0535986	0.984114		HIST1H2BM	0.073637	1		METTL7B	0.0175278	0.450784		DPF3|8110	0.056757	1
FN1	0.0597379	0.996296		RCOR1	0.0538871	0.984114		KLRG1	0.073637	1		GLRB	0.0175278	0.450784		GLT1D1|144423	0.056757	1
PDLIM5	0.0597379	0.996296		KDELR2	0.0538871	0.984114		OAS2	0.073637	1		RNF150	0.0175279	0.450784		GSR|2936	0.056757	1
CYFIP1	0.0597379	0.996296		TAS2R46	0.0538871	0.984114		PPFIBP1	0.073637	1		TNFAIP3	0.0175279	0.450784		JRK|8629	0.056757	1
LRRC6	0.0597379	0.996296		ETV6	0.054177	0.984114		RFTN2	0.073637	1		QSER1	0.0175279	0.450784		MCART6|401612	0.056757	1
COL5A1	0.0597379	0.996296		NAPE-PLD	0.054177	0.984114		SEMA3E	0.073637	1		ATPIF1	0.0176893	0.450784		PCP4L1|654790	0.056757	1
PCYT1A	0.0597379	0.996296		CSGlcA-T	0.0544682	0.984114		SH2D3A	0.073637	1		PDXK	0.0176893	0.450784		PTPN20B|26095	0.0570426	1
KRT76	0.0597379	0.996296		DLX1	0.0544682	0.984114		TKT	0.073637	1		PDCD1LG2	0.0176894	0.450784		LOC285733|285733	0.0570945	1
CAST	0.0599953	0.996296		PDIA4	0.0544682	0.984114		TMEM83	0.073637	1		LOC152217	0.0176894	0.450784		NBLA00301|79804	0.0574612	1
HIST1H2BF	0.0599953	0.996296		FAM101A	0.0544682	0.984114		UPF3A	0.073637	1		GPR6	0.0177702	0.450784		C10orf82|143379	0.058054	1
GABBR1	0.0602536	0.996296		RPS27L	0.0547606	0.984114		GHRHR	0.0737758	1		KLF3	0.0177704	0.450784		ATXN8OS|6315	0.0581014	1
PPP1R2	0.0605129	0.996296		HBE1	0.0547606	0.984114		OR8D4	0.0737758	1		IGFBPL1	0.0177704	0.450784		CMA1|1215	0.0581014	1
SGSH	0.0605129	0.996296		CCDC123	0.0547606	0.984114		GFPT1	0.0749187	1		RB1CC1	0.0177705	0.450784		ADNP|23394	0.0582	1
PDIA4	0.0605129	0.996296		SLC31A1	0.0550544	0.984114		MMP27	0.0749187	1		HSPA12A	0.0177705	0.450784		CYP19A1|1588	0.0582	1
FMNL1	0.0607731	0.996296		FLJ13236	0.0550544	0.984114		RSPO3	0.0749187	1		PIGH	0.0179338	0.450784		DHRS4L2|317749	0.0582	1
CHST4	0.0607731	0.996296		TRIM22	0.0550544	0.984114		ABCA13	0.0759717	1		MAP3K9	0.0179339	0.450784		FAM181B|220382	0.0582	1
ZFP36L2	0.0607731	0.996296		EDG7	0.0550544	0.984114		ADAMTS4	0.0759717	1		CLCF1	0.017934	0.450784		IDH3A|3419	0.0582	1
CCDC19	0.0607731	0.996296		C1orf121	0.0553495	0.984114		ANAPC7	0.0759717	1		NKD1	0.017934	0.450784		MAML2|84441	0.0582	1
FLII	0.0610342	0.996296		TNFRSF10B	0.0553495	0.984114		ANGPT4	0.0759717	1		ZFHX3	0.0180163	0.450784		MARCH9|92979	0.0582	1
HR	0.0610342	0.996296		EFS	0.0553495	0.984114		C10orf88	0.0759717	1		COL4A1	0.0180163	0.450784		OSMR|9180	0.0582	1
PPP2CA	0.0610342	0.996296		LOC554203	0.0553495	0.984114		CCL20	0.0759717	1		ZSWIM7	0.0181814	0.450784		ROBO2|6092	0.0582	1
ZNF408	0.0610342	0.996296		LRRC16	0.0556459	0.984114		CSF3	0.0759717	1		TMEM158	0.0181817	0.450784		SNAP25|6616	0.0582	1
DYNC2LI1	0.0610342	0.996296		SHD	0.0556459	0.984114		DFNB31	0.0759717	1		PRSS35	0.0181817	0.450784		SRP54|6729	0.0582	1
IL1B	0.0610342	0.996296		KLHL4	0.0556459	0.984114		EPM2A	0.0759717	1		UST	0.0181817	0.450784		STRA6|64220	0.0582	1
HLA-E	0.0610342	0.996296		CAPN9	0.0556459	0.984114		FBXL13	0.0759717	1		DGKB	0.0181817	0.450784		TDRKH|11022	0.0582	1
DCC	0.0610342	0.996296		CHCHD6	0.0559436	0.984114		HERC6	0.0759717	1		NR0B1	0.0181817	0.450784		TM9SF1|10548	0.0582	1
LATS1	0.0612962	0.996296		PRKCZ	0.0559436	0.984114		LOC730112	0.0759717	1		PKD2	0.0181817	0.450784		TRO|7216	0.0582	1
PRRC1	0.0612962	0.996296		ACADL	0.0559436	0.984114		LOXL1	0.0759717	1		TOMM22	0.0182647	0.450784		USP19|10869	0.0582	1
UFC1	0.0612962	0.996296		MLCK	0.0559436	0.984114		MT1G	0.0759717	1		ISOC1	0.0182648	0.450784		USP22|23326	0.0582	1
COL18A1	0.0615591	0.996296		SARM1	0.0559436	0.984114		MYOC	0.0759717	1		CCDC110	0.0182648	0.450784		LOC100189589|100189589	0.0584009	1
IGFBP1	0.0615591	0.996296		SH3GL2	0.0562426	0.984114		NEDD4L	0.0759717	1		ZFYVE1	0.0183482	0.450784		GABRG2|2566	0.0584979	1
PXDN	0.061823	0.996296		PRKCE	0.0562426	0.984114		NUCB2	0.0759717	1		BHLHB2	0.0183483	0.450784		FOXI3|344167	0.0592159	1
RYK	0.061823	0.996296		ATP2B3	0.0562426	0.984114		NUP54	0.0759717	1		MANBAL	0.0183483	0.450784		ADAP1|11033	0.0596728	1
CEP250	0.061823	0.996296		WNK2	0.0562426	0.984114		OGG1	0.0759717	1		ALS2CR13	0.0183484	0.450784		ATP6AP1|537	0.0596728	1
ELAVL4	0.061823	0.996296		DNMBP	0.0562426	0.984114		P2RY14	0.0759717	1		MLF1	0.0183484	0.450784		CLCN3|1182	0.0596728	1
RALYL	0.0620879	0.996296		GPR179	0.056543	0.984114		PAFAH1B2	0.0759717	1		ARSG	0.018432	0.450784		FMO3|2328	0.0596728	1
KRT35	0.0620879	0.996296		PICALM	0.056543	0.984114		PI16	0.0759717	1		FLJ33534	0.0185161	0.450784		FREM1|158326	0.0596728	1
COL6A1	0.0620879	0.996296		PRAME	0.056543	0.984114		PIP3-E	0.0759717	1		CRYBB3	0.0185164	0.450784		GARNL3|84253	0.0596728	1
SAP30BP	0.0623536	0.996296		NTS	0.056543	0.984114		PRB3	0.0759717	1		C20orf39	0.0185165	0.450784		KIAA1539|80256	0.0596728	1
C1QL1	0.0623536	0.996296		REEP1	0.056543	0.984114		PRUNE	0.0759717	1		RNF5	0.0186008	0.450784		LRRN1|57633	0.0596728	1
CCNT2	0.0626203	0.996296		PRTG	0.056543	0.984114		RBM4B	0.0759717	1		APCDD1	0.0186009	0.450784		MAFK|7975	0.0596728	1
SYNGR4	0.062888	0.996296		FBXO2	0.056543	0.984114		RUNDC3B	0.0759717	1		SLC29A3	0.0186858	0.450784		PHF17|79960	0.0596728	1
WDR60	0.062888	0.996296		ARHGAP18	0.056543	0.984114		SAC	0.0759717	1		GPR124	0.0186859	0.450784		RAB3A|5864	0.0596728	1
KCNB1	0.0631566	0.996296		AKAP13	0.056543	0.984114		SFRP2	0.0759717	1		KHK	0.0186859	0.450784		RASGRF1|5923	0.0596728	1
FBLN5	0.0631566	0.996296		ZFAND3	0.0568447	0.984114		SLC41A3	0.0759717	1		MYEOV2	0.0186859	0.450784		RASGRF2|5924	0.0596728	1
CLDN11	0.0631566	0.996296		RBP5	0.0568447	0.984114		TAT	0.0759717	1		CHP	0.0186859	0.450784		RPL7L1|285855	0.0596728	1
C13orf27	0.0634261	0.996296		CLUL1	0.0571478	0.984114		TBX5	0.0759717	1		CSDA	0.0186859	0.450784		SENP3|26168	0.0596728	1
SNCG	0.0634261	0.996296		DNAL4	0.0571478	0.984114		TGM1	0.0759717	1		UBD	0.0186859	0.450784		SLC16A8|23539	0.0596728	1
TNS1	0.0634261	0.996296		VIP	0.0571478	0.984114		TMEM45B	0.0759717	1		ARID5B	0.0186859	0.450784		TBC1D13|54662	0.0596728	1
EIF4H	0.0634261	0.996296		SPTLC1	0.0571478	0.984114		TMEM59L	0.0759717	1		LOC284352	0.018771	0.450784		TFAP4|7023	0.0596728	1
C8orf33	0.0634261	0.996296		LMAN1	0.0574522	0.984114		ZHX2	0.0759717	1		WDR70	0.0188565	0.450784		FUT3|2525	0.0601544	1
WDR48	0.0636966	0.996296		TRIM5	0.0574522	0.984114		FEZF1	0.0760723	1		MYO9B	0.0188566	0.450784		TBX10|347853	0.0608455	1
GLG1	0.063968	0.996296		DBX2	0.0574522	0.984114		DYRK1A	0.076076	1		JUNB	0.0188566	0.450784		ADRA1B|147	0.0611761	1
GLRA2	0.0645138	0.996296		KRTAP19-4	0.0574522	0.984114		IGLL1	0.0772441	1		COL1A1	0.0188566	0.450784		CDKN2D|1032	0.0611761	1
TCEAL1	0.0645138	0.996296		C8orf45	0.0574522	0.984114		SLC7A13	0.0772441	1		SYPL1	0.0188567	0.450784		LOC100272217|100272217	0.0611761	1
PLOD1	0.0645138	0.996296		CCRN4L	0.0574522	0.984114		BCL3	0.0772478	1		YPEL5	0.0189425	0.450784		NOL9|79707	0.0611761	1
SPAST	0.0647881	0.996296		GALNT9	0.0574522	0.984114		B4GALNT2	0.0783655	1		C7orf27	0.0190287	0.450784		PLGLB2|5342	0.0611761	1
PHLDA2	0.0647881	0.996296		SLC8A2	0.0577579	0.984114		CYP2S1	0.0783655	1		ERRFI1	0.0190287	0.450784		PRKCB|5579	0.0611761	1
ZNF671	0.0647881	0.996296		RB1	0.0577579	0.984114		FLJ21963	0.0783655	1		SYT12	0.0190288	0.450784		PUM2|23369	0.0611761	1
SSTR2	0.0650634	0.996296		MAST1	0.0577579	0.984114		FLJ40125	0.0783655	1		C20orf42	0.0190288	0.450784		RPL22L1|200916	0.0611761	1
CLTCL1	0.0656168	0.996296		MSN	0.058065	0.984114		GNPNAT1	0.0783655	1		GNG4	0.0190288	0.450784		SYNJ2BP|55333	0.0611761	1
PTPRT	0.0656168	0.996296		PYGL	0.058065	0.984114		MGC24975	0.0783655	1		RPUSD3	0.0191152	0.450784		TRPV3|162514	0.0611761	1
INSL4	0.0656168	0.996296		HEG1	0.058065	0.984114		MYADM	0.0783655	1		C1orf41	0.0191153	0.450784		TSN|7247	0.0611761	1
MAGEA9	0.065895	0.996296		ABCC8	0.058065	0.984114		PGPEP1	0.0783655	1		UBXD6	0.019202	0.450784		ANKRD56|345079	0.0614079	1
ZDHHC7	0.065895	0.996296		OR52E2	0.058065	0.984114		PHF15	0.0783655	1		ZFP36	0.0192022	0.450784		SELE|6401	0.0614386	1
TRPM4	0.065895	0.996296		RAB11FIP4	0.058065	0.984114		PPOX	0.0783655	1		FKBP9L	0.0192022	0.450784		KRTAP1-5|83895	0.0615196	1
MRPL46	0.0661742	0.996296		STARD7	0.0583734	0.984114		PRMT6	0.0783655	1		ADH1B	0.0192023	0.450784		LOC440925|440925	0.0616469	1
SLC38A1	0.0661742	0.996296		PFTK1	0.0583734	0.984114		RAI14	0.0783655	1		GTF2IRD2	0.0192023	0.450784		FGFBP1|9982	0.0622194	1
SEMA3C	0.0661742	0.996296		SV2C	0.0583734	0.984114		SIPA1L1	0.0783655	1		C9orf18	0.0192023	0.450784		RFPL4A|342931	0.0625176	1
C15orf15	0.0664543	0.996296		C13orf18	0.0583734	0.984114		SLCO1A2	0.0783655	1		CCDC102A	0.0192023	0.450784		C22orf31|25770	0.062595	1
PLP2	0.0664543	0.996296		GNAZ	0.0583734	0.984114		TAOK3	0.0783655	1		LOC130940	0.0192895	0.450784		BSG|682	0.0627102	1
TOP1	0.0664543	0.996296		PTN	0.0583734	0.984114		TM4SF19	0.0783655	1		SCYL1	0.0192895	0.450784		CCL4|6351	0.0627102	1
PGLYRP1	0.0667354	0.996296		CDO1	0.0583734	0.984114		TNFSF15	0.0783655	1		TNFRSF1A	0.0193772	0.450784		CIAO1|9391	0.0627102	1
MCTP2	0.0667354	0.996296		DONSON	0.0586832	0.984114		ZNF41	0.0783655	1		VIM	0.0193772	0.450784		DNAJB1|3337	0.0627102	1
MTFR1	0.0667354	0.996296		PPBPL2	0.0586832	0.984114		ZNF490	0.0783655	1		LEPREL2	0.0193772	0.450784		FANCE|2178	0.0627102	1
SUHW2	0.0667354	0.996296		BTN2A3	0.0586832	0.984114		ADAMTSL5	0.0784343	1		REPS2	0.0193772	0.450784		HTRA2|27429	0.0627102	1
CCDC121	0.0667354	0.996296		GDAP1	0.0586832	0.984114		RPL37	0.0784343	1		FAM139A	0.0193772	0.450784		KIRREL3|84623	0.0627102	1
AMZ2	0.0670174	0.996296		TRIM67	0.0586832	0.984114		ULK4	0.0784343	1		FOSL1	0.0193772	0.450784		PRMT6|55170	0.0627102	1
MDK	0.0670174	0.996296		YPEL4	0.0589944	0.984114		EFHA1	0.0796356	1		EFTUD1	0.019465	0.45128		SIGLEC11|114132	0.0627102	1
COPB1	0.0670174	0.996296		GLDC	0.0589944	0.984114		OR5AS1	0.0796356	1		CFLAR	0.0194651	0.45128		SPOCK3|50859	0.0627102	1
CAMTA1	0.0673005	0.996296		PSPC1	0.0589944	0.984114		POLR3GL	0.0796356	1		FJX1	0.0195534	0.45128		SULT4A1|25830	0.0627102	1
IQCA	0.0673005	0.996296		C10orf6	0.0589944	0.984114		TMEM81	0.0796356	1		PLXNA1	0.0195535	0.45128		THAP3|90326	0.0627102	1
NCLN	0.0673005	0.996296		GABRB3	0.0593069	0.984114		AP1G2	0.0808194	1		HOM-TES-103	0.0195535	0.45128		TMSB15B|286527	0.0627102	1
PPP1R16B	0.0673005	0.996296		AMOTL2	0.0593069	0.984114		API5	0.0808194	1		PLEKHG1	0.0195535	0.45128		ZNF7|7553	0.0627102	1
EVX1	0.0673005	0.996296		CDC16	0.0593069	0.984114		BLK	0.0808194	1		PDCD10	0.0196418	0.45272		CPNE4|131034	0.0629601	1
OR12D2	0.0673005	0.996296		OR8D4	0.0593069	0.984114		BUD13	0.0808194	1		OR52J3	0.0197305	0.452932		TLX2|3196	0.06317	1
SYT1	0.0673005	0.996296		ATP10D	0.0593069	0.984114		C4orf7	0.0808194	1		C5orf15	0.0197311	0.452932		SBSN|374897	0.0635665	1
GRIA2	0.0673005	0.996296		KCNA4	0.0593069	0.984114		CTRL	0.0808194	1		WDR17	0.0197311	0.452932		LOC145845|145845	0.0637268	1
CETN2	0.0673005	0.996296		SOCS2	0.0593069	0.984114		DYNC1I2	0.0808194	1		OCC-1	0.0199101	0.452932		C15orf21|283651	0.0637295	1
SCAMP5	0.0675845	0.996296		SMAD1	0.0593069	0.984114		FIGF	0.0808194	1		THEX1	0.0199101	0.452932		LGALS9C|654346	0.0642713	1
WARS	0.0675845	0.996296		KIAA1409	0.0599361	0.984114		GPR88	0.0808194	1		RFWD2	0.0199101	0.452932		A2BP1|54715	0.0642755	1
PACRG	0.0675845	0.996296		FSTL1	0.0599361	0.984114		KBTBD11	0.0808194	1		GSTA4	0.0199101	0.452932		C7orf13|129790	0.0642755	1
TENC1	0.0678696	0.996296		CLIC6	0.0599361	0.984114		KCTD20	0.0808194	1		SHOX2	0.0199102	0.452932		CISH|1154	0.0642755	1
RTN2	0.0678696	0.996296		LOC133874	0.0599361	0.984114		KDR	0.0808194	1		ATP11A	0.0199102	0.452932		EDIL3|10085	0.0642755	1
NR2E1	0.0678696	0.996296		SYN3	0.0602528	0.984114		LYPD3	0.0808194	1		RGMB	0.0199102	0.452932		FAM20B|9917	0.0642755	1
CDH5	0.0678696	0.996296		ZNF532	0.0602528	0.984114		PCOLCE	0.0808194	1		C6orf148	0.0201813	0.45527		FGF13|2258	0.0642755	1
KLHL23	0.0678696	0.996296		HDDC3	0.0602528	0.984114		PSMA1	0.0808194	1		CORO2B	0.0202722	0.45527		HAUS4|54930	0.0642755	1
FAM38A	0.0678696	0.996296		PDZRN4	0.0602528	0.984114		SERPINB3	0.0808194	1		BRAF	0.0202724	0.45527		LOC100240726|100240726	0.0642755	1
KIAA1199	0.0681556	0.996296		2018-12-01	0.0602528	0.984114		TAGLN	0.0808194	1		CCDC72	0.0202725	0.45527		LRRC37B2|147172	0.0642755	1
KIAA1107	0.0681556	0.996296		LNX2	0.0602528	0.984114		TH	0.0808194	1		HES6	0.0202725	0.45527		NOL11|25926	0.0642755	1
GADD45B	0.0684426	0.996296		USP52	0.0602528	0.984114		ZNF75	0.0808194	1		ADAM10	0.0202726	0.45527		PTER|9317	0.0642755	1
TPMT	0.0684426	0.996296		PPP2R3A	0.0602528	0.984114		ZNF763	0.0808403	1		ICAM3	0.0202727	0.45527		SEC14L2|23541	0.0642755	1
TLR4	0.0684426	0.996296		NOTCH3	0.0605709	0.984114		TTLL13	0.0808518	1		TRIP11	0.0202727	0.45527		SYN1|6853	0.0642755	1
TLX3	0.0684426	0.996296		POU6F2	0.0605709	0.984114		UBE1DC1	0.0808518	1		SMC5	0.0202727	0.45527		XIST|7503	0.0642755	1
NPEPL1	0.0687306	0.996296		ZDHHC5	0.0605709	0.984114		C1orf92	0.082083	1		SECTM1	0.0203641	0.45527		PAX7|5081	0.0644514	1
HDLBP	0.0687306	0.996296		HSF4	0.0605709	0.984114		PI4KAP2	0.082083	1		RALGPS2	0.0204558	0.45527		HOXD3|3232	0.0645066	1
COX6A1	0.0687306	0.996296		PRPF4	0.0605709	0.984114		MRFAP1	0.0833294	1		TRAM2	0.0204559	0.45527		RBM11|54033	0.0652736	1
LTB4R	0.0687306	0.996296		VKORC1L1	0.0605709	0.984114		THOC1	0.0833294	1		MAP2K5	0.0204559	0.45527		CPLX2|10814	0.0658726	1
FOXG1	0.0690196	0.996296		PRRG3	0.0608903	0.984114		ARL1	0.0833344	1		LMO2	0.020456	0.45527		EGR2|1959	0.0658726	1
ISOC1	0.0690196	0.996296		NT5E	0.0608903	0.984114		C19orf47	0.0833344	1		ZNF429	0.020456	0.45527		GGA3|23163	0.0658726	1
ALB	0.0693095	0.996296		STK24	0.0608903	0.984114		C20orf108	0.0833344	1		BIRC3	0.020456	0.45527		GRASP|160622	0.0658726	1
CLEC4E	0.0693095	0.996296		KRTAP10-7	0.0608903	0.984114		C7orf53	0.0833344	1		SPRY1	0.020456	0.45527		MAX|4149	0.0658726	1
TFF1	0.0693095	0.996296		NAT8L	0.0608903	0.984114		DUSP9	0.0833344	1		NOLA2	0.0205479	0.456157		RIC8B|55188	0.0658726	1
MRPL24	0.0693095	0.996296		TOX	0.0608903	0.984114		FIP1L1	0.0833344	1		ABCC12	0.0205481	0.456157		RPRD1A|55197	0.0658726	1
DLK2	0.0693095	0.996296		C12orf35	0.0608903	0.984114		GLUD2	0.0833344	1		ITK	0.0206407	0.456476		TEAD3|7005	0.0658726	1
SPOCK3	0.0693095	0.996296		PKD2L2	0.0612112	0.984114		GSG1L	0.0833344	1		MATN4	0.0206408	0.456476		GBX2|2637	0.0660783	1
CELSR1	0.0693095	0.996296		ALS2CR13	0.0612112	0.984114		HYPK	0.0833344	1		ITGA1	0.0206408	0.456476		MCHR2|84539	0.0662097	1
DOCK3	0.0698925	0.996296		LOC201229	0.0612112	0.984114		ITGA3	0.0833344	1		CHKA	0.0208269	0.457699		CLCA3P|9629	0.0664079	1
C19orf40	0.0698925	0.996296		STXBP6	0.0612112	0.984114		KAAG1	0.0833344	1		COPB1	0.020827	0.457699		BHMT|635	0.0665005	1
UQCRC2	0.0698925	0.996296		NTRK2	0.0615334	0.984114		KLF11	0.0833344	1		AMH	0.0208271	0.457699		RGS8|85397	0.0665538	1
ENTPD3	0.0698925	0.996296		DNAH2	0.0615334	0.984114		LRRC20	0.0833344	1		INDO	0.0208271	0.457699		TFAP2C|7022	0.0668668	1
HIVEP3	0.0698925	0.996296		SFRP2	0.0615334	0.984114		MSTN	0.0833344	1		HOXB3	0.0208271	0.457699		CACNG2|10369	0.0669557	1
POLB	0.0701855	0.996296		ZNF564	0.0615334	0.984114		NEK10	0.0833344	1		LUZP2	0.0209206	0.458027		LPO|4025	0.0671142	1
LAMP1	0.0701855	0.996296		RAB3C	0.0615334	0.984114		ORM2	0.0833344	1		POLR2K	0.0209206	0.458027		CLDN6|9074	0.0672484	1
MIP	0.0701855	0.996296		NID1	0.0615334	0.984114		PCDHB16	0.0833344	1		RPL5	0.0209207	0.458027		ACVR1C|130399	0.0675018	1
CALCB	0.0704795	0.996296		GAL3ST1	0.0615334	0.984114		PVRL4	0.0833344	1		SEMA3C	0.0210148	0.458485		ALDH3A2|224	0.0675018	1
SLC22A5	0.0704795	0.996296		TRPM7	0.0615334	0.984114		RCN1	0.0833344	1		CALU	0.0210148	0.458485		C2orf44|80304	0.0675018	1
HIST1H2BI	0.0704795	0.996296		NEDD4	0.061857	0.984114		SEMA3C	0.0833344	1		CLPB	0.0211091	0.458485		CACNB1|782	0.0675018	1
C4orf27	0.0704795	0.996296		RNF216	0.061857	0.984114		SPIN2A	0.0833344	1		UCHL1	0.0211092	0.458485		DSEL|92126	0.0675018	1
RPS6KA5	0.0707745	0.996296		C7orf42	0.061857	0.984114		TAS2R44	0.0833344	1		SEC11C	0.0212037	0.458485		FAM40A|85369	0.0675018	1
WEE1	0.0707745	0.996296		TNS1	0.061857	0.984114		TIGD3	0.0833344	1		FUCA2	0.0212038	0.458485		GFPT1|2673	0.0675018	1
SHMT1	0.0707745	0.996296		ANKRD46	0.061857	0.984114		TIMP1	0.0833344	1		PEPD	0.0212038	0.458485		GPR3|2827	0.0675018	1
CLCN4	0.0710705	0.996296		PDCD5	0.061857	0.984114		VTCN1	0.0833344	1		COL1A2	0.021204	0.458485		HRH1|3269	0.0675018	1
C1orf35	0.0710705	0.996296		LOC285194	0.0621821	0.984114		ZNF135	0.0833344	1		MGC15523	0.021204	0.458485		INTS7|25896	0.0675018	1
H3F3B	0.0710705	0.996296		BAZ1A	0.0621821	0.984114		ZRSR1	0.0833344	1		EPAS1	0.021204	0.458485		MAGED2|10916	0.0675018	1
SNN	0.0710705	0.996296		FCHO2	0.0625085	0.984114		CTSO	0.0845911	1		LIN7B	0.0212986	0.458634		NFKBIZ|64332	0.0675018	1
OXA1L	0.0713676	0.996296		C6orf184	0.0625085	0.984114		IL10RB	0.0845911	1		MRPL53	0.0212991	0.458634		NHS|4810	0.0675018	1
TOR1B	0.0713676	0.996296		TFCP2L1	0.0625085	0.984114		MTG1	0.0845911	1		PRTFDC1	0.0212991	0.458634		OXER1|165140	0.0675018	1
SEMA3E	0.0713676	0.996296		PRKX	0.0625085	0.984114		7A5	0.0858643	1		C6orf199	0.0213945	0.458634		PDIK1L|149420	0.0675018	1
LRP2	0.0713676	0.996296		SLC35D2	0.0628364	0.984114		KRTAP12-1	0.0858643	1		NLRX1	0.0213946	0.458634		PMFBP1|83449	0.0675018	1
SNX4	0.0713676	0.996296		TMED4	0.0628364	0.984114		OVCH2	0.0858682	1		FCRLA	0.0213947	0.458634		RBMXL1|494115	0.0675018	1
GFI1	0.0716656	0.996296		ZNF45	0.0628364	0.984114		SEC24D	0.0858682	1		ST3GAL6	0.0213947	0.458634		RTN1|6252	0.0675018	1
SYT11	0.0716656	0.996296		LOC126075	0.0631657	0.984114		ANGPT1	0.0859114	1		GALR2	0.0214902	0.45956		SLC4A11|83959	0.0675018	1
HTRA1	0.0716656	0.996296		PBEF1	0.0631657	0.984114		CLCF1	0.0859114	1		MAP2K3	0.0214905	0.45956		SOX4|6659	0.0675018	1
PLAUR	0.0716656	0.996296		ID2	0.0631657	0.984114		CXorf42	0.0859114	1		AKTIP	0.0215866	0.460131		TOR1B|27348	0.0675018	1
GPR23	0.0719647	0.996296		C10orf82	0.0631657	0.984114		DSCR10	0.0859114	1		MORC1	0.0215867	0.460131		FLJ40504|284085	0.0675456	1
TMOD2	0.0719647	0.996296		TAC3	0.0631657	0.984114		GART	0.0859114	1		AOC3	0.0216834	0.460131		TSHR|7253	0.0676876	1
NIPSNAP1	0.0719647	0.996296		NEIL2	0.0634964	0.984114		HSD17B7	0.0859114	1		CRIM1	0.0216834	0.460131		MGC14436|84983	0.0677973	1
CHI3L1	0.0719647	0.996296		UBD	0.0634964	0.984114		IQCF1	0.0859114	1		LEPRE1	0.0217803	0.460131		ZNF804B|219578	0.0691066	1
KCNA5	0.0722648	0.996296		ZNF513	0.0634964	0.984114		ITPKC	0.0859114	1		RNF13	0.0217805	0.460131		C4orf36|132989	0.0691636	1
TMED9	0.0722648	0.996296		CHKA	0.0638286	0.984114		KCTD9	0.0859114	1		MRPL20	0.0217806	0.460131		FAM49A|81553	0.0691636	1
CTNND1	0.0722648	0.996296		PLEKHB1	0.0641622	0.984114		NDUFS8	0.0859114	1		CSDC2	0.0217806	0.460131		GDPD2|54857	0.0691636	1
RGS3	0.0722648	0.996296		SLC8A3	0.0641622	0.984114		PIR	0.0859114	1		IRX1	0.0217806	0.460131		HOXD10|3236	0.0691636	1
IL6	0.0722648	0.996296		LXN	0.0641622	0.984114		PTCD2	0.0859114	1		ITM2A	0.0217806	0.460131		IL23A|51561	0.0691636	1
ARL3	0.0722648	0.996296		PTPN14	0.0641622	0.984114		RAB11FIP1	0.0859114	1		ABTB2	0.0218779	0.46091		KCNH8|131096	0.0691636	1
ALS2CR8	0.0722648	0.996296		SEMA4A	0.0644972	0.984114		RAD21	0.0859114	1		COMMD2	0.0219757	0.46091		LRRC47|57470	0.0691636	1
C17orf75	0.0722648	0.996296		CHD1	0.0648337	0.984114		RANBP1	0.0859114	1		FUNDC2	0.0219757	0.46091		MRPL35|51318	0.0691636	1
NPAL2	0.0725659	0.996296		DDX19B	0.0648337	0.984114		RB1	0.0859114	1		LYRM1	0.0219758	0.46091		PRR5|55615	0.0691636	1
DDX25	0.0725659	0.996296		FCRLA	0.0648337	0.984114		SLC10A6	0.0859114	1		COIL	0.0219758	0.46091		SIKE1|80143	0.0691636	1
REC8	0.0725659	0.996296		KRTAP21-1	0.0648337	0.984114		SLC7A1	0.0859114	1		ASXL3	0.0219758	0.46091		YWHAQ|10971	0.0691636	1
LARGE	0.0725659	0.996296		KCNK17	0.0648337	0.984114		TFPT	0.0859114	1		TMEM57	0.0220738	0.461858		ZNF774|342132	0.0691636	1
RS1	0.0728681	0.996296		SYP	0.0648337	0.984114		WHDC1	0.0859114	1		FBXO17	0.0220738	0.461858		HGD|3081	0.069296	1
PDE6D	0.0731712	0.996296		CASP9	0.0648337	0.984114		ZNF184	0.0859114	1		DOK7	0.0221725	0.462531		CLEC4F|165530	0.0698276	1
GEM	0.0731712	0.996296		STMN4	0.0648337	0.984114		GPR157	0.0871569	1		RPS6KL1	0.0222711	0.462531		LOC121838|121838	0.0707604	1
NUDT9	0.0731712	0.996296		ZNF442	0.0648337	0.984114		AOC2	0.0871608	1		AMOTL2	0.0222712	0.462531		AKAP1|8165	0.0708584	1
DPP4	0.0731712	0.996296		HSDL1	0.0648337	0.984114		ATP13A5	0.0871608	1		NKRF	0.0222713	0.462531		B3GNT4|79369	0.0708584	1
GAL3ST4	0.0734754	0.996296		USP38	0.0651716	0.984114		C9orf37	0.0871608	1		SERPINE2	0.0222713	0.462531		CUX2|23316	0.0708584	1
OMG	0.0734754	0.996296		BRUNOL5	0.0651716	0.984114		ORAOV1	0.0871608	1		RAB9A	0.0222713	0.462531		CYR61|3491	0.0708584	1
NOD2	0.0734754	0.996296		GBP4	0.0651716	0.984114		TRIM42	0.0884611	1		TCF3	0.0223705	0.462531		DHRS1|115817	0.0708584	1
C11orf73	0.0737807	0.996296		CRHR1	0.0651716	0.984114		AQP12B	0.0884691	1		FNDC1	0.0223707	0.462531		DHX30|22907	0.0708584	1
NAT6	0.0737807	0.996296		TMEM132D	0.0651716	0.984114		C16orf42	0.0884691	1		C1orf75	0.0223707	0.462531		ELMOD1|55531	0.0708584	1
ASTN2	0.0740869	0.996296		SORCS3	0.0651716	0.984114		MBTPS2	0.0884691	1		KIAA1549	0.0223707	0.462531		ENC1|8507	0.0708584	1
TIMP2	0.0740869	0.996296		DNAJA5	0.0651716	0.984114		PGLYRP2	0.0884691	1		SNX11	0.0224702	0.463916		F3|2152	0.0708584	1
VBP1	0.0740869	0.996296		SOCS7	0.0651716	0.984114		ADAM8	0.0885515	1		PTHR1	0.0225705	0.463916		HCN2|610	0.0708584	1
RASL11B	0.0747026	0.996296		AQR	0.0655109	0.984114		BAG1	0.0885515	1		RUFY3	0.0225705	0.463916		HOXA5|3202	0.0708584	1
SPAG7	0.0747026	0.996296		ZSCAN21	0.0655109	0.984114		BMX	0.0885515	1		C1QTNF1	0.0225705	0.463916		KIAA1045|23349	0.0708584	1
GALNT10	0.075012	0.996296		ARFIP2	0.0655109	0.984114		BRD9	0.0885515	1		MVP	0.0225705	0.463916		MRPL45|84311	0.0708584	1
UBE2D2	0.075012	0.996296		SLC16A1	0.0655109	0.984114		C21orf67	0.0885515	1		ZCCHC17	0.0227717	0.46494		PKN2|5586	0.0708584	1
CDC42	0.075012	0.996296		WDR21C	0.0655109	0.984114		CAMK2N1	0.0885515	1		KIF21B	0.0227718	0.46494		POLR2D|5433	0.0708584	1
C20orf19	0.075012	0.996296		KIAA0754	0.0655109	0.984114		CPA4	0.0885515	1		BRPF3	0.0227718	0.46494		SLC24A2|25769	0.0708584	1
SH3GLB2	0.075012	0.996296		SERF2	0.0658518	0.984114		DHRS9	0.0885515	1		C21orf93	0.0228729	0.46494		SYNGR1|9145	0.0708584	1
ELF1	0.0753224	0.996296		C12orf5	0.0658518	0.984114		HMGN4	0.0885515	1		FAM79A	0.0228729	0.46494		TRAF3IP2|10758	0.0708584	1
NEK11	0.0753224	0.996296		BLM	0.0658518	0.984114		HOXB6	0.0885515	1		VNN3	0.0228729	0.46494		TRIM13|10206	0.0708584	1
HRSP12	0.0756339	0.996296		PLEKHA2	0.0658518	0.984114		IFRD1	0.0885515	1		OR6X1	0.0229744	0.46494		TSEN2|80746	0.0708584	1
CLDND1	0.0756339	0.996296		COL4A1	0.0658518	0.984114		KPNA4	0.0885515	1		LRAP	0.0229745	0.46494		ZNF232|7775	0.0708584	1
OAS1	0.0756339	0.996296		FLJ37464	0.0658518	0.984114		LIF	0.0885515	1		ZNF121	0.0229747	0.46494		IL1F5|26525	0.0709527	1
IL1F7	0.0756339	0.996296		PCF11	0.066194	0.984114		MGC5590	0.0885515	1		SFTPC	0.0229747	0.46494		POU5F1B|5462	0.0710029	1
PTTG1IP	0.0756339	0.996296		CCBL2	0.066194	0.984114		MRPL36	0.0885515	1		CEP70	0.0229747	0.46494		LOC283392|283392	0.0713684	1
CORIN	0.0759465	0.996296		C2orf12	0.066194	0.984114		NCAN	0.0885515	1		MORF4L2	0.0229747	0.46494		CT45A1|541466	0.0715613	1
ARHGAP1	0.0759465	0.996296		SYTL2	0.0665378	0.984114		NPAS3	0.0885515	1		ALG2	0.0230764	0.46494		GPR26|2849	0.071606	1
ECM1	0.0759465	0.996296		SEC11A	0.0665378	0.984114		NSL1	0.0885515	1		ABO	0.0230765	0.46494		LOC389332|389332	0.0722523	1
PDZK1IP1	0.0759465	0.996296		PDS5A	0.0665378	0.984114		SLC4A1AP	0.0885515	1		OAS3	0.0230766	0.46494		KRT78|196374	0.072571	1
METTL5	0.0762601	0.996296		SSTR2	0.0665378	0.984114		SLCO4A1	0.0885515	1		GLG1	0.0230766	0.46494		ATP1A2|477	0.0725867	1
DNMBP	0.0762601	0.996296		OTUD4	0.0665378	0.984114		SRP19	0.0885515	1		TTLL1	0.023179	0.46494		DGKZ|8525	0.0725867	1
EXTL1	0.0762601	0.996296		RDH10	0.0665378	0.984114		TCTA	0.0885515	1		MGC39715	0.0231791	0.46494		FHL1|2273	0.0725867	1
LRP5	0.0762601	0.996296		RIMS1	0.0665378	0.984114		TYMS	0.0885515	1		C16orf80	0.0231791	0.46494		KCNJ14|3770	0.0725867	1
ATP2A1	0.0762601	0.996296		LYPD5	0.066883	0.984114		tcag7.1015	0.0885515	1		TRPM4	0.0231791	0.46494		LOC100190938|100190938	0.0725867	1
FLJ10781	0.0762601	0.996296		ITGA1	0.066883	0.984114		C14orf148	0.0897892	1		OSR1	0.0231791	0.46494		LOC401431|401431	0.0725867	1
STMN1	0.0765747	0.996296		RAB24	0.0672297	0.984114		GUCY2F	0.0897892	1		FGFR1	0.0232818	0.465333		LZIC|84328	0.0725867	1
FIG4	0.0765747	0.996296		SCGB1A1	0.0672297	0.984114		C12orf45	0.0897932	1		DGCR6L	0.0233852	0.465333		MAP2K6|5608	0.0725867	1
SERPINA5	0.0765747	0.996296		DCAKD	0.0672297	0.984114		C3orf39	0.0897932	1		CIT	0.0233852	0.465333		PHF6|84295	0.0725867	1
EXT2	0.0765747	0.996296		KLRC3	0.0672297	0.984114		MEP1B	0.0897932	1		PHACTR2	0.0233852	0.465333		TAF5L|27097	0.0725867	1
TSPYL2	0.0765747	0.996296		RIPK1	0.0672297	0.984114		PPHLN1	0.0897932	1		NDUFV2	0.0233852	0.465333		TDRD9|122402	0.0725867	1
ADAM19	0.0765747	0.996296		PIGV	0.0672297	0.984114		PSKH2	0.0897932	1		NMU	0.0233852	0.465333		TRH|7200	0.0725867	1
IER3	0.0765747	0.996296		ZNF267	0.0675779	0.984114		VASH1	0.0897932	1		NUDT9	0.0233852	0.465333		TXNRD1|7296	0.0725867	1
SRP9	0.0765747	0.996296		LMOD1	0.0675779	0.984114		CLCA1	0.0911251	1		POP5	0.0234885	0.466857		XPO5|57510	0.0725867	1
TBC1D1	0.0768904	0.996296		SPRR2B	0.0675779	0.984114		OR10C1	0.0911291	1		CRHR2	0.0235917	0.467701		RAB3B|5865	0.0727098	1
POU2F3	0.0768904	0.996296		CHPT1	0.0675779	0.984114		RPSAP15	0.0911291	1		SAA3P	0.0236969	0.467701		SNORA59B|677882	0.0731587	1
ME1	0.0768904	0.996296		RGS8	0.0675779	0.984114		ASCL1	0.0911332	1		GTF2B	0.023697	0.467701		IRX4|50805	0.0738444	1
TAF12	0.0772072	0.996296		FLJ34048	0.0675779	0.984114		EEF1DP3	0.0911332	1		ZNF503	0.023697	0.467701		ACOT1|641371	0.0743489	1
SCGB1A1	0.0772072	0.996296		PELI2	0.0675779	0.984114		FAM92B	0.0911332	1		EPHA2	0.0236971	0.467701		ACSBG1|23205	0.0743489	1
IL1RN	0.0772072	0.996296		C1orf179	0.0679275	0.984114		KIAA2026	0.0911332	1		FCHSD1	0.0238016	0.467701		ALG11|440138	0.0743489	1
ARG2	0.077525	0.996296		RECQL5	0.0679275	0.984114		MGC27348	0.0911332	1		OPRM1	0.0238019	0.467701		ANKRD28|23243	0.0743489	1
TRIM5	0.077525	0.996296		RNF8	0.0679275	0.984114		ASH2L	0.0912555	1		C1orf14	0.0238019	0.467701		FAM60A|58516	0.0743489	1
NUDT2	0.077525	0.996296		ENPP5	0.0679275	0.984114		C16orf67	0.0912555	1		RAB3IP	0.023802	0.467701		IPPK|64768	0.0743489	1
PRUNE	0.0778439	0.996296		RASGRP1	0.0679275	0.984114		C20orf91	0.0912555	1		GIF	0.023907	0.467701		KIAA1267|284058	0.0743489	1
KCNK3	0.0778439	0.996296		ZNF14	0.0679275	0.984114		C21orf119	0.0912555	1		POR	0.0240124	0.467701		LAMA1|284217	0.0743489	1
HOXB8	0.0778439	0.996296		GDF9	0.0679275	0.984114		C2orf18	0.0912555	1		ZNF217	0.0240126	0.467701		MEG3|55384	0.0743489	1
IDI1	0.0778439	0.996296		TBCEL	0.0679275	0.984114		CCR6	0.0912555	1		FLJ13611	0.0240128	0.467701		MYLK|4638	0.0743489	1
ITIH4	0.0778439	0.996296		DACH2	0.0679275	0.984114		CHSY-2	0.0912555	1		TMEFF2	0.0240128	0.467701		PRND|23627	0.0743489	1
BXDC5	0.0781639	0.996296		PROK1	0.0679275	0.984114		FAM49A	0.0912555	1		RABL4	0.0240128	0.467701		RARRES2|5919	0.0743489	1
PLA2G2A	0.0781639	0.996296		TRAJ17	0.0682786	0.984114		IGSF5	0.0912555	1		FLJ20273	0.0240128	0.467701		RIN1|9610	0.0743489	1
SC5DL	0.0781639	0.996296		SLC35B3	0.0682786	0.984114		KCNJ15	0.0912555	1		LAMC3	0.0240128	0.467701		RSBN1|54665	0.0743489	1
KIAA0888	0.0781639	0.996296		C13orf30	0.0682786	0.984114		KRT12	0.0912555	1		CLN6	0.0240128	0.467701		SCML1|6322	0.0743489	1
SLC25A46	0.0784849	0.996296		CDH6	0.0682786	0.984114		LHX6	0.0912555	1		DPY19L3	0.0241183	0.469208		SLCO4A1|28231	0.0743489	1
SDF4	0.0784849	0.996296		PSD	0.0682786	0.984114		LSM12	0.0912555	1		TRADD	0.0242252	0.469208		SMYD5|10322	0.0743489	1
DNAJB1	0.0784849	0.996296		DSCR8	0.0682786	0.984114		MASP1	0.0912555	1		TAS2R3	0.0243318	0.469208		WNT5A|7474	0.0743489	1
PLEKHA2	0.0784849	0.996296		ATP6V1E2	0.0686313	0.984114		NDST1	0.0912555	1		WBSCR16	0.0243319	0.469208		LRFN2|57497	0.0744502	1
RCHY1	0.0784849	0.996296		ROD1	0.0686313	0.984114		NPY5R	0.0912555	1		ACSL3	0.0243319	0.469208		NEUROD2|4761	0.0744502	1
LGALS3	0.078807	0.996296		NEDD9	0.0686313	0.984114		SDC4	0.0912555	1		CXorf42	0.024332	0.469208		DLX3|1747	0.0750153	1
TMEM35	0.078807	0.996296		CWF19L2	0.0686313	0.984114		SLC5A9	0.0912555	1		CUL4A	0.024332	0.469208		TMEM92|162461	0.0753396	1
NXN	0.078807	0.996296		CHRNA5	0.0686313	0.984114		SNAP23	0.0912555	1		ZNF32	0.0244392	0.469208		C19orf46|163183	0.0754415	1
SMYD3	0.0791302	0.996296		INPPL1	0.0686313	0.984114		TRDN	0.0912555	1		ABCA4	0.0244392	0.469208		ACTN3|89	0.0757391	1
EIF5	0.0791302	0.996296		NEU4	0.0686313	0.984114		TRIM63	0.0912555	1		SCD5	0.0244393	0.469208		TMEM89|440955	0.075879	1
SLC30A10	0.0791302	0.996296		RNF185	0.0686313	0.984114		TSHZ3	0.0912555	1		LRRC51	0.0244393	0.469208		ASPHD1|253982	0.0761454	1
DGKI	0.0794544	0.996296		PCDHAC1	0.0686313	0.984114		CLN5	0.0924892	1		STAU2	0.0244393	0.469208		CDK4|1019	0.0761454	1
LRRC1	0.0794544	0.996296		MGC34774	0.0689854	0.984114		EMR3	0.0924892	1		C20orf23	0.0244393	0.469208		CFI|3426	0.0761454	1
CDKN2D	0.0794544	0.996296		TLR4	0.0689854	0.984114		HTATIP	0.0924892	1		LOC387911	0.0245467	0.469736		DCP1A|55802	0.0761454	1
C1orf114	0.0794544	0.996296		MPL	0.0689854	0.984114		MGC14425	0.0924892	1		RY1	0.0245468	0.469736		DLG2|1740	0.0761454	1
IL1A	0.0797798	0.996296		TAGLN3	0.0689854	0.984114		PSG7	0.0924892	1		TM2D1	0.0246549	0.469736		EMID2|136227	0.0761454	1
CYP17A1	0.0797798	0.996296		HSDL2	0.0689854	0.984114		SERPINF1	0.0924892	1		LRRC16	0.024655	0.469736		FIBIN|387758	0.0761454	1
BCL2L11	0.0797798	0.996296		FAM86B1	0.0689854	0.984114		HES5	0.0938614	1		CSN1S2A	0.024655	0.469736		FOXK2|3607	0.0761454	1
AGTPBP1	0.0797798	0.996296		CSNK2A2	0.0689854	0.984114		SNX10	0.0938614	1		GDF15	0.024655	0.469736		IL1RL1|9173	0.0761454	1
CD160	0.0801062	0.996296		IL28A	0.0689854	0.984114		ADC	0.0940245	1		FA2H	0.024655	0.469736		LILRA6|79168	0.0761454	1
ELAVL2	0.0801062	0.996296		ZFP36L2	0.0689854	0.984114		BRD3	0.0940245	1		TEC	0.0247633	0.471284		LYVE1|10894	0.0761454	1
LIMS2	0.0801062	0.996296		C6orf199	0.0689854	0.984114		BTK	0.0940245	1		TFDP3	0.0248716	0.471307		MT1E|4493	0.0761454	1
SYPL1	0.0804337	0.996296		LOC653319	0.069341	0.984114		C17orf44	0.0940245	1		C6orf150	0.0248721	0.471307		PPP1R12C|54776	0.0761454	1
C14orf140	0.0804337	0.996296		C1orf198	0.069341	0.984114		C1orf19	0.0940245	1		METTL8	0.0248724	0.471307		RCN3|57333	0.0761454	1
MAGI1	0.0807623	0.996296		RAB33A	0.069341	0.984114		C1orf66	0.0940245	1		CCDC8	0.0248724	0.471307		RHOT1|55288	0.0761454	1
2018-09-09	0.0807623	0.996296		GPD1	0.069341	0.984114		DIO3	0.0940245	1		RPAIN	0.0249815	0.472863		RNF214|257160	0.0761454	1
NOL4	0.0807623	0.996296		JAG1	0.0695193	0.984114		DMRTC2	0.0940245	1		PELI1	0.0250913	0.472892		SLC13A3|64849	0.0761454	1
FER1L3	0.081092	0.996296		EXOSC6	0.0696981	0.984114		EGFL6	0.0940245	1		TMF1	0.0250913	0.472892		SLC25A28|81894	0.0761454	1
FLJ23861	0.081092	0.996296		HDC	0.0696981	0.984114		EIF4A1	0.0940245	1		FAM49B	0.0250913	0.472892		WWP2|11060	0.0761454	1
EHD3	0.081092	0.996296		MINA	0.0696981	0.984114		FAM114A1	0.0940245	1		RGS6	0.0250914	0.472892		ZNF707|286075	0.0761454	1
FLOT1	0.081092	0.996296		ZDHHC22	0.0700567	0.984114		GLUD1	0.0940245	1		SMPD3	0.0253117	0.47297		DNAH14|127602	0.0761897	1
ITGB1BP1	0.081092	0.996296		CCDC115	0.0700567	0.984114		HS3ST5	0.0940245	1		PTGER4	0.0253118	0.47297		HAR1A|768096	0.0762245	1
NOL7	0.0814227	0.996296		GPR149	0.0700567	0.984114		IL2RG	0.0940245	1		RHBDL3	0.0253119	0.47297		LOC148145|148145	0.0764493	1
PRDM13	0.0814227	0.996296		OR56A3	0.0700567	0.984114		KLF2	0.0940245	1		MRPL45	0.0253119	0.47297		OR5B2|390190	0.0765772	1
CXCL11	0.0814227	0.996296		PDCD1LG2	0.0704169	0.984114		LGALS8	0.0940245	1		VDR	0.025312	0.47297		CYP2W1|54905	0.0778511	1
C19orf2	0.0817546	0.996296		KIAA0586	0.0704169	0.984114		LIN7A	0.0940245	1		USH1C	0.025312	0.47297		ABLIM2|84448	0.0779767	1
GHSR	0.0820875	0.996296		SEMA3D	0.0704169	0.984114		LOC253012	0.0940245	1		GALNT14	0.025312	0.47297		ARSJ|79642	0.0779767	1
KPNA5	0.0824216	0.996296		MAGEA11	0.0704169	0.984114		LPHN3	0.0940245	1		SLC10A3	0.025312	0.47297		CASK|8573	0.0779767	1
CHCHD7	0.0824216	0.996296		IL32	0.0704169	0.984114		LRRN1	0.0940245	1		GAN	0.0254227	0.473077		CXADR|1525	0.0779767	1
C1orf218	0.0827568	0.996296		C3orf1	0.0704169	0.984114		MAGEH1	0.0940245	1		H3F3A	0.0254229	0.473077		FAM174A|345757	0.0779767	1
CSNK1D	0.083093	0.996296		PODN	0.0707786	0.984114		MIXL1	0.0940245	1		INVS	0.0254229	0.473077		KBTBD7|84078	0.0779767	1
C8orf4	0.083093	0.996296		IKIP	0.0707786	0.984114		MTERFD3	0.0940245	1		ARHGAP26	0.0255342	0.473077		LPIN3|64900	0.0779767	1
INPP1	0.0834304	0.996296		TMPRSS9	0.0707786	0.984114		NAG	0.0940245	1		CYP4F12	0.0255342	0.473077		LUZP2|338645	0.0779767	1
PXMP3	0.0834304	0.996296		SIRT2	0.0711417	0.984114		NLGN3	0.0940245	1		C18orf18	0.0255344	0.473077		PSMD5|5711	0.0779767	1
BAG2	0.0834304	0.996296		ARMS2	0.0711417	0.984114		PGLYRP4	0.0940245	1		EPHB4	0.0255344	0.473077		PTPRE|5791	0.0779767	1
TMPRSS11D	0.0834304	0.996296		BACH2	0.0711417	0.984114		PLXNB3	0.0940245	1		TRH	0.0255344	0.473077		PUF60|22827	0.0779767	1
ACSM3	0.0834304	0.996296		KCNQ5	0.0711417	0.984114		PPP1R15A	0.0940245	1		SGMS2	0.025646	0.474641		SESTD1|91404	0.0779767	1
CARTPT	0.0834304	0.996296		IRX2	0.0715064	0.984114		PRRX2	0.0940245	1		CUTL1	0.0257584	0.476217		SFXN5|94097	0.0779767	1
SR140	0.0834304	0.996296		PABPC5	0.0715064	0.984114		RFESD	0.0940245	1		FKBP11	0.025871	0.476282		SLC6A17|388662	0.0779767	1
TUSC3	0.0834304	0.996296		SYT13	0.0715064	0.984114		SARDH	0.0940245	1		CDKL3	0.025871	0.476282		SLC9A3R2|9351	0.0779767	1
ADAMTS9	0.0834304	0.996296		C2orf21	0.0715064	0.984114		TMEM187	0.0940245	1		AJAP1	0.025871	0.476282		ZNF720|124411	0.0779767	1
CAMKV	0.0834304	0.996296		CPXM1	0.0718727	0.984114		TTYH2	0.0940245	1		NDUFAB1	0.025871	0.476282		KLRC4|8302	0.078036	1
PGR	0.0837689	0.996296		PHKA2	0.0718727	0.984114		ZNF671	0.0940245	1		MKNK2	0.0259842	0.476859		GATSL2|729438	0.0788698	1
PRF1	0.0837689	0.996296		UTRN	0.0718727	0.984114		GCNT4	0.0952498	1		ELAVL1	0.0259842	0.476859		BTBD16|118663	0.0793943	1
ACADSB	0.0837689	0.996296		SMCHD1	0.0722405	0.984114		HSPA12B	0.0952498	1		HSPB3	0.0259842	0.476859		NCRNA00230B|401629	0.0795931	1
CA2	0.0837689	0.996296		ADARB2	0.0722405	0.984114		LRCH3	0.0966505	1		OR10Z1	0.026097	0.477218		KCNG3|170850	0.0796913	1
TRIOBP	0.0837689	0.996296		TCTN3	0.0722405	0.984114		AASDH	0.0966547	1		BIRC2	0.0260976	0.477218		ATP6V0A2|23545	0.0798433	1
BAHD1	0.0837689	0.996296		HTR7P	0.0722405	0.984114		KIAA1219	0.0966547	1		PEX11B	0.0262115	0.477218		CORO1C|23603	0.0798433	1
AANAT	0.0837689	0.996296		FLJ46838	0.0726098	0.984114		ABI3BP	0.0968594	1		MYLIP	0.0262116	0.477218		GADD45G|10912	0.0798433	1
CBX1	0.0841085	0.996296		NR2E1	0.0726098	0.984114		ADAM12	0.0968594	1		FAM62B	0.0262116	0.477218		GPAT2|150763	0.0798433	1
TSGA10	0.0841085	0.996296		GBP3	0.0726098	0.984114		AK3L1	0.0968594	1		HTRA3	0.0262116	0.477218		GRID2IP|392862	0.0798433	1
MYNN	0.0841085	0.996296		SLC22A18	0.0726098	0.984114		ARMCX1	0.0968594	1		POLR2B	0.0263257	0.477218		HOXA10|3206	0.0798433	1
CACNA1D	0.0841085	0.996296		TAS2R40	0.0726098	0.984114		CLCNKB	0.0968594	1		MRPS5	0.0263258	0.477218		KLF17|128209	0.0798433	1
RBP1	0.0841085	0.996296		FAM46C	0.0726098	0.984114		CLEC4D	0.0968594	1		GRN	0.0263259	0.477218		LACTB|114294	0.0798433	1
PPY	0.0841085	0.996296		HMOX2	0.0726098	0.984114		CRYBA2	0.0968594	1		C9orf165	0.0264403	0.477218		LOC168474|168474	0.0798433	1
EPHB6	0.0841085	0.996296		FLJ30934	0.0726098	0.984114		DERL2	0.0968594	1		LYSMD1	0.0264407	0.477218		MKL2|57496	0.0798433	1
FAM20B	0.0844492	0.996296		SDAD1	0.0726098	0.984114		DUS2L	0.0968594	1		SLC25A14	0.0264407	0.477218		MMRN1|22915	0.0798433	1
SMYD5	0.0844492	0.996296		TAPBP	0.0729806	0.984114		EPHB2	0.0968594	1		SLC25A27	0.0264408	0.477218		PRKRIR|5612	0.0798433	1
HECTD3	0.0844492	0.996296		VIPR1	0.0729806	0.984114		FAM27E3	0.0968594	1		OVOS2	0.0264408	0.477218		TNFRSF6B|8771	0.0798433	1
CCL11	0.0844492	0.996296		TULP3	0.0729806	0.984114		FNDC3B	0.0968594	1		PRDM1	0.0264408	0.477218		C6orf164|63914	0.0798832	1
EMG1	0.0844492	0.996296		GABARAPL3	0.0729806	0.984114		GPR92	0.0968594	1		PLAU	0.0264408	0.477218		TGM4|7047	0.0804981	1
CEND1	0.084791	0.996296		BEX1	0.0733531	0.984114		HACL1	0.0968594	1		POFUT1	0.0265559	0.47842		PRRX2|51450	0.0807417	1
COX6C	0.084791	0.996296		ARCN1	0.0733531	0.984114		HEBP2	0.0968594	1		RNF24	0.0266712	0.47842		SYCE1|93426	0.0810687	1
PKP1	0.084791	0.996296		KRTAP4-3	0.0733531	0.984114		HIST1H2BD	0.0968594	1		SMPD1	0.0266716	0.47842		GPR6|2830	0.0812645	1
DNM3	0.084791	0.996296		PPY2	0.0733531	0.984114		HUS1	0.0968594	1		MYOZ1	0.0266716	0.47842		DYSFIP1|116729	0.0814849	1
BTD	0.0851339	0.996296		HTR2C	0.0733531	0.984114		IL17D	0.0968594	1		ADAMTS1	0.0266717	0.47842		PRKY|5616	0.0814928	1
MMP16	0.085478	0.996296		DDX58	0.0733531	0.984114		KIAA0329	0.0968594	1		MID2	0.0266717	0.47842		SLC7A5P1|81893	0.081513	1
FLJ20254	0.085478	0.996296		SHANK2	0.073727	0.984114		KIAA1799	0.0968594	1		RBM12	0.0267877	0.479516		PPIAL4D|645142	0.0816817	1
ZNF24	0.0858231	0.996296		TMCC2	0.073727	0.984114		LARP4	0.0968594	1		CNOT2	0.0267877	0.479516		AKAP12|9590	0.0817456	1
TEAD1	0.0858231	0.996296		SULT1A2	0.073727	0.984114		LOC57228	0.0968594	1		ATP5O	0.0270212	0.48185		AKR7A3|22977	0.0817456	1
ELL	0.0858231	0.996296		MGC10981	0.073727	0.984114		MAEA	0.0968594	1		SSH1	0.0271385	0.48185		C17orf75|64149	0.0817456	1
RIN1	0.0858231	0.996296		NFATC3	0.073727	0.984114		MRPL16	0.0968594	1		LNPEP	0.0271385	0.48185		C1orf77|26097	0.0817456	1
FAM46A	0.0858231	0.996296		PCDHA13	0.0741025	0.984114		MYO1G	0.0968594	1		SLC1A1	0.0271387	0.48185		CDHR3|222256	0.0817456	1
CNOT7	0.0861694	0.996296		VWA3A	0.0741025	0.984114		OR51E1	0.0968594	1		PDGFRB	0.0271387	0.48185		CHSY1|22856	0.0817456	1
LDOC1	0.0861694	0.996296		OR5H14	0.0741025	0.984114		OR8B8	0.0968594	1		IQCA	0.0271387	0.48185		DGKH|160851	0.0817456	1
TNIP2	0.0861694	0.996296		CFI	0.0741025	0.984114		PAIP2B	0.0968594	1		C5orf21	0.0271387	0.48185		EIF2B1|1967	0.0817456	1
TRAM2	0.0861694	0.996296		SENP3	0.0741025	0.984114		PDE10A	0.0968594	1		SLCO2A1	0.0271387	0.48185		ELL2|22936	0.0817456	1
HCFC1R1	0.0861694	0.996296		PPARD	0.0741025	0.984114		PDK3	0.0968594	1		TMPRSS5	0.0272563	0.482609		FAM73B|84895	0.0817456	1
XPO6	0.0861694	0.996296		GPR15	0.0741025	0.984114		PEA15	0.0968594	1		IREB2	0.0273746	0.482609		FIBCD1|84929	0.0817456	1
CSNK1G2	0.0861694	0.996296		PABPC3	0.0744796	0.984114		PITX1	0.0968594	1		PPIE	0.0273747	0.482609		GPR161|23432	0.0817456	1
PQBP1	0.0861694	0.996296		TBCA	0.0744796	0.984114		PRPS1L1	0.0968594	1		KLRG1	0.0273748	0.482609		KLHL9|55958	0.0817456	1
SYNPO2L	0.0865169	0.996296		GPR143	0.0744796	0.984114		PTPLA	0.0968594	1		S100A11	0.0273748	0.482609		MAP2K1|5604	0.0817456	1
PATZ1	0.0865169	0.996296		AP4E1	0.0748583	0.984114		RASGRP3	0.0968594	1		POU3F2	0.0273748	0.482609		NDRG1|10397	0.0817456	1
BCCIP	0.0865169	0.996296		ACAN	0.0748583	0.984114		SDF2	0.0968594	1		PLP1	0.0273748	0.482609		NODAL|4838	0.0817456	1
ILK	0.0865169	0.996296		AGPAT2	0.0748583	0.984114		SLC16A10	0.0968594	1		PPIAL4	0.0274935	0.484212		PCDHB4|56131	0.0817456	1
DCUN1D4	0.0865169	0.996296		MMAB	0.0748583	0.984114		UGT2B28	0.0968594	1		LIMS2	0.0277323	0.487902		PSMD11|5717	0.0817456	1
MAP3K2	0.0865169	0.996296		CYP3A43	0.0748583	0.984114		VN1R3	0.0968594	1		COPS3	0.027852	0.487902		RAB15|376267	0.0817456	1
AP3D1	0.0865169	0.996296		RAB8B	0.0748583	0.984114		WDR41	0.0968594	1		MCAT	0.0278524	0.487902		RAB6A|5870	0.0817456	1
TOMM22	0.0868654	0.996296		MYT1L	0.0748583	0.984114		ZNF2	0.0968594	1		OR1L1	0.0278524	0.487902		SLC1A2|6506	0.0817456	1
GTF2IRD1	0.0868654	0.996296		RBM35A	0.0752385	0.984114		ZNF266	0.0968594	1		NDUFB9	0.0278524	0.487902		STAC2|342667	0.0817456	1
RUFY3	0.0868654	0.996296		SLC5A9	0.0752385	0.984114		ZNF608	0.0968594	1		KIAA1949	0.0279729	0.487902		TSKU|25987	0.0817456	1
CSDA	0.0868654	0.996296		RNF207	0.0752385	0.984114		TFAP2E	0.0980718	1		PDGFA	0.0279729	0.487902		ZNF238|10472	0.0817456	1
GPR85	0.0872151	0.996296		CA2	0.0752385	0.984114		CDH7	0.0980761	1		PDIA3	0.0280936	0.487902		ZNF500|26048	0.0817456	1
PCDHA6	0.0872151	0.996296		C6orf142	0.0752385	0.984114		DRD5	0.0980761	1		MRPS22	0.0280936	0.487902		?|100130426	0.0818568	1
AMOTL2	0.087566	0.996296		ZNF534	0.0752385	0.984114		DRP2	0.0980761	1		LPHN2	0.0280937	0.487902		C10orf96|374355	0.0818568	1
KAL1	0.087566	0.996296		TAAR8	0.0752385	0.984114		LRTM1	0.0980761	1		KLRB1	0.0280939	0.487902		C12orf12|196477	0.0818568	1
LRRC17	0.087566	0.996296		TRIM17	0.0752385	0.984114		PSD4	0.0980761	1		AFAP1	0.0280939	0.487902		C4orf51|646603	0.0818568	1
KCNS3	0.087566	0.996296		GPRIN1	0.0756203	0.984114		CYP26C1	0.0995098	1		HTRA1	0.0280939	0.487902		CETN1|1068	0.0818568	1
CLIC1	0.087566	0.996296		LNX1	0.0756203	0.984114		HIPK4	0.0995098	1		LOC200383	0.0280939	0.487902		CGB8|94115	0.0818568	1
HEATR2	0.087566	0.996296		FMN2	0.0756203	0.984114		ADCY8	0.0995141	1		MTX2	0.028215	0.489518		CLDN25|644672	0.0818568	1
RGS19	0.087566	0.996296		LOR	0.0756203	0.984114		FTHL17	0.0995141	1		CXXC4	0.0283369	0.489693		CLPS|1208	0.0818568	1
MRPS27	0.087566	0.996296		METTL7B	0.0756203	0.984114		NUBP1	0.0995141	1		GALM	0.0283371	0.489693		CRCT1|54544	0.0818568	1
KLHDC3	0.0879179	0.996296		CCDC37	0.0756203	0.984114		PHF12	0.0995141	1		SERPINH1	0.0283372	0.489693		CRISP2|7180	0.0818568	1
RCAN3	0.0879179	0.996296		FAM63B	0.0760036	0.984114		POLN	0.0995141	1		CSMD3	0.0283372	0.489693		CSPG4PY2|84664	0.0818568	1
SLC1A6	0.0879179	0.996296		ZNF343	0.0760036	0.984114		ALS2CR4	0.0997613	1		ULK2	0.0284594	0.490434		CYP2A13|1553	0.0818568	1
MYCN	0.0879179	0.996296		CYP7B1	0.0760036	0.984114		ANKRD6	0.0997613	1		SH3PXD2B	0.0285823	0.490434		FGA|2243	0.0818568	1
RHOT1	0.088271	0.996296		H2AFY2	0.0760036	0.984114		ANPEP	0.0997613	1		CACNG6	0.0285823	0.490434		GHSR|2693	0.0818568	1
TRADD	0.088271	0.996296		PCDHB5	0.0760036	0.984114		BXDC5	0.0997613	1		WWP2	0.0285823	0.490434		IFNA14|3448	0.0818568	1
MAGEC3	0.088271	0.996296		GNS	0.0760036	0.984114		C13orf29	0.0997613	1		GADD45A	0.0285823	0.490434		LCE1F|353137	0.0818568	1
hCG_40738	0.0886253	0.996296		SMC5	0.0760036	0.984114		C21orf33	0.0997613	1		TM9SF1	0.0288289	0.490434		LOC727677|727677	0.0818568	1
TRIM38	0.0886253	0.996296		DEFB128	0.0760036	0.984114		CD6	0.0997613	1		TSNAX	0.028829	0.490434		MAGEB16|139604	0.0818568	1
CITED1	0.0886253	0.996296		DKFZP564J0863	0.0763886	0.984114		CDK5RAP1	0.0997613	1		RSBN1L	0.028829	0.490434		OR10W1|81341	0.0818568	1
ZCCHC8	0.0886253	0.996296		GNRHR2	0.0763886	0.984114		CLDN18	0.0997613	1		TRAF6	0.0288291	0.490434		OR13C9|286362	0.0818568	1
ERH	0.0886253	0.996296		TBC1D20	0.0763886	0.984114		COL22A1	0.0997613	1		FXYD6	0.0288291	0.490434		OR52D1|390066	0.0818568	1
IRAK1	0.0889807	0.996296		LYZL4	0.0763886	0.984114		CSNK1D	0.0997613	1		GPR87	0.0288291	0.490434		OR52M1|119772	0.0818568	1
AMN	0.0889807	0.996296		U2AF1	0.0763886	0.984114		CTNNA3	0.0997613	1		PCDH8	0.0288293	0.490434		PIP|5304	0.0818568	1
CALM2	0.0889807	0.996296		CHGB	0.0763886	0.984114		DKC1	0.0997613	1		RBX1	0.0288293	0.490434		PPP1R2P9|80316	0.0818568	1
TSPAN9	0.0889807	0.996296		PLEKHA6	0.0763886	0.984114		FAM40B	0.0997613	1		C6orf85	0.0288293	0.490434		RNASE8|122665	0.0818568	1
BCL2	0.0889807	0.996296		FLG	0.0763886	0.984114		GRB14	0.0997613	1		TCEA2	0.0288293	0.490434		RNF17|56163	0.0818568	1
WIF1	0.0889807	0.996296		LARP7	0.0767751	0.984114		Gcom1	0.0997613	1		SPRED1	0.0288293	0.490434		SERPINB11|89778	0.0818568	1
TRAF3IP2	0.0893372	0.996296		C14orf131	0.0767751	0.984114		HGSNAT	0.0997613	1		TMEM14B	0.0289533	0.491793		SMEK3P|139420	0.0818568	1
PTMS	0.0893372	0.996296		QRSL1	0.0767751	0.984114		HNRPDL	0.0997613	1		SPRR2G	0.0290777	0.491793		SPAM1|6677	0.0818568	1
TSR2	0.0893372	0.996296		C13orf34	0.0767751	0.984114		IL7R	0.0997613	1		ZNF777	0.0290778	0.491793		SPRR2A|6700	0.0818568	1
GLRA1	0.0896949	0.996296		TBC1D1	0.0767751	0.984114		KARS	0.0997613	1		MAP1LC3C	0.0290779	0.491793		TAS2R9|50835	0.0818568	1
TSPAN4	0.0896949	0.996296		CDKN1C	0.0767751	0.984114		LGALS1	0.0997613	1		LOC653391	0.029078	0.491793		WFDC6|140870	0.0818568	1
C20orf39	0.0896949	0.996296		B4GALT6	0.0767751	0.984114		PDCD4	0.0997613	1		SLC38A6	0.029078	0.491793		XAGE1D|9503	0.0818568	1
HSF2BP	0.0900538	0.996296		KRTAP5-5	0.0767751	0.984114		PER2	0.0997613	1		IER5L	0.0293285	0.492693		ZP2|7783	0.0818568	1
TMEM140	0.0900538	0.996296		FATE1	0.0767751	0.984114		PPP2R5A	0.0997613	1		BTD	0.0293286	0.492693		GRK1|6011	0.0818942	1
FASTK	0.0900538	0.996296		FAM57B	0.0767751	0.984114		PQBP1	0.0997613	1		FASTK	0.0293286	0.492693		HAND1|9421	0.0819497	1
GNG5	0.0900538	0.996296		CCDC55	0.0771633	0.984114		PTPRN	0.0997613	1		GIT2	0.0293286	0.492693		CYLC1|1538	0.08262	1
CDC37L1	0.0900538	0.996296		SLAIN2	0.0771633	0.984114		RAB9A	0.0997613	1		SSH2	0.0293286	0.492693		FCER2|2208	0.0828652	1
CSTB	0.0900538	0.996296		KCNN1	0.0771633	0.984114		RNF145	0.0997613	1		HIP1	0.0293286	0.492693		GABRR2|2570	0.0830238	1
LRRC8E	0.0900538	0.996296		C14orf139	0.0771633	0.984114		SCGN	0.0997613	1		NUDCD2	0.0293286	0.492693		OMD|4958	0.0836557	1
PTPLB	0.0900538	0.996296		JAM2	0.077553	0.984114		SLC16A9	0.0997613	1		GPRIN3	0.0294542	0.493384		ANLN|54443	0.083684	1
SLC39A1	0.0900538	0.996296		SRD5A1	0.077553	0.984114		SLC18A1	0.0997613	1		DUOXA1	0.0294545	0.493384		APLP1|333	0.083684	1
PIGC	0.0900538	0.996296		ACTR5	0.077553	0.984114		SSR2	0.0997613	1		STAT6	0.0294545	0.493384		BACH2|60468	0.083684	1
PKD2	0.0900538	0.996296		SORT1	0.077553	0.984114		THNSL1	0.0997613	1		C3orf59	0.0295808	0.494081		C10orf93|255352	0.083684	1
PDGFRB	0.0904138	0.996296		CCDC93	0.077553	0.984114		ZNF549	0.0997613	1		TRIM56	0.029581	0.494081		CGGBP1|8545	0.083684	1
OXT	0.0904138	0.996296		KHDRBS2	0.077553	0.984114		LAT2	0.100969	1		TAP1	0.029581	0.494081		CRISPLD2|83716	0.083684	1
LOC93349	0.0904138	0.996296		FOXG1	0.077553	0.984114		hCG_2028557	0.100969	1		MANBA	0.0297078	0.494573		H2BFXP|767811	0.083684	1
TTC1	0.0904138	0.996296		EIF4E1B	0.077553	0.984114		GPR151	0.102441	1		BEST3	0.0297079	0.494573		HSDL2|84263	0.083684	1
LRPPRC	0.0904138	0.996296		OR2M3	0.0779444	0.984114		SPTA1	0.102441	1		WDR91	0.0297079	0.494573		IGSF9|57549	0.083684	1
PMM1	0.0907749	0.996296		KLK2	0.0779444	0.984114		ZNF75A	0.102441	1		APBA3	0.0298351	0.494573		KNDC1|85442	0.083684	1
LRP10	0.0907749	0.996296		ASB7	0.0779444	0.984114		ABCC1	0.102731	1		CDKN1A	0.0298354	0.494573		LOC100126784|100126784	0.083684	1
PSTPIP2	0.0907749	0.996296		DNAJC3	0.0779444	0.984114		C9orf61	0.102731	1		MT2A	0.0298354	0.494573		LOC728190|728190	0.083684	1
IMPACT	0.0907749	0.996296		D15Wsu75e	0.0779444	0.984114		CD55	0.102731	1		RCOR2	0.0298354	0.494573		M6PR|4074	0.083684	1
COL1A1	0.0911373	0.996296		FUSSEL18	0.0779444	0.984114		CDKN2AIPNL	0.102731	1		DTX2	0.0299629	0.494573		MAPK4|5596	0.083684	1
LRRFIP1	0.0911373	0.996296		UHRF2	0.0779444	0.984114		COL5A1	0.102731	1		ARL2	0.029963	0.494573		NOG|9241	0.083684	1
PROP1	0.0911373	0.996296		RFPL4B	0.0779444	0.984114		DMAP1	0.102731	1		SLC35F2	0.0300914	0.494573		PAFAH1B3|5050	0.083684	1
FRAS1	0.0911373	0.996296		FLJ10781	0.0779444	0.984114		EMID2	0.102731	1		MRPL23	0.0300915	0.494573		PCDHGA11|56105	0.083684	1
SCRN3	0.0911373	0.996296		NKD1	0.0779444	0.984114		FAM117A	0.102731	1		EFCBP1	0.0300916	0.494573		PRELP|5549	0.083684	1
PSMB6	0.0915007	0.996296		ZNFX1	0.0783373	0.984114		FAM36A	0.102731	1		CDH4	0.0300916	0.494573		RAP1B|5908	0.083684	1
CEBPD	0.0915007	0.996296		ZNF12	0.0783373	0.984114		FKBP5	0.102731	1		SNX13	0.0300916	0.494573		SCN7A|6332	0.083684	1
CASP5	0.0915007	0.996296		SYT16	0.0783373	0.984114		FKBP6	0.102731	1		GNS	0.0300916	0.494573		SLC17A7|57030	0.083684	1
NFKBIA	0.0915007	0.996296		OR2H1	0.0783373	0.984114		GPR177	0.102731	1		SLC4A11	0.0300916	0.494573		SNPH|9751	0.083684	1
CCNA1	0.0915007	0.996296		FAM3C	0.0787319	0.984114		IL20RB	0.102731	1		MGC26647	0.0300916	0.494573		SNTG1|54212	0.083684	1
SLC7A5	0.0915007	0.996296		HSZFP36	0.0787319	0.984114		INHA	0.102731	1		TNIP3	0.0302202	0.494627		TSC22D3|1831	0.083684	1
SPRR3	0.0915007	0.996296		C5orf40	0.0787319	0.984114		INHBB	0.102731	1		WDR63	0.0302203	0.494627		BTBD8|284697	0.0842669	1
UBN1	0.0922312	0.996296		LHFPL5	0.0787319	0.984114		LOC165186	0.102731	1		FRG1	0.0303494	0.494627		NAT8|9027	0.0843578	1
ELAC1	0.0922312	0.996296		CUTC	0.0787319	0.984114		LRG1	0.102731	1		FLJ40142	0.0303495	0.494627		MAGEC1|9947	0.084661	1
KCNJ3	0.0925982	0.996296		TANC1	0.0787319	0.984114		LYG2	0.102731	1		PTPN1	0.0303497	0.494627		PYDC1|260434	0.0847994	1
INE1	0.0929663	0.996296		PKNOX2	0.0787319	0.984114		NOC2L	0.102731	1		GPR19	0.0303497	0.494627		NLRP11|204801	0.0848304	1
BTN2A1	0.0929663	0.996296		PGBD4	0.0787319	0.984114		OR10G3	0.102731	1		ZDHHC2	0.0303497	0.494627		FBXO40|51725	0.0855569	1
MAP3K6	0.0933356	0.996296		ZC3H13	0.0787319	0.984114		PCSK1	0.102731	1		GPR141	0.0303497	0.494627		COL13A1|1305	0.085606	1
LMNA	0.0933356	0.996296		ATP7A	0.0787319	0.984114		PDLIM7	0.102731	1		CAMSAP1L1	0.0303497	0.494627		C10orf90|118611	0.085659	1
RAB35	0.0933356	0.996296		ALAS1	0.079128	0.984114		RETN	0.102731	1		PHKB	0.0304792	0.495353		C5orf36|285600	0.085659	1
SFRS2B	0.0933356	0.996296		MFAP1	0.079128	0.984114		SLC41A2	0.102731	1		A4GNT	0.0304792	0.495353		CARS2|79587	0.085659	1
RTCD1	0.0933356	0.996296		ZXDB	0.079128	0.984114		SRGAP3	0.102731	1		SNX22	0.0304794	0.495353		CHMP4C|92421	0.085659	1
PAPSS2	0.0933356	0.996296		ELOVL5	0.079128	0.984114		SUSD4	0.102731	1		UPP2	0.0306096	0.495628		FAM50B|26240	0.085659	1
RBMS3	0.0937061	0.996296		KRT17	0.079128	0.984114		VPS35	0.102731	1		NDE1	0.0306096	0.495628		GALNT1|2589	0.085659	1
BBS10	0.0937061	0.996296		IL1A	0.0795258	0.984114		ZNF747	0.102731	1		PSAT1	0.0306096	0.495628		GEMIN4|50628	0.085659	1
ZNF80	0.0937061	0.996296		C3orf60	0.0795258	0.984114		FAM132A	0.103929	1		TSC22D1	0.0306097	0.495628		GUCY1A2|2977	0.085659	1
GOLGA2	0.0937061	0.996296		ADAM12	0.0795258	0.984114		FAU	0.103929	1		CRB1	0.0307402	0.496362		HRASLS|57110	0.085659	1
GYPE	0.0937061	0.996296		GLP2R	0.0795258	0.984114		GGN	0.103929	1		BTRC	0.0307403	0.496362		KAL1|3730	0.085659	1
APOA4	0.0940778	0.996296		C1orf101	0.0795258	0.984114		MARS	0.103929	1		TSHZ1	0.0307403	0.496362		KDM5B|10765	0.085659	1
LDHA	0.0940778	0.996296		CCNG1	0.0795258	0.984114		NLRP4	0.103929	1		UBE2H	0.0308716	0.497228		LCLAT1|253558	0.085659	1
SERPINE1	0.0940778	0.996296		ZNF155	0.0795258	0.984114		PCDHGA8	0.103929	1		C10orf104	0.0308716	0.497228		MT1M|4499	0.085659	1
AZGP1	0.0940778	0.996296		C5orf39	0.0799252	0.984114		PKP2	0.103929	1		OR2B11	0.0310026	0.497228		PCDH15|65217	0.085659	1
MOBKL2B	0.0940778	0.996296		KIAA1239	0.0799252	0.984114		FLJ41603	0.105435	1		LMOD2	0.0310029	0.497228		PDXK|8566	0.085659	1
NBEA	0.0944507	0.996296		SYPL1	0.0799252	0.984114		AQP1	0.105769	1		KCNK3	0.0311353	0.497228		PDZRN4|29951	0.085659	1
MATR3	0.0944507	0.996296		C3orf49	0.0799252	0.984114		C1orf21	0.105769	1		SEC31A	0.0311353	0.497228		PLD6|201164	0.085659	1
STMN4	0.0944507	0.996296		HAO2	0.0799252	0.984114		C21orf96	0.105769	1		C6orf48	0.0311354	0.497228		PLIN3|10226	0.085659	1
BTRC	0.0944507	0.996296		SGSM1	0.0799252	0.984114		COL8A1	0.105769	1		DKFZp434K1815	0.0311354	0.497228		SERINC5|256987	0.085659	1
GMEB2	0.0944507	0.996296		VHLL	0.0799252	0.984114		FAM133B	0.105769	1		GJA3	0.0311354	0.497228		SLC35B2|347734	0.085659	1
AP4S1	0.0944507	0.996296		CCNYL1	0.0799252	0.984114		FAM13A1	0.105769	1		ZNF254	0.0311354	0.497228		TJP2|9414	0.085659	1
TULP3	0.0944507	0.996296		KLRB1	0.0803263	0.984114		GDF15	0.105769	1		RPL15	0.0311354	0.497228		TMIE|259236	0.085659	1
LSS	0.0948247	0.996296		SIM1	0.0803263	0.984114		HIST1H4E	0.105769	1		CTNNA3	0.0311354	0.497228		USP37|57695	0.085659	1
NDRG3	0.0948247	0.996296		OSBP	0.0803263	0.984114		HSD17B1	0.105769	1		NOG	0.031268	0.498284		ZBTB39|9880	0.085659	1
MECR	0.0951999	0.996296		KIAA0196	0.0803263	0.984114		LCMT2	0.105769	1		LOC388965	0.0314011	0.498284		KLK5|25818	0.0859333	1
AKAP1	0.0955764	0.996296		FLJ14959	0.0803263	0.984114		LOC219854	0.105769	1		ESR2	0.0314011	0.498284		LOC100130933|100130933	0.0864222	1
RAD51L1	0.0955764	0.996296		STT3A	0.0803263	0.984114		2018-03-03	0.105769	1		ZDHHC22	0.0314012	0.498284		INSL4|3641	0.0867411	1
MAPKBP1	0.0955764	0.996296		AASS	0.0807289	0.984114		NDUFAF1	0.105769	1		NFKBIZ	0.0314012	0.498284		PRB1|5542	0.0867411	1
ELOVL5	0.0955764	0.996296		S100A11	0.0807289	0.984114		PFDN4	0.105769	1		KLRC1	0.0314012	0.498284		FOXA1|3169	0.0874426	1
RPP14	0.0955764	0.996296		LOC134121	0.0807289	0.984114		PSPC1	0.105769	1		LPHN3	0.0314012	0.498284		CALY|50632	0.0874849	1
NDRG4	0.0955764	0.996296		PPP1R12A	0.0807289	0.984114		PTP4A2	0.105769	1		KIF3A	0.0315346	0.499357		SLC7A4|6545	0.0875928	1
RFPL1	0.0955764	0.996296		PDE2A	0.0807289	0.984114		RASGRP1	0.105769	1		MBD5	0.0316685	0.499357		ADSSL1|122622	0.087671	1
WNT8B	0.095954	0.996296		RIMS2	0.0807289	0.984114		RPS4Y1	0.105769	1		FAM19A1	0.0316688	0.499357		AKNAD1|254268	0.087671	1
CDK6	0.095954	0.996296		RET	0.0807289	0.984114		SNAP29	0.105769	1		DUSP5	0.0316689	0.499357		C7orf70|84792	0.087671	1
C2orf33	0.095954	0.996296		MRPS5	0.0811333	0.984114		TIGD5	0.105769	1		FLJ25791	0.0316689	0.499357		C8orf4|56892	0.087671	1
RNF32	0.095954	0.996296		DLC1	0.0811333	0.984114		TMC6	0.105769	1		PLCB4	0.0316689	0.499357		CEP170|9859	0.087671	1
FSD1	0.095954	0.996296		C6orf148	0.0811333	0.984114		ZFAT1	0.105769	1		TEGT	0.0316689	0.499357		CHST1|8534	0.087671	1
ACOXL	0.095954	0.996296		DNAH11	0.0811333	0.984114		ZHX1	0.105769	1		PDIA4	0.0318034	0.500217		CNTNAP2|26047	0.087671	1
PEF1	0.0963328	0.996296		CABP7	0.0811333	0.984114		FLJ43806	0.108499	1		NKIRAS1	0.0318034	0.500217		ENDOD1|23052	0.087671	1
DUS1L	0.0963328	0.996296		NOS1	0.0811333	0.984114		LOC130951	0.108499	1		IL3	0.0319386	0.500217		FAM21C|253725	0.087671	1
ARMC8	0.0963328	0.996296		FXYD7	0.0811333	0.984114		TOPBP1	0.108499	1		HIST1H1A	0.0319386	0.500217		FKBP3|2287	0.087671	1
PUM2	0.0963328	0.996296		ZNF761	0.0811333	0.984114		ANG	0.108878	1		ARHGEF16	0.0319386	0.500217		KLHL26|55295	0.087671	1
YPEL1	0.0963328	0.996296		TUBGCP5	0.0815392	0.984114		BLVRB	0.108878	1		ZNF92	0.0319386	0.500217		MAPKAPK5|8550	0.087671	1
MMP3	0.0963328	0.996296		PTX3	0.0815392	0.984114		C10orf4	0.108878	1		EBNA1BP2	0.0320736	0.500217		MESDC2|23184	0.087671	1
DUSP1	0.0963328	0.996296		CCDC105	0.0815392	0.984114		C15orf21	0.108878	1		ELAC1	0.0320739	0.500217		MICAL2|9645	0.087671	1
MINA	0.0963328	0.996296		RP11-50D16.3	0.0815392	0.984114		C17orf68	0.108878	1		RMI1	0.032074	0.500217		MYO7B|4648	0.087671	1
FEM1B	0.0967128	0.996296		NFKBIZ	0.0815392	0.984114		C4orf33	0.108878	1		HIST1H4C	0.032074	0.500217		NDUFS1|4719	0.087671	1
GPRC5A	0.0967128	0.996296		NOL8	0.0815392	0.984114		CRB1	0.108878	1		SUPT3H	0.0322099	0.500217		OFD1|8481	0.087671	1
LRRTM4	0.0967128	0.996296		OR51T1	0.0815392	0.984114		CRELD1	0.108878	1		CARKL	0.0322099	0.500217		SCFD1|23256	0.087671	1
ARPP-19	0.0967128	0.996296		ARNT	0.0815392	0.984114		CXCL10	0.108878	1		MTNR1B	0.0322099	0.500217		SLC25A33|84275	0.087671	1
LOC26010	0.0967128	0.996296		FKBP1A	0.0815392	0.984114		EPHB6	0.108878	1		UBE2N	0.0322101	0.500217		SPNS2|124976	0.087671	1
DCX	0.097094	0.996296		CD300LB	0.0819468	0.984114		FAM62B	0.108878	1		NPPA	0.0322102	0.500217		UBAP2L|9898	0.087671	1
ECE2	0.097094	0.996296		ARHGEF6	0.0819468	0.984114		FBXL19	0.108878	1		CAST	0.0322102	0.500217		YJEFN3|374887	0.087671	1
UNC13A	0.097094	0.996296		TDRD5	0.0819468	0.984114		FGF18	0.108878	1		NPNT	0.0322102	0.500217		ZBTB7A|51341	0.087671	1
C20orf59	0.0974764	0.996296		ZCCHC6	0.0819468	0.984114		FGFBP3	0.108878	1		FAM129C	0.0324835	0.502679		ZCCHC18|644353	0.087671	1
PXN	0.0974764	0.996296		ZNF433	0.0819468	0.984114		GLE1L	0.108878	1		TCIRG1	0.0324838	0.502679		CCL13|6357	0.0878625	1
PPP3R1	0.0974764	0.996296		KLHDC9	0.0819468	0.984114		HHLA2	0.108878	1		SOX1	0.0324838	0.502679		OR2L2|26246	0.0878701	1
BNIP1	0.0974764	0.996296		RASSF7	0.0819468	0.984114		KCND2	0.108878	1		SPG3A	0.0324838	0.502679		TFAMP1|260341	0.0882342	1
PTBP1	0.0974764	0.996296		DTX3L	0.0823561	0.984114		KCNK15	0.108878	1		HPX	0.0326211	0.504357		PAX3|5077	0.0886001	1
GPR124	0.09786	0.996296		FAIM2	0.0823561	0.984114		KIAA0174	0.108878	1		PLSCR4	0.0327594	0.504536		GPR115|221393	0.0892318	1
POLR2I	0.09786	0.996296		RBMS1	0.0823561	0.984114		KIAA1345	0.108878	1		HOMER3	0.0327594	0.504536		CHIC2|26511	0.0897205	1
PIGT	0.0982448	0.996296		USP35	0.0823561	0.984114		KRT14	0.108878	1		UACA	0.0327594	0.504536		COL12A1|1303	0.0897205	1
C12orf49	0.0982448	0.996296		WHDC1L1	0.0823561	0.984114		KRT7	0.108878	1		MYT1	0.0327594	0.504536		DPP7|29952	0.0897205	1
RPL15	0.0982448	0.996296		PPIG	0.082767	0.984114		LOC200261	0.108878	1		JUB	0.0328977	0.504536		EMX2OS|196047	0.0897205	1
IFITM3	0.0986308	0.996296		TTC17	0.082767	0.984114		LRP2BP	0.108878	1		SSBP4	0.0328978	0.504536		GOLGA7B|401647	0.0897205	1
STON1	0.0986308	0.996296		GPX6	0.082767	0.984114		OR7C2	0.108878	1		MT1B	0.0328978	0.504536		GUSBL1|387036	0.0897205	1
C11orf71	0.0986308	0.996296		CDH7	0.082767	0.984114		PDYN	0.108878	1		TFDP2	0.0330366	0.504536		LCMT2|9836	0.0897205	1
MAPK10	0.0986308	0.996296		CRTAC1	0.082767	0.984114		POU4F2	0.108878	1		CHCHD4	0.0330367	0.504536		LOC143188|143188	0.0897205	1
SELENBP1	0.0986308	0.996296		ZNF394	0.082767	0.984114		PTPRU	0.108878	1		C1orf198	0.033037	0.504536		METRNL|284207	0.0897205	1
MRPS22	0.0986308	0.996296		B2M	0.0831796	0.984114		RAD23A	0.108878	1		SRD5A1	0.033037	0.504536		MRC2|9902	0.0897205	1
SLC1A1	0.099018	0.996296		HIST2H2BE	0.0831796	0.984114		RNGTT	0.108878	1		TLE1	0.033037	0.504536		PARP1|142	0.0897205	1
CRYGD	0.0994064	0.996296		MUC4	0.0831796	0.984114		RWDD4A	0.108878	1		SEMA3A	0.033037	0.504536		POLR1B|84172	0.0897205	1
DIABLO	0.0994064	0.996296		HTRA2	0.0831796	0.984114		SFRS3	0.108878	1		H1FX	0.033037	0.504536		PRMT10|90826	0.0897205	1
GDF11	0.0994064	0.996296		BOLA1	0.0831796	0.984114		TBC1D15	0.108878	1		DNAJC19	0.0331763	0.504724		RASA4P|401331	0.0897205	1
KIAA0319	0.0994064	0.996296		MAP6D1	0.0831796	0.984114		TJP3	0.108878	1		POMC	0.0331764	0.504724		SARM1|23098	0.0897205	1
PHF21A	0.0994064	0.996296		DVL1	0.0831796	0.984114		TLR3	0.108878	1		TINAG	0.0333162	0.504724		SCYL3|57147	0.0897205	1
RY1	0.0997961	0.996296		JPH4	0.0831796	0.984114		TM4SF18	0.108878	1		MYCN	0.0333164	0.504724		SHANK1|50944	0.0897205	1
MYLIP	0.0997961	0.996296		GCK	0.0831796	0.984114		UGT2B7	0.108878	1		HMGCR	0.0333164	0.504724		SRC|6714	0.0897205	1
POU4F2	0.0997961	0.996296		TTC9B	0.0835938	0.984114		ZNF19	0.108878	1		SLK	0.0333164	0.504724		TP53INP1|94241	0.0897205	1
TSPYL4	0.0997961	0.996296		ZDHHC11	0.0835938	0.984114		ZNF34	0.108878	1		B4GALT6	0.0333166	0.504724		TRIM59|286827	0.0897205	1
PIGH	0.0997961	0.996296		USP4	0.0835938	0.984114		ZNF491	0.108878	1		XPR1	0.0333166	0.504724		UHRF1BP1|54887	0.0897205	1
PRSS22	0.100187	0.996296		psiTPTE22	0.0835938	0.984114		CHAC2	0.110057	1		C8orf70	0.033457	0.504724		SERPIND1|3053	0.0897402	1
E4F1	0.100187	0.996296		CYB5A	0.0835938	0.984114		SLC17A4	0.110057	1		MCTP1	0.0335979	0.504724		DNASE1L3|1776	0.0900532	1
CHMP2B	0.100187	0.996296		LOC130951	0.0835938	0.984114		C1orf90	0.111632	1		CKS1B	0.0335981	0.504724		C3orf48|151649	0.0900774	1
HK1	0.100187	0.996296		RCVRN	0.0835938	0.984114		ARP11	0.112057	1		STK32A	0.0335981	0.504724		CXorf27|25763	0.0901261	1
NARS2	0.100187	0.996296		ADAM19	0.0840097	0.984114		ARTS-1	0.112057	1		TMEM185A	0.0335981	0.504724		SPATA19|219938	0.0901261	1
C11orf60	0.100187	0.996296		SPANXN2	0.0840097	0.984114		C11orf60	0.112057	1		C7orf16	0.0335982	0.504724		GPR112|139378	0.0901717	1
PCDHGA3	0.100579	0.996296		SOX10	0.0840097	0.984114		C12orf59	0.112057	1		HDAC2	0.0335982	0.504724		NYX|60506	0.0906527	1
CRMP1	0.100579	0.996296		PPFIA3	0.0840097	0.984114		C1orf187	0.112057	1		NCAPD3	0.0335982	0.504724		PTPRQ|374462	0.0907211	1
FPRL2	0.100579	0.996296		MKNK2	0.0844273	0.984114		CA4	0.112057	1		SRrp35	0.0335982	0.504724		KRT39|390792	0.0910266	1
HDAC2	0.100579	0.996296		DUOX1	0.0844273	0.984114		CCDC45	0.112057	1		ARSD	0.0335982	0.504724		OTOP1|133060	0.0910266	1
LSM7	0.100579	0.996296		EBF3	0.0844273	0.984114		CHML	0.112057	1		HMP19	0.0335982	0.504724		GUCY1B2|2974	0.0910275	1
NFIC	0.100972	0.996296		SPATA4	0.0844273	0.984114		CIDEB	0.112057	1		TRAPPC6B	0.0338818	0.505026		C21orf130|284835	0.0916997	1
NUAK2	0.100972	0.996296		GPRASP1	0.0844273	0.984114		CYP1B1	0.112057	1		MAPK1	0.0338818	0.505026		ALDH3B1|221	0.0918079	1
GSTA4	0.100972	0.996296		LOC129293	0.0844273	0.984114		CYP21A2	0.112057	1		TUSC3	0.0338818	0.505026		ANGPT1|284	0.0918079	1
FGF18	0.100972	0.996296		CCDC62	0.0844273	0.984114		EIF4B	0.112057	1		CHSY1	0.0338818	0.505026		ATP6AP2|10159	0.0918079	1
ALPP	0.101367	0.996296		FBXO41	0.0844273	0.984114		GCLM	0.112057	1		ARHGAP18	0.0338818	0.505026		C1QTNF3|114899	0.0918079	1
TNFAIP6	0.101367	0.996296		CDH23	0.0844273	0.984114		GNA15	0.112057	1		HIVEP3	0.0340238	0.505026		C21orf88|114041	0.0918079	1
FOSL2	0.101763	0.996296		C1orf122	0.0844273	0.984114		GTF2E1	0.112057	1		AKAP8	0.0340242	0.505026		CA8|767	0.0918079	1
ADH1C	0.101763	0.996296		ROCK1	0.0844273	0.984114		HDAC6	0.112057	1		XYLT2	0.0340242	0.505026		CBX7|23492	0.0918079	1
GLOD4	0.101763	0.996296		TBXA2R	0.0848465	0.984114		HDX	0.112057	1		ARHGAP1	0.0340242	0.505026		CPNE8|144402	0.0918079	1
FKBP15	0.101763	0.996296		LRRTM1	0.0848465	0.984114		HIST1H1A	0.112057	1		EEF2K	0.0340242	0.505026		GLT25D1|79709	0.0918079	1
ITGA3	0.101763	0.996296		UGT3A2	0.0852675	0.984114		IL18R1	0.112057	1		ANKRD7	0.0340242	0.505026		KLHL8|57563	0.0918079	1
TSHR	0.10216	0.996296		BLACE	0.0852675	0.984114		KDELC2	0.112057	1		NCR1	0.0340243	0.505026		MATN3|4148	0.0918079	1
RAB30	0.10216	0.996296		OVOS2	0.0852675	0.984114		KIAA1546	0.112057	1		WDR60	0.0341672	0.505026		NFXL1|152518	0.0918079	1
NT5C	0.10216	0.996296		SRY	0.0852675	0.984114		NFATC3	0.112057	1		GUCA2B	0.0341673	0.505026		NPAS2|4862	0.0918079	1
TELO2	0.102558	0.996296		PSG7	0.0852675	0.984114		NOX1	0.112057	1		PARL	0.0341674	0.505026		OSGEPL1|64172	0.0918079	1
SUSD5	0.102558	0.996296		C7orf16	0.0856901	0.984114		NR2F2	0.112057	1		KCNF1	0.0341674	0.505026		TMEM99|147184	0.0918079	1
TBKBP1	0.102558	0.996296		MLL3	0.0856901	0.984114		PCDHB14	0.112057	1		KLHDC9	0.0341675	0.505026		TSPAN2|10100	0.0918079	1
PTRH2	0.102957	0.996296		LRRC4	0.0856901	0.984114		PELO	0.112057	1		WIZ	0.0341675	0.505026		TTF2|8458	0.0918079	1
MRPL40	0.102957	0.996296		OR2T11	0.0856901	0.984114		PHYH	0.112057	1		CHGB	0.0341675	0.505026		USP51|158880	0.0918079	1
NRP1	0.102957	0.996296		C11orf40	0.0856901	0.984114		RFPL1	0.112057	1		IL1R1	0.034311	0.505856		YIPF4|84272	0.0918079	1
PACSIN2	0.102957	0.996296		ERLIN1	0.0856901	0.984114		S100A10	0.112057	1		ICT1	0.0344549	0.505856		ZNF34|80778	0.0918079	1
GOT1	0.103358	0.996296		PEX10	0.0856901	0.984114		SCO1	0.112057	1		2018-09-11	0.0344549	0.505856		ZNF396|252884	0.0918079	1
MOCS2	0.103358	0.996296		NGFRAP1	0.0861144	0.984114		SERINC1	0.112057	1		ITFG3	0.0344553	0.505856		LINGO2|158038	0.0921474	1
PCP4	0.10376	0.996296		SLC17A8	0.0861144	0.984114		SH2D4B	0.112057	1		TBP	0.0344553	0.505856		PRSS54|221191	0.0922129	1
SUPT7L	0.10376	0.996296		PMM1	0.0861144	0.984114		SLC6A6	0.112057	1		EIF4H	0.0344553	0.505856		GABRA1|2554	0.0927447	1
RYR1	0.10376	0.996296		RAB13	0.0861144	0.984114		TAGAP	0.112057	1		CNTN3	0.0344553	0.505856		OTC|5009	0.0929508	1
SCGN	0.10376	0.996296		SPG21	0.0861144	0.984114		ZNF639	0.112057	1		RGR	0.0344553	0.505856		ZNF492|57615	0.0931061	1
METAP2	0.104163	0.996296		DEFB123	0.0861144	0.984114		OR8H2	0.113221	1		KRT3	0.0345994	0.5067		C9orf135|138255	0.0931994	1
RNF207	0.104567	0.996296		SGK269	0.0861144	0.984114		PCDHB13	0.113226	1		SND1	0.0345997	0.5067		TSIX|9383	0.0932019	1
BACH1	0.104567	0.996296		SET	0.0861144	0.984114		SLC39A13	0.113226	1		ANKRD28	0.0345998	0.5067		NCRNA00207|388910	0.0935379	1
ODZ4	0.104567	0.996296		IL1RAPL1	0.0861144	0.984114		SPIN4	0.113226	1		STK38	0.034745	0.507128		PPBPL2|10895	0.0935379	1
UBC	0.104567	0.996296		DGAT2	0.0861144	0.984114		ADAM7	0.114828	1		KLF6	0.034745	0.507128		SLC5A2|6524	0.0935379	1
MAML1	0.104567	0.996296		MYT1	0.0861144	0.984114		GHSR	0.114832	1		BRCA2	0.034745	0.507128		SYCP3|50511	0.0935379	1
C5orf15	0.104567	0.996296		FLJ13224	0.0865404	0.984114		ACTR5	0.114837	1		MPZL2	0.0347451	0.507128		TMEM132D|121256	0.0936656	1
PIK3CB	0.104973	0.996296		OVCH1	0.0865404	0.984114		DMWD	0.114837	1		ORAI1	0.0348907	0.508827		LILRB5|10990	0.0937531	1
PDZD3	0.104973	0.996296		TOR1AIP2	0.0865404	0.984114		SFTPB	0.114837	1		CHST7	0.0350368	0.508838		C11orf87|399947	0.0939336	1
RGSL1	0.104973	0.996296		NCAPD3	0.0865404	0.984114		TGM7	0.114837	1		KCNAB1	0.035037	0.508838		C17orf80|55028	0.0939336	1
SMAD3	0.10538	0.996296		EMP1	0.0865404	0.984114		A3GALT2	0.115307	1		TMEM159	0.035037	0.508838		C9orf82|79886	0.0939336	1
DUSP6	0.10538	0.996296		ELAVL4	0.0865404	0.984114		AGXT2	0.115307	1		TKTL2	0.035037	0.508838		CDC14C|168448	0.0939336	1
SLC2A4	0.10538	0.996296		DUSP27	0.0865404	0.984114		ARMC4	0.115307	1		DNM3	0.035037	0.508838		CHMP4A|29082	0.0939336	1
HMGCR	0.10538	0.996296		PCDHGA11	0.0865404	0.984114		ATOH7	0.115307	1		NUDT22	0.0351836	0.510119		CSDA|8531	0.0939336	1
TPTE	0.10538	0.996296		SPAG17	0.0865404	0.984114		BMPR1B	0.115307	1		ETV7	0.0351836	0.510119		FLJ44635|392490	0.0939336	1
PCCB	0.105788	0.996296		OR2T4	0.0865404	0.984114		C17orf42	0.115307	1		CKMT1A	0.035331	0.510139		FNBP1L|54874	0.0939336	1
GNAZ	0.105788	0.996296		RP5-1022P6.2	0.0869681	0.984114		C21orf42	0.115307	1		NTN4	0.035331	0.510139		GCK|2645	0.0939336	1
NXT2	0.105788	0.996296		CRTC3	0.0869681	0.984114		C9orf30	0.115307	1		LHFPL3	0.035331	0.510139		GREM2|64388	0.0939336	1
SPRY1	0.105788	0.996296		SYT14	0.0869681	0.984114		CAPN9	0.115307	1		SLC1A6	0.035331	0.510139		IGSF9B|22997	0.0939336	1
LEPREL2	0.105788	0.996296		AACS	0.0869681	0.984114		CHST9	0.115307	1		CSRP2	0.035331	0.510139		INO80C|125476	0.0939336	1
COL8A2	0.105788	0.996296		MEGF11	0.0869681	0.984114		DDX58	0.115307	1		HR	0.0354786	0.511846		KDM2B|84678	0.0939336	1
PTEN	0.105788	0.996296		C13orf8	0.0869681	0.984114		DLGAP1	0.115307	1		ANKRD39	0.0356266	0.513135		KDM5C|8242	0.0939336	1
MAST1	0.105788	0.996296		HIST1H1T	0.0869681	0.984114		EFNB2	0.115307	1		OPN1SW	0.0356266	0.513135		KLC1|3831	0.0939336	1
GUCA2A	0.106198	0.996296		NPR2	0.0869681	0.984114		F2RL3	0.115307	1		RECQL	0.0359251	0.515313		MRPS7|51081	0.0939336	1
CH25H	0.106198	0.996296		IMPACT	0.0869681	0.984114		GOLPH3	0.115307	1		SETMAR	0.0359252	0.515313		PAG1|55824	0.0939336	1
CCDC86	0.106198	0.996296		NPR3	0.0869681	0.984114		HIBCH	0.115307	1		IL15RA	0.0359253	0.515313		PELI1|57162	0.0939336	1
MAP2K1IP1	0.106608	0.996296		TLR3	0.0873975	0.984114		IAPP	0.115307	1		WNT7B	0.0359253	0.515313		QDPR|5860	0.0939336	1
CRTAC1	0.106608	0.996296		C1orf92	0.0873975	0.984114		INTS5	0.115307	1		CCL13	0.0359253	0.515313		SERPINA3|12	0.0939336	1
KIAA0265	0.106608	0.996296		ACP2	0.0873975	0.984114		LMAN1	0.115307	1		GPR61	0.0360748	0.51581		SMARCE1|6605	0.0939336	1
MMP9	0.106608	0.996296		TACSTD1	0.0873975	0.984114		LOC63920	0.115307	1		TMEM177	0.036075	0.51581		SRPK2|6733	0.0939336	1
BDKRB1	0.10702	0.996296		CNOT2	0.0873975	0.984114		LOXL4	0.115307	1		PXMP2	0.0360751	0.51581		TMEM169|92691	0.0939336	1
RRAGB	0.10702	0.996296		PRKD1	0.0873975	0.984114		LRRC28	0.115307	1		CDK5RAP2	0.0362255	0.51581		TOP2B|7155	0.0939336	1
ZNF643	0.10702	0.996296		TXNDC6	0.0873975	0.984114		MANSC1	0.115307	1		PLS3	0.0362255	0.51581		UAP1L1|91373	0.0939336	1
C17orf59	0.10702	0.996296		LOC341392	0.0873975	0.984114		MTRF1L	0.115307	1		CCL11	0.0362255	0.51581		YIPF1|54432	0.0939336	1
MLN	0.10702	0.996296		CRIM1	0.0873975	0.984114		MTSS1	0.115307	1		C10orf35	0.0362257	0.51581		STL|7955	0.094266	1
ATP1A2	0.10702	0.996296		TMEM87B	0.0878287	0.984114		MTTP	0.115307	1		SMPDL3A	0.0362257	0.51581		SLC22A25|387601	0.0952684	1
RWDD2A	0.107433	0.996296		MIPOL1	0.0878287	0.984114		OLR1	0.115307	1		GUSBL1	0.0362257	0.51581		CYP4F12|66002	0.0953984	1
COL1A2	0.107433	0.996296		FBP2	0.0878287	0.984114		PEX5	0.115307	1		AFF3	0.0363764	0.517534		KRT4|3851	0.0954808	1
CD27	0.107433	0.996296		KIF6	0.0878287	0.984114		REEP4	0.115307	1		TRIM38	0.036528	0.518006		RBMXL3|139804	0.0954808	1
SNF1LK	0.107433	0.996296		FGF13	0.0878287	0.984114		RNF151	0.115307	1		RALGPS1	0.0365282	0.518006		TBX5|6910	0.0955338	1
MMP7	0.107848	0.996296		PDXK	0.0878287	0.984114		SEMA3A	0.115307	1		C11orf61	0.0365282	0.518006		C21orf29|54084	0.0956183	1
UNC119	0.107848	0.996296		IL1RL1	0.0878287	0.984114		SLC9A9	0.115307	1		NEUROD1	0.0365282	0.518006		GDF10|2662	0.0959299	1
LMO2	0.107848	0.996296		GLOD5	0.0882614	0.984114		SPAG17	0.115307	1		ANKRD13B	0.0366799	0.519317		LOC441294|441294	0.0959299	1
TBC1D9B	0.107848	0.996296		C5orf26	0.0882615	0.984114		SUOX	0.115307	1		RASL12	0.0366801	0.519317		PAX9|5083	0.0959531	1
KIAA0152	0.107848	0.996296		PAQR9	0.0882615	0.984114		TBCC	0.115307	1		SMAD3	0.0368326	0.519375		ARHGEF5|7984	0.0960981	1
GLRA3	0.108264	0.996296		ZNF790	0.0882615	0.984114		TMED7	0.115307	1		MCTP2	0.0368326	0.519375		ARIH2|10425	0.0960981	1
CDKN1C	0.108264	0.996296		TMEM159	0.0882615	0.984114		TMEM157	0.115307	1		WFDC8	0.0368328	0.519375		B4GALT1|2683	0.0960981	1
RPS6KA4	0.108264	0.996296		LRRTM4	0.0882615	0.984114		ZBTB47	0.115307	1		PPFIA1	0.0368328	0.519375		DPP9|91039	0.0960981	1
VCAM1	0.108264	0.996296		FABP7	0.0882615	0.984114		ZNF215	0.115307	1		SCG3	0.0368328	0.519375		ENOSF1|55556	0.0960981	1
USP52	0.108681	0.996296		DNHD1	0.0886961	0.984114		ZNF256	0.115307	1		FLJ32894	0.0369858	0.520341		EYA2|2139	0.0960981	1
SCN9A	0.108681	0.996296		KIF26B	0.0886961	0.984114		C14orf149	0.116466	1		CDRT15	0.0371393	0.520341		FCRLA|84824	0.0960981	1
FAM57A	0.108681	0.996296		PDGFA	0.0886961	0.984114		DEFB126	0.116466	1		C14orf128	0.0371394	0.520341		GAS2L3|283431	0.0960981	1
RASSF8	0.108681	0.996296		HPCAL4	0.0886961	0.984114		KIAA1919	0.116466	1		CUL3	0.0371394	0.520341		GPR133|283383	0.0960981	1
SLC36A1	0.108681	0.996296		GADD45B	0.0886961	0.984114		GPR101	0.118109	1		KIAA1324L	0.0371394	0.520341		KCNH2|3757	0.0960981	1
RASGRP2	0.109099	0.996296		SNX22	0.0886961	0.984114		OR52B2	0.118109	1		KIAA1199	0.0371396	0.520341		MTIF2|4528	0.0960981	1
RNF144A	0.109099	0.996296		FAM62C	0.0886961	0.984114		TECTB	0.118109	1		RAB33B	0.0371396	0.520341		NEK9|91754	0.0960981	1
SPRY4	0.109099	0.996296		NPSR1	0.0886961	0.984114		ASCC3	0.118113	1		PLA2G4A	0.0371396	0.520341		NFATC4|4776	0.0960981	1
IL24	0.109518	0.996296		NRCAM	0.0886961	0.984114		CCDC28B	0.118113	1		TNP2	0.0372935	0.521246		PCDHGA5|56110	0.0960981	1
XAF1	0.109518	0.996296		CBLN3	0.0891323	0.984114		IFIT5	0.118113	1		DRD5	0.0372936	0.521246		PTPRU|10076	0.0960981	1
LIMS1	0.109518	0.996296		ZFX	0.0891323	0.984114		LOC339524	0.118113	1		PINX1	0.0372936	0.521246		RAB11FIP5|26056	0.0960981	1
CRADD	0.109518	0.996296		PSCA	0.0891323	0.984114		ZNF16	0.118113	1		KCNN2	0.0374485	0.521741		RNF182|221687	0.0960981	1
GPR77	0.109518	0.996296		GABRG1	0.0891323	0.984114		APCS	0.118631	1		MED20	0.0374485	0.521741		RYR2|6262	0.0960981	1
UPK2	0.109939	0.996296		SEC24B	0.0891323	0.984114		C19orf59	0.118631	1		PAXIP1	0.0374485	0.521741		VAT1|10493	0.0960981	1
TEGT	0.109939	0.996296		OR2L13	0.0891323	0.984114		C6orf89	0.118631	1		BTBD11	0.0374485	0.521741		TRPM1|4308	0.0964044	1
ITGB1	0.110361	0.996296		DPY19L1	0.0891323	0.984114		CCDC41	0.118631	1		STARD7	0.0376036	0.523069		CALCB|797	0.0967223	1
WRB	0.110361	0.996296		ABCB7	0.0891323	0.984114		CCL2	0.118631	1		C8orf22	0.0376037	0.523069		ASTL|431705	0.0967565	1
PRKCI	0.110361	0.996296		OR1G1	0.0895703	0.984114		CCRL1	0.118631	1		UEVLD	0.0377594	0.523156		GSDMA|284110	0.0969985	1
PYGM	0.110361	0.996296		LY6G6C	0.0895703	0.984114		CHMP4A	0.118631	1		ARID5A	0.0377594	0.523156		RASAL1|8437	0.0969985	1
IL1F5	0.110361	0.996296		PCDH18	0.0895703	0.984114		CLK2	0.118631	1		HOXB4	0.0377595	0.523156		KIAA0664P3|100132341	0.0970208	1
CCL19	0.110784	0.996296		GPR160	0.0895703	0.984114		COCH	0.118631	1		ARHGAP28	0.0377597	0.523156		CHP2|63928	0.0971134	1
RP5-1077B9.4	0.110784	0.996296		CASP2	0.0895703	0.984114		COG2	0.118631	1		SGSM1	0.0377597	0.523156		SCARNA22|677770	0.0975905	1
ZNF271	0.111209	0.996296		GPR173	0.0895703	0.984114		DDIT4	0.118631	1		ALOXE3	0.0380729	0.523156		RIPPLY1|92129	0.0978916	1
MICB	0.111209	0.996296		CSPG4LYP1	0.0895703	0.984114		DMRT1	0.118631	1		ALPK2	0.038073	0.523156		HTR3B|9177	0.0980101	1
GNLY	0.111635	0.996296		PKD1L1	0.0895703	0.984114		ELTD1	0.118631	1		HACE1	0.038073	0.523156		MARCO|8685	0.0980668	1
FZD4	0.111635	0.996296		ZNF572	0.0895703	0.984114		EXOSC8	0.118631	1		AP4E1	0.038073	0.523156		IVL|3713	0.0983018	1
NFU1	0.111635	0.996296		LRFN5	0.0895703	0.984114		FOSL2	0.118631	1		ECM1	0.038073	0.523156		AIF1L|83543	0.0983019	1
RNF11	0.111635	0.996296		TMEM143	0.0895703	0.984114		FTHP1	0.118631	1		FANCL	0.038073	0.523156		ALDOA|226	0.0983019	1
ST3GAL1	0.111635	0.996296		NPAS3	0.0900101	0.984114		GATM	0.118631	1		LYZL4	0.038073	0.523156		ATP2C2|9914	0.0983019	1
OTUB2	0.111635	0.996296		RND2	0.0900101	0.984114		GFI1	0.118631	1		TMEM28	0.038073	0.523156		CCDC111|201973	0.0983019	1
VPREB1	0.111635	0.996296		IL1B	0.0900101	0.984114		GOLGA7	0.118631	1		TGFB2	0.038073	0.523156		CCDC142|84865	0.0983019	1
ZYX	0.111635	0.996296		TAP2	0.0900101	0.984114		HMGN1	0.118631	1		UBE2E3	0.03823	0.523156		CMIP|80790	0.0983019	1
DDX1	0.112062	0.996296		AZGP1	0.0900101	0.984114		ITGBL1	0.118631	1		MAP2K6	0.0382304	0.523156		EIF2C4|192670	0.0983019	1
DARC	0.112062	0.996296		MRPL45	0.0900101	0.984114		LCN2	0.118631	1		TMEM42	0.0382304	0.523156		FAP|2191	0.0983019	1
SKP1A	0.112062	0.996296		WDR91	0.0900101	0.984114		MSLN	0.118631	1		KCTD4	0.0382304	0.523156		GLS2|27165	0.0983019	1
RBBP4	0.112062	0.996296		BCAS3	0.0904516	0.984114		MXD1	0.118631	1		CRADD	0.0383883	0.523156		GRIN1|2902	0.0983019	1
CRB1	0.112491	0.996296		PCLO	0.0904516	0.984114		MYO7A	0.118631	1		ZNF433	0.0383884	0.523156		HIST2H2BE|8349	0.0983019	1
GCS1	0.112491	0.996296		KLHL32	0.0904516	0.984114		NKD1	0.118631	1		KCNA5	0.0383884	0.523156		IL6|3569	0.0983019	1
CHMP5	0.112921	0.996296		MEX3C	0.0904516	0.984114		OR2B2	0.118631	1		STARD13	0.0383886	0.523156		KDM3B|51780	0.0983019	1
KHK	0.112921	0.996296		OR2G6	0.0904516	0.984114		PSAT1	0.118631	1		NFYC	0.0383886	0.523156		KLF6|1316	0.0983019	1
H1F0	0.112921	0.996296		TMEM17	0.0904516	0.984114		PTX3	0.118631	1		SAT1	0.0383886	0.523156		PARD6A|50855	0.0983019	1
CXCL1	0.112921	0.996296		ZFP41	0.0904516	0.984114		RAD51	0.118631	1		FAM109B	0.0383886	0.523156		SPOCK2|9806	0.0983019	1
USE1	0.112921	0.996296		CACNA1G	0.0904516	0.984114		SCN9A	0.118631	1		RAB8A	0.0383886	0.523156		SYNPR|132204	0.0983019	1
SOX21	0.112921	0.996296		PI4KB	0.0908948	0.984114		SERPINE1	0.118631	1		RHCE	0.0385468	0.523275		XPO1|7514	0.0983019	1
WDR70	0.112921	0.996296		TNFSF4	0.0908948	0.984114		SGTB	0.118631	1		DOK5	0.0385469	0.523275		ZFYVE21|79038	0.0983019	1
FLJ13611	0.112921	0.996296		TSPYL2	0.0908948	0.984114		SLC26A7	0.118631	1		PRKRIR	0.0385469	0.523275		HIST1H2AL|8332	0.0985037	1
C13orf18	0.113352	0.996296		KDELR3	0.0908948	0.984114		SLC38A5	0.118631	1		UPF1	0.038547	0.523275		LOC100128675|100128675	0.0997334	1
FZD7	0.113352	0.996296		PDCD6IP	0.0908948	0.984114		SLIT1	0.118631	1		TTC7A	0.038547	0.523275		FAM138E|100124412	0.100108	1
GK3P	0.113352	0.996296		COL4A4	0.0908948	0.984114		SSBP2	0.118631	1		POLR2F	0.0387061	0.523404		FAM46D|169966	0.100108	1
CBLN1	0.113352	0.996296		FLJ41603	0.0908948	0.984114		STX10	0.118631	1		DCAKD	0.0387062	0.523404		FAM74A4|401508	0.100108	1
SENP3	0.113784	0.996296		KIAA0427	0.0908948	0.984114		TSPAN31	0.118631	1		RPN2	0.0387063	0.523404		OR2D2|120776	0.100108	1
TAC3	0.113784	0.996296		ACRV1	0.0908948	0.984114		UBE2J2	0.118631	1		MYOM2	0.0387063	0.523404		SLC10A2|6555	0.100108	1
FNTA	0.113784	0.996296		CHRNB2	0.0908948	0.984114		USP35	0.118631	1		FAP	0.0387063	0.523404		SNORA38|677820	0.100108	1
SS18L2	0.113784	0.996296		GBP6	0.0908948	0.984114		USP9X	0.118631	1		PTPLA	0.0388659	0.524345		ANK3|288	0.100545	1
DLG4	0.114218	0.996296		SPAG6	0.0913397	0.984114		VAPB	0.118631	1		TMEM140	0.0388659	0.524345		ARHGAP39|80728	0.100545	1
ATP10D	0.114218	0.996296		OSBPL6	0.0913397	0.984114		YEATS4	0.118631	1		ACTN3	0.0388659	0.524345		ARID3A|1820	0.100545	1
PFKFB2	0.114653	0.996296		USH1C	0.0913397	0.984114		ZNF132	0.118631	1		ATP6V1E2	0.0390263	0.526103		ARID5B|84159	0.100545	1
TNNC2	0.114653	0.996296		EEF1G	0.0913397	0.984114		CADM2	0.119779	1		ALPK3	0.0391862	0.526644		BTN2A2|10385	0.100545	1
HIST1H2BC	0.114653	0.996296		SMURF1	0.0913397	0.984114		DGUOK	0.119779	1		LRCH3	0.0391866	0.526644		C14orf181|400223	0.100545	1
PEX16	0.115089	0.996296		BTNL9	0.0913397	0.984114		PYCR2	0.119779	1		MTHFD1	0.039187	0.526644		ELOVL7|79993	0.100545	1
GSTM5	0.115089	0.996296		CNTN1	0.0917864	0.984114		CCDC141	0.121463	1		CASC3	0.039187	0.526644		FAM89A|375061	0.100545	1
ATP2B3	0.115089	0.996296		DDX51	0.0917864	0.984114		EMCN	0.121463	1		NCBP2	0.0393483	0.527595		FOXG1|2290	0.100545	1
IPO8	0.115089	0.996296		RAB31	0.0917864	0.984114		HYMAI	0.121463	1		GTPBP3	0.0393483	0.527595		HES6|55502	0.100545	1
GPER	0.115089	0.996296		CYP2A13	0.0917864	0.984114		TPBG	0.121463	1		C1QTNF6	0.0393484	0.527595		IMMT|10989	0.100545	1
LYRM2	0.115089	0.996296		PAPSS2	0.0917864	0.984114		ARCN1	0.122027	1		ATP5J	0.0396728	0.529106		KIAA1967|57805	0.100545	1
CRIM1	0.115089	0.996296		PCDHB6	0.0922349	0.984114		ARSA	0.122027	1		CITED1	0.0396729	0.529106		LRAT|9227	0.100545	1
NOLA2	0.115526	0.996296		ATP2C2	0.0922349	0.984114		BAP1	0.122027	1		HSPBAP1	0.0396729	0.529106		MPDZ|8777	0.100545	1
ABCC6	0.115526	0.996296		RBM24	0.0922349	0.984114		C1orf87	0.122027	1		UGCGL1	0.0396731	0.529106		NFRKB|4798	0.100545	1
FAM117A	0.115526	0.996296		UNC5CL	0.0926851	0.984114		C20orf82	0.122027	1		AMZ2	0.0396731	0.529106		PDZRN3|23024	0.100545	1
KLF5	0.115526	0.996296		C6orf48	0.0926851	0.984114		C9orf58	0.122027	1		TRAF3	0.0396731	0.529106		RGS9BP|388531	0.100545	1
DRD4	0.115526	0.996296		MYCBPAP	0.0926851	0.984114		C9orf97	0.122027	1		SORCS3	0.0396731	0.529106		RYK|6259	0.100545	1
SLITRK5	0.115526	0.996296		PLOD3	0.0926851	0.984114		CCDC54	0.122027	1		ZNF783	0.039836	0.530226		SLC25A22|79751	0.100545	1
SLC9A6	0.115526	0.996296		C21orf77	0.0926851	0.984114		CCL13	0.122027	1		PTPRJ	0.039836	0.530226		SMEK2|57223	0.100545	1
DMP1	0.115526	0.996296		C1orf51	0.0926851	0.984114		COPZ2	0.122027	1		DPP7	0.0399996	0.530226		SRPX2|27286	0.100545	1
YEATS4	0.115526	0.996296		STAT2	0.0926851	0.984114		DCLK2	0.122027	1		GNB2	0.0399997	0.530226		SYNJ2|8871	0.100545	1
NAP1L1	0.115526	0.996296		ACSL3	0.0926851	0.984114		ESPNL	0.122027	1		SERTAD3	0.0399997	0.530226		TEKT3|64518	0.100545	1
SEPW1	0.115526	0.996296		GANAB	0.0931371	0.984114		FAM40A	0.122027	1		RBBP7	0.0399999	0.530226		THBS2|7058	0.100545	1
TACSTD2	0.115965	0.996296		C20orf23	0.0931371	0.984114		FAM43B	0.122027	1		ENAH	0.0399999	0.530226		TMEM102|284114	0.100545	1
HIST2H2BE	0.115965	0.996296		DARC	0.0931371	0.984114		FCN3	0.122027	1		SERPINE1	0.0399999	0.530226		UBE2L3|7332	0.100545	1
C14orf1	0.115965	0.996296		EIF2AK4	0.0931371	0.984114		FLJ33590	0.122027	1		C21orf99	0.040164	0.531997		WDR70|55100	0.100545	1
KCNQ3	0.115965	0.996296		SORCS1	0.0931371	0.984114		GAPDHS	0.122027	1		IGFBP2	0.0403289	0.532542		FAM75A5|727905	0.100572	1
ZNF711	0.115965	0.996296		OR52A1	0.0935909	0.984114		GNS	0.122027	1		PAQR3	0.0403289	0.532542		?|388795	0.100894	1
LGALS1	0.115965	0.996296		KATNB1	0.0935909	0.984114		HOXB8	0.122027	1		NETO1	0.0403289	0.532542		SCEL|8796	0.101457	1
IKZF4	0.116405	0.996296		KLHL10	0.0935909	0.984114		HSF5	0.122027	1		FAM70A	0.0403289	0.532542		EGR4|1961	0.101662	1
PSMB5	0.116405	0.996296		FNDC5	0.0935909	0.984114		IGF2BP3	0.122027	1		LOC285398	0.0404934	0.532542		SPATA16|83893	0.102476	1
LSAMP	0.116405	0.996296		SLC17A6	0.0935909	0.984114		KIR3DX1	0.122027	1		ISYNA1	0.0404939	0.532542		SCUBE3|222663	0.102586	1
PPP2R4	0.116405	0.996296		DTD1	0.0935909	0.984114		LAMP3	0.122027	1		C3orf10	0.040494	0.532542		ADPGK|83440	0.102829	1
SMPDL3A	0.116405	0.996296		FBLN5	0.0935909	0.984114		LRP1B	0.122027	1		RWDD4A	0.0404941	0.532542		AGL|178	0.102829	1
HNMT	0.116847	0.996296		DLEU2	0.0935909	0.984114		MDK	0.122027	1		DMPK	0.0406598	0.532542		C1orf21|81563	0.102829	1
GTPBP2	0.116847	0.996296		FLJ41649	0.0935909	0.984114		MEA1	0.122027	1		MIF4GD	0.0406598	0.532542		CPPED1|55313	0.102829	1
NDEL1	0.116847	0.996296		MLLT3	0.0935909	0.984114		MMP3	0.122027	1		MGC33212	0.0406598	0.532542		CRYBB2|1415	0.102829	1
BZRAP1	0.116847	0.996296		EI24	0.0935909	0.984114		OR8G2	0.122027	1		TNFRSF10C	0.04066	0.532542		DFFA|1676	0.102829	1
PTGER4	0.116847	0.996296		GPR84	0.0940464	0.984114		P76	0.122027	1		MT1H	0.0406603	0.532542		EYA1|2138	0.102829	1
HLA-G	0.116847	0.996296		C6orf122	0.0940464	0.984114		PCP2	0.122027	1		OLIG1	0.0406603	0.532542		FAM54B|56181	0.102829	1
POU3F3	0.11729	0.996296		PHACTR2	0.0940464	0.984114		PEG10	0.122027	1		KIAA1799	0.0408262	0.532542		GDA|9615	0.102829	1
TXNDC13	0.11729	0.996296		LOC26010	0.0940464	0.984114		PLAG1	0.122027	1		VEZF1	0.0408266	0.532542		GLCCI1|113263	0.102829	1
NOS1AP	0.11729	0.996296		NANOGP1	0.0940464	0.984114		PLOD2	0.122027	1		C12orf24	0.0409935	0.532542		IL17D|53342	0.102829	1
PLA2G6	0.11729	0.996296		COL9A2	0.0940464	0.984114		PRRT2	0.122027	1		C6orf15	0.0409938	0.532542		KIAA1217|56243	0.102829	1
KIAA0082	0.11729	0.996296		MPHOSPH8	0.0940464	0.984114		RBM18	0.122027	1		MMD	0.0409939	0.532542		LIG3|3980	0.102829	1
ACBD4	0.11729	0.996296		FUT3	0.0940464	0.984114		REN	0.122027	1		SASP	0.0409939	0.532542		LOC100130872|100130872	0.102829	1
OGFR	0.11729	0.996296		MCC	0.0940464	0.984114		SAA2	0.122027	1		MGC52110	0.0409939	0.532542		LOC388692|388692	0.102829	1
SLC25A4	0.117734	0.996296		OTOF	0.0945037	0.984114		SAA3P	0.122027	1		G3BP2	0.0409939	0.532542		MED30|90390	0.102829	1
NTSR2	0.117734	0.996296		PUF60	0.0945037	0.984114		SALL3	0.122027	1		NUAK2	0.0409939	0.532542		MLST8|64223	0.102829	1
TPP1	0.117734	0.996296		CEND1	0.0945037	0.984114		SPCS2	0.122027	1		CBARA1	0.0411613	0.532542		PCBP3|54039	0.102829	1
AMELX	0.117734	0.996296		KRT24	0.0945037	0.984114		SPESP1	0.122027	1		RP5-1077B9.4	0.0411614	0.532542		PPAP2C|8612	0.102829	1
IL25	0.117734	0.996296		CLSTN2	0.0945037	0.984114		WNT10A	0.122027	1		TFAM	0.0411614	0.532542		PRPF40A|55660	0.102829	1
TGFB2	0.117734	0.996296		MAGEB16	0.0945037	0.984114		XIRP2	0.122027	1		CSNK1G2	0.0413296	0.532542		PRRT1|80863	0.102829	1
TRPM3	0.118179	0.996296		HIST1H2BD	0.0945037	0.984114		ZBTB7B	0.122027	1		LINGO1	0.0413297	0.532542		SGSM1|129049	0.102829	1
MAP2	0.118179	0.996296		SEMA6A	0.0945037	0.984114		ZNF559	0.122027	1		LRRIQ2	0.0413299	0.532542		SLC35E2|728661	0.102829	1
CTNNA2	0.118179	0.996296		UNQ6490	0.0949628	0.984114		ZSCAN16	0.122027	1		DHX57	0.0413299	0.532542		DGAT2L6|347516	0.103103	1
FUT5	0.118179	0.996296		PLCE1	0.0949628	0.984114		TXNDC17	0.12316	1		ZSCAN12	0.0413299	0.532542		DHDH|27294	0.103642	1
ALDOC	0.118626	0.996296		TEDDM1	0.0949628	0.984114		HDLBP	0.123165	1		THRA	0.0413299	0.532542		CCDC36|339834	0.103729	1
HIST1H4B	0.118626	0.996296		EPHA2	0.0949628	0.984114		KLHL21	0.123165	1		WNK2	0.0413299	0.532542		HOMEZ|57594	0.103729	1
PGRMC1	0.118626	0.996296		TRIM21	0.0949628	0.984114		PSME4	0.123165	1		2018-09-09	0.0413299	0.532542		TRPV6|55503	0.104576	1
PTPN13	0.118626	0.996296		DDX19A	0.0949628	0.984114		MAGEB10	0.124881	1		ZNF302	0.0413299	0.532542		OR2W3|343171	0.10474	1
FGF17	0.118626	0.996296		ZNF643	0.0949628	0.984114		BHLHB2	0.124886	1		ZCCHC5	0.041498	0.532542		DIO3|1735	0.104833	1
TCF3	0.118626	0.996296		ZNF441	0.0949628	0.984114		BRAP	0.124886	1		OR5B3	0.0416674	0.532542		CACNA1I|8911	0.104882	1
NDST2	0.118626	0.996296		FLJ39531	0.0949628	0.984114		CBS	0.124886	1		RWDD2A	0.0416676	0.532542		KLRC3|3823	0.104882	1
SLC27A6	0.118626	0.996296		TMEM46	0.0949628	0.984114		CCDC9	0.124886	1		C6orf157	0.041668	0.532542		LOC100130274|100130274	0.104912	1
PYGL	0.119074	0.996296		RIT2	0.0949628	0.984114		2018-12-01	0.124886	1		MRPS21	0.0416682	0.532542		TNP1|7141	0.104912	1
SLC7A1	0.119074	0.996296		BLID	0.0949628	0.984114		FSTL3	0.124886	1		FNDC3B	0.0416682	0.532542		ACPL2|92370	0.105153	1
PIGF	0.119074	0.996296		RNF6	0.0949628	0.984114		ANGEL2	0.125498	1		CA2	0.0416682	0.532542		ADRB1|153	0.105153	1
SLC39A7	0.119524	0.996296		DEAF1	0.0954236	0.984114		ATP1A2	0.125498	1		SLC22A1	0.0416682	0.532542		BEND3|57673	0.105153	1
LYRM1	0.119524	0.996296		KIAA0020	0.0954236	0.984114		B3GALT2	0.125498	1		ITGA11	0.0416682	0.532542		C6orf59|79992	0.105153	1
BCAS1	0.119524	0.996296		RPAIN	0.0954236	0.984114		B3GALTL	0.125498	1		RBAK	0.0416682	0.532542		CCR6|1235	0.105153	1
FBXO21	0.119524	0.996296		HIST1H2BE	0.0954236	0.984114		B3GNT4	0.125498	1		CRYGS	0.0416682	0.532542		CPLX1|10815	0.105153	1
RELA	0.119524	0.996296		IHPK3	0.0954236	0.984114		BIRC3	0.125498	1		GDAP1L1	0.0416682	0.532542		CTBP2|1488	0.105153	1
MANBA	0.119974	0.996296		GTDC1	0.0954236	0.984114		BMPER	0.125498	1		C1orf114	0.0416682	0.532542		FAM177A1|283635	0.105153	1
GPX7	0.119974	0.996296		NMI	0.0954236	0.984114		C18orf16	0.125498	1		EIF3M	0.0418379	0.532706		GABARAPL1|23710	0.105153	1
FSTL4	0.120426	0.996296		KLHL31	0.0958863	0.984114		C2orf59	0.125498	1		PUF60	0.0420086	0.532706		HOXA4|3201	0.105153	1
DGUOK	0.120426	0.996296		SATL1	0.0958863	0.984114		CABP4	0.125498	1		FAAH	0.0420086	0.532706		IP6K2|51447	0.105153	1
MAGEA12	0.120426	0.996296		DAPL1	0.0958863	0.984114		CALU	0.125498	1		CYFIP1	0.0420086	0.532706		IRAK2|3656	0.105153	1
TMCC2	0.120426	0.996296		MSTP9	0.0958863	0.984114		CCDC77	0.125498	1		SLC2A4RG	0.0420088	0.532706		MARCKS|4082	0.105153	1
PKP4	0.120426	0.996296		ATP13A4	0.0958863	0.984114		CDC2L6	0.125498	1		COL25A1	0.0420088	0.532706		NEDD1|121441	0.105153	1
RGS9	0.120426	0.996296		ABCC9	0.0958863	0.984114		CENPQ	0.125498	1		RBM41	0.0420088	0.532706		OSM|5008	0.105153	1
REXO2	0.120426	0.996296		SYNGR1	0.0958863	0.984114		CES1	0.125498	1		FKBP5	0.0420088	0.532706		PDE1B|5153	0.105153	1
SCML1	0.12088	0.996296		ZNF76	0.0958863	0.984114		CLEC2B	0.125498	1		ST8SIA4	0.0421797	0.532706		PHYHIP|9796	0.105153	1
BIRC7	0.12088	0.996296		FLJ90757	0.0958863	0.984114		CNP	0.125498	1		HAVCR1	0.0421797	0.532706		PPP6C|5537	0.105153	1
CXorf48	0.12088	0.996296		CHRDL1	0.0958863	0.984114		CRY2	0.125498	1		SPON2	0.0421797	0.532706		PRKACA|5566	0.105153	1
FCGBP	0.121335	0.996296		RGPD1	0.0958863	0.984114		CXCL11	0.125498	1		ZNF643	0.0423513	0.532706		PRR19|284338	0.105153	1
FABP1	0.121335	0.996296		GNAS	0.0958863	0.984114		DDR1	0.125498	1		TMEM146	0.0423513	0.532706		RAD17|5884	0.105153	1
TRIM36	0.121335	0.996296		C9orf21	0.0958863	0.984114		EFCAB3	0.125498	1		THEM4	0.0423516	0.532706		RARG|5916	0.105153	1
ARHGEF4	0.121791	0.996296		FAM18A	0.0963507	0.984114		FAM65A	0.125498	1		COMMD4	0.0423516	0.532706		SDS|10993	0.105153	1
BCAT2	0.121791	0.996296		BCL7A	0.0963507	0.984114		FBLN1	0.125498	1		H1F0	0.0423516	0.532706		SHB|6461	0.105153	1
TCEB3B	0.121791	0.996296		FAM19A1	0.0963507	0.984114		GNG11	0.125498	1		CDO1	0.0423516	0.532706		SIPA1L1|26037	0.105153	1
TRIM2	0.121791	0.996296		REPS2	0.0963507	0.984114		HES4	0.125498	1		CASP4	0.0423518	0.532706		SLC38A9|153129	0.105153	1
GNS	0.121791	0.996296		STARD3	0.0963507	0.984114		IL5	0.125498	1		CHCHD1	0.0423518	0.532706		SLC7A8|23428	0.105153	1
CD70	0.121791	0.996296		VSTM2L	0.0963507	0.984114		KRTAP1-5	0.125498	1		BACE1	0.0423518	0.532706		TSPAN31|6302	0.105153	1
OR5I1	0.121791	0.996296		FLJ14803	0.0963507	0.984114		LOC388610	0.125498	1		LUC7L2	0.0423518	0.532706		UBA6|55236	0.105153	1
PROCR	0.121791	0.996296		CALU	0.0963507	0.984114		MORC1	0.125498	1		GAPDH	0.0423518	0.532706		ZNF252|286101	0.105153	1
MNAT1	0.121791	0.996296		ZNF536	0.0963507	0.984114		MTHFR	0.125498	1		RTKN	0.042524	0.533592		ZNF385B|151126	0.105153	1
GALNT14	0.121791	0.996296		CLEC4A	0.0963507	0.984114		NCOA7	0.125498	1		PTBP1	0.0426965	0.533592		ZNF669|79862	0.105153	1
CCDC59	0.122248	0.996296		EIF5B	0.0963507	0.984114		PNPLA6	0.125498	1		C9orf117	0.042697	0.533592		ENTPD8|377841	0.105302	1
MICALL1	0.122248	0.996296		DHTKD1	0.0963507	0.984114		PRSS22	0.125498	1		HIST1H3A	0.042697	0.533592		SLC36A2|153201	0.105541	1
P2RY11	0.122248	0.996296		PCDHA9	0.096817	0.984114		TBX18	0.125498	1		INTU	0.042697	0.533592		DAPL1|92196	0.106022	1
KCND3	0.122248	0.996296		TNFRSF19	0.096817	0.984114		TNFRSF12A	0.125498	1		SUCLG1	0.042697	0.533592		SLC32A1|140679	0.107211	1
MYH9	0.122248	0.996296		ABHD1	0.096817	0.984114		ULK3	0.125498	1		ZNF365	0.0426971	0.533592		BLMH|642	0.107218	1
PLA1A	0.122707	0.996296		LRRC17	0.096817	0.984114		ZNF263	0.125498	1		OSBPL11	0.0426971	0.533592		C5orf40|408263	0.107518	1
NOL10	0.122707	0.996296		PREB	0.096817	0.984114		ZNF642	0.125498	1		GSC	0.0426971	0.533592		COL5A1|1289	0.107518	1
HSD17B2	0.122707	0.996296		FAM81A	0.096817	0.984114		ZNF775	0.125498	1		TRIT1	0.0428704	0.534497		CTSD|1509	0.107518	1
JUNB	0.122707	0.996296		GPRASP2	0.097285	0.984114		SRPR	0.126626	1		HAX1	0.0430447	0.534497		CYP2U1|113612	0.107518	1
SNRPB2	0.123167	0.996296		MUC17	0.097285	0.984114		ATG9B	0.128384	1		C22orf30	0.0430447	0.534497		DIS3|22894	0.107518	1
SYT5	0.123167	0.996296		GNAL	0.097285	0.984114		ANP32E	0.129045	1		CTSK	0.0430449	0.534497		FAM102A|399665	0.107518	1
DHX57	0.123167	0.996296		SERPINF2	0.097285	0.984114		APCDD1L	0.129045	1		EMP1	0.0430449	0.534497		FAM179A|165186	0.107518	1
FDFT1	0.123167	0.996296		GK5	0.097285	0.984114		AQR	0.129045	1		C8orf40	0.0430449	0.534497		FAM20C|56975	0.107518	1
CYLC2	0.123167	0.996296		CACNA2D2	0.097285	0.984114		ARNT2	0.129045	1		CNKSR2	0.0430449	0.534497		ING3|54556	0.107518	1
ATP6V1H	0.123167	0.996296		GFOD1	0.0977549	0.984114		ATPBD4	0.129045	1		LOC374491	0.0430449	0.534497		INPP5F|22876	0.107518	1
IL2RB	0.123167	0.996296		OR2A25	0.0977549	0.984114		AZI2	0.129045	1		SLC26A1	0.0430449	0.534497		MAP2K2|5605	0.107518	1
PMF1	0.123628	0.996296		FAM19A4	0.0977549	0.984114		BMP5	0.129045	1		ZNF331	0.0432195	0.534664		MGLL|11343	0.107518	1
AK1	0.123628	0.996296		ZNF697	0.0977549	0.984114		BPNT1	0.129045	1		LARP4	0.0432195	0.534664		MYCN|4613	0.107518	1
RNH1	0.123628	0.996296		KLHL3	0.0977549	0.984114		BRAF	0.129045	1		TIMP2	0.0433945	0.534664		NCRNA00183|554203	0.107518	1
QARS	0.123628	0.996296		CCDC27	0.0977549	0.984114		C21orf128	0.129045	1		ERGIC1	0.0433947	0.534664		NEFL|4747	0.107518	1
KLK7	0.124091	0.996296		CRLF1	0.0977549	0.984114		C2orf61	0.129045	1		IER2	0.043395	0.534664		POP1|10940	0.107518	1
FLJ22222	0.124091	0.996296		OPRM1	0.0977549	0.984114		C7orf38	0.129045	1		STK24	0.043395	0.534664		RNMT|8731	0.107518	1
RASL10A	0.124091	0.996296		N4BP3	0.0977549	0.984114		CEECAM1	0.129045	1		C7orf41	0.043395	0.534664		RPLP0P2|113157	0.107518	1
ADRB3	0.124555	0.996296		BRD1	0.0977549	0.984114		CP	0.129045	1		ARNTL	0.043395	0.534664		SETD5|55209	0.107518	1
ZFHX3	0.124555	0.996296		NKIRAS1	0.0977549	0.984114		DBI	0.129045	1		ZNF512	0.043395	0.534664		SFXN3|81855	0.107518	1
MTHFD1	0.124555	0.996296		RPS6KA3	0.0977549	0.984114		EEA1	0.129045	1		OSBPL3	0.043395	0.534664		SNCA|6622	0.107518	1
FUT8	0.124555	0.996296		TMEM155	0.0982265	0.984114		FGF7	0.129045	1		HOXD1	0.043395	0.534664		STAT5A|6776	0.107518	1
SDCCAG8	0.124555	0.996296		KGFLP1	0.0982265	0.984114		FLJ36031	0.129045	1		NEIL2	0.0435708	0.534859		TLR9|54106	0.107518	1
HAX1	0.124555	0.996296		RAB3B	0.0982265	0.984114		FOXD1	0.129045	1		SMR3A	0.0437466	0.534859		TMEM184C|55751	0.107518	1
UBE2H	0.125021	0.996296		ARPM1	0.0982265	0.984114		GRWD1	0.129045	1		NSMCE1	0.0437472	0.534859		TNFSF9|8744	0.107518	1
B3GALT4	0.125021	0.996296		GJB7	0.0982265	0.984114		HFM1	0.129045	1		LCA5	0.0437474	0.534859		TRPV2|51393	0.107518	1
MGC3771	0.125021	0.996296		EHD3	0.0982265	0.984114		HSD17B7P2	0.129045	1		BLM	0.0437474	0.534859		ZNF202|7753	0.107518	1
IKBKE	0.125021	0.996296		C22orf32	0.0982265	0.984114		IKZF3	0.129045	1		GNB1L	0.0437475	0.534859		ZNF589|51385	0.107518	1
NOTCH3	0.125488	0.996296		CYFIP2	0.0982265	0.984114		ITGB1BP3	0.129045	1		HLF	0.0437475	0.534859		ZNF778|197320	0.107518	1
SLC15A2	0.125488	0.996296		PDSS2	0.0982265	0.984114		LOC285141	0.129045	1		ADAMTS9	0.0437475	0.534859		ZNF878|729747	0.107518	1
CLDN7	0.125488	0.996296		FBLN1	0.0982265	0.984114		MOCOS	0.129045	1		CRBN	0.0437475	0.534859		KISS1|3814	0.107636	1
SEMA4A	0.125488	0.996296		PRKACA	0.0987	0.984114		PAH	0.129045	1		AP3M2	0.0437475	0.534859		ACCN5|51802	0.108022	1
ID1	0.125956	0.996296		HPGD	0.0987	0.984114		PDE9A	0.129045	1		NCSTN	0.0437475	0.534859		LALBA|3906	0.108022	1
MBD2	0.125956	0.996296		SMCR7	0.0987	0.984114		PDLIM1	0.129045	1		WAC	0.0439245	0.535898		TNFSF11|8600	0.108047	1
TRAF6	0.125956	0.996296		OR10Z1	0.0987	0.984114		PKNOX1	0.129045	1		SGSH	0.0439245	0.535898		TNFRSF13B|23495	0.108343	1
CSRP2	0.125956	0.996296		SNAP23	0.0987	0.984114		PTGES3	0.129045	1		FSTL1	0.0439245	0.535898		LOC91149|91149	0.108847	1
FLJ20160	0.125956	0.996296		GLG1	0.0987	0.984114		PTH	0.129045	1		GABBR1	0.0441022	0.536065		STX19|415117	0.108984	1
PFDN6	0.125956	0.996296		MEGF6	0.0987	0.984114		PYCR1	0.129045	1		CD46	0.0441023	0.536065		TAL2|6887	0.109281	1
FOXE1	0.126426	0.996296		MACROD2	0.0987	0.984114		RAF1	0.129045	1		TRO	0.0441023	0.536065		HOXD12|3238	0.109451	1
PLXNA1	0.126426	0.996296		ETFA	0.0991753	0.984114		RIN1	0.129045	1		SERTAD2	0.0441025	0.536065		CHRNA4|1137	0.109596	1
LUM	0.126426	0.996296		LIF	0.0991753	0.984114		S100A16	0.129045	1		MUSK	0.0442805	0.536065		FAM186B|84070	0.109596	1
C7orf44	0.126426	0.996296		FASTKD5	0.0991753	0.984114		SAP18	0.129045	1		NPM2	0.0442807	0.536065		OR2L13|284521	0.109847	1
FPGS	0.126426	0.996296		THAP7	0.0991753	0.984114		SEMA5B	0.129045	1		TMEM51	0.0442807	0.536065		ACO1|48	0.109924	1
C15orf5	0.126426	0.996296		TXNDC10	0.0991753	0.984114		SERPINA10	0.129045	1		ABHD9	0.0444589	0.536065		CLIC5|53405	0.109924	1
KLF6	0.126896	0.996296		SPTBN4	0.0991753	0.984114		SHARPIN	0.129045	1		GRM2	0.0444595	0.536065		CLTB|1212	0.109924	1
RPS6	0.126896	0.996296		CLEC2L	0.0991753	0.984114		SLC22A18	0.129045	1		REXO2	0.0444595	0.536065		CNOT7|29883	0.109924	1
PVRL3	0.126896	0.996296		MORC4	0.0991753	0.984114		SPATA20	0.129045	1		IL32	0.0444597	0.536065		CPA4|51200	0.109924	1
TSNAX	0.126896	0.996296		GCM2	0.0996524	0.984114		SSX3	0.129045	1		MORN2	0.0444597	0.536065		DVL1|1855	0.109924	1
SELT	0.126896	0.996296		PCDH21	0.0996524	0.984114		TMEM174	0.129045	1		AKT2	0.0444598	0.536065		FAM27C|100132948	0.109924	1
BHLHB2	0.126896	0.996296		C20orf134	0.0996524	0.984114		TUSC1	0.129045	1		UGT8	0.0444598	0.536065		FASTK|10922	0.109924	1
C6orf48	0.127369	0.996296		SSRP1	0.0996524	0.984114		WDR75	0.129045	1		CREB3L4	0.0444598	0.536065		FRS2|10818	0.109924	1
HIST1H2AG	0.127369	0.996296		RALGPS2	0.0996524	0.984114		ZNF502	0.129045	1		CAMLG	0.0444598	0.536065		ISOC1|51015	0.109924	1
TMEM14B	0.127369	0.996296		SLC5A1	0.0996524	0.984114		ZNF683	0.129045	1		TIGD3	0.0444598	0.536065		KIAA0922|23240	0.109924	1
USP32	0.127369	0.996296		C19orf25	0.0996524	0.984114		C9orf66	0.130161	1		TGM7	0.0446388	0.536378		KLF2|10365	0.109924	1
LIPT1	0.127369	0.996296		TAOK3	0.100131	0.984114		COG4	0.130161	1		HLA-G	0.0446391	0.536378		KLHL25|64410	0.109924	1
TICAM1	0.127369	0.996296		CASP4	0.100131	0.984114		NFYA	0.130161	1		SLC45A1	0.0446393	0.536378		LASS6|253782	0.109924	1
COQ2	0.127369	0.996296		SLC45A1	0.100131	0.984114		TAS2R5	0.130161	1		TRMT12	0.0446393	0.536378		LTBP2|4053	0.109924	1
TNFRSF12A	0.127842	0.996296		STXBP3	0.100131	0.984114		TREH	0.130161	1		RFX1	0.0446393	0.536378		MEGF11|84465	0.109924	1
FAM77C	0.127842	0.996296		PALLD	0.100131	0.984114		CFHR1	0.131943	1		EDG6	0.0448195	0.536562		NPTX1|4884	0.109924	1
AMHR2	0.127842	0.996296		DPRX	0.100131	0.984114		INHBA	0.131958	1		WNT2B	0.0448197	0.536562		PAQR7|164091	0.109924	1
MYT1	0.127842	0.996296		XKR9	0.100131	0.984114		NFATC4	0.131958	1		LAMB3	0.0448197	0.536562		PHLPP1|23239	0.109924	1
CLSTN2	0.128317	0.996296		ZNF679	0.100131	0.984114		NQO1	0.131958	1		LEPREL1	0.0448197	0.536562		PPP1R10|5514	0.109924	1
TOMM20	0.128317	0.996296		NDE1	0.100131	0.984114		OR52M1	0.131958	1		SLC25A17	0.0448197	0.536562		REV1|51455	0.109924	1
VPS13A	0.128317	0.996296		KCNB1	0.100131	0.984114		AP3M1	0.132667	1		MORC4	0.0449999	0.536562		RFX5|5993	0.109924	1
FOXRED2	0.128317	0.996296		ZNF227	0.100131	0.984114		ARMCX3	0.132667	1		C14orf49	0.0450002	0.536562		RPS6KA4|8986	0.109924	1
GATAD2A	0.128317	0.996296		HECW1	0.100131	0.984114		C15orf5	0.132667	1		C1orf152	0.0450003	0.536562		TRPM4|54795	0.109924	1
CD1D	0.128317	0.996296		PKD2	0.100131	0.984114		C20orf152	0.132667	1		HSPA1A	0.0450003	0.536562		UNC80|285175	0.109924	1
TRO	0.128317	0.996296		SMYD5	0.100612	0.984114		C20orf32	0.132667	1		GOT1	0.0450003	0.536562		WDR73|84942	0.109924	1
LOC390688	0.128317	0.996296		LOC200810	0.100612	0.984114		C6orf97	0.132667	1		USP29	0.0450003	0.536562		GRIP2|80852	0.110581	1
SDF2L1	0.128794	0.996296		GLT25D1	0.100612	0.984114		CCDC80	0.132667	1		PDGFD	0.0451818	0.536562		PCDHB1|29930	0.11071	1
PFDN2	0.128794	0.996296		B3GALNT2	0.100612	0.984114		CHMP7	0.132667	1		EHD3	0.0451819	0.536562		LRFN5|145581	0.110777	1
AK3L1	0.128794	0.996296		HCN3	0.100612	0.984114		CHST10	0.132667	1		ODC1	0.0451819	0.536562		CCDC83|220047	0.110838	1
GADD45A	0.128794	0.996296		ISG20L2	0.100612	0.984114		CRISPLD1	0.132667	1		KCTD16	0.0451819	0.536562		TMPRSS11A|339967	0.110838	1
NDUFA1	0.128794	0.996296		C11orf41	0.100612	0.984114		DKFZp434K191	0.132667	1		FZD7	0.0451819	0.536562		UGT2A1|10941	0.110838	1
TMEM28	0.128794	0.996296		OR4C16	0.100612	0.984114		DSG1	0.132667	1		CLEC4A	0.0451819	0.536562		GNAT2|2780	0.111258	1
ENSA	0.128794	0.996296		TRRAP	0.100612	0.984114		EDNRB	0.132667	1		C18orf32	0.0453635	0.536562		SNORA49|677829	0.111533	1
CHMP6	0.128794	0.996296		FLJ20035	0.101095	0.984114		EPM2AIP1	0.132667	1		SPNS3	0.0453638	0.536562		C7orf71|285941	0.111594	1
PUS1	0.128794	0.996296		COL4A2	0.101095	0.984114		ERO1L	0.132667	1		ZRF1	0.0455463	0.536562		RGSL1|353299	0.111907	1
BZW1	0.128794	0.996296		RDH5	0.101095	0.984114		FBXO17	0.132667	1		SERP1	0.0455465	0.536562		FLJ42875|440556	0.112015	1
PDGFRL	0.128794	0.996296		SLC25A25	0.101095	0.984114		GATA1	0.132667	1		C12orf34	0.0455465	0.536562		ANKRD53|79998	0.112372	1
CDH19	0.129272	0.996296		LIPK	0.101579	0.984114		HIST1H2BL	0.132667	1		DLGAP4	0.0455465	0.536562		BRAP|8315	0.112372	1
MAT2B	0.129272	0.996296		KTN1	0.101579	0.984114		HOMEZ	0.132667	1		MAP3K8	0.0455466	0.536562		C12orf68|387856	0.112372	1
KRT85	0.129272	0.996296		SMARCA2	0.101579	0.984114		HSP90B1	0.132667	1		UBE2A	0.0455466	0.536562		CDC37|11140	0.112372	1
GNL3	0.129272	0.996296		MICAL1	0.101579	0.984114		HSPA6	0.132667	1		MEF2C	0.0455466	0.536562		CORT|1325	0.112372	1
MRPL13	0.129272	0.996296		WWP2	0.101579	0.984114		IDH2	0.132667	1		FLJ10357	0.0455466	0.536562		COTL1|23406	0.112372	1
ANAPC13	0.129272	0.996296		STIM2	0.101579	0.984114		ING5	0.132667	1		CXorf40B	0.0457288	0.536562		CPE|1363	0.112372	1
ATP6AP1	0.129272	0.996296		ANGPTL7	0.101579	0.984114		KLK2	0.132667	1		SPIN2A	0.045729	0.536562		CSRNP1|64651	0.112372	1
RABEP2	0.129751	0.996296		LOC442028	0.101579	0.984114		L3MBTL4	0.132667	1		LOC619208	0.0457296	0.536562		DVL2|1856	0.112372	1
SPATA7	0.129751	0.996296		ST8SIA3	0.101579	0.984114		LOC51136	0.132667	1		BRE	0.0457296	0.536562		EGR1|1958	0.112372	1
GPR21	0.129751	0.996296		ZNF561	0.102066	0.984114		MAP1B	0.132667	1		GADD45G	0.0457298	0.536562		FAM92A1|137392	0.112372	1
ELMO1	0.129751	0.996296		tcag7.1017	0.102066	0.984114		MS4A6E	0.132667	1		CCDC109B	0.0457298	0.536562		FKBP15|23307	0.112372	1
TLE2	0.129751	0.996296		SNN	0.102066	0.984114		MXRA8	0.132667	1		RASGRP2	0.0459134	0.536562		LIF|3976	0.112372	1
GYG1	0.129751	0.996296		SLC17A4	0.102066	0.984114		NAT8	0.132667	1		CRIPT	0.0459137	0.536562		LOC100132707|100132707	0.112372	1
PLAU	0.129751	0.996296		TMEM58	0.102066	0.984114		NTRK1	0.132667	1		SDSL	0.0459137	0.536562		LOC151534|151534	0.112372	1
HGSNAT	0.129751	0.996296		PTGS1	0.102066	0.984114		NUBPL	0.132667	1		MEGF11	0.0459139	0.536562		LQK1|642946	0.112372	1
OR2W1	0.130231	0.996296		AARSD1	0.102066	0.984114		OPTN	0.132667	1		SYNJ2	0.0459139	0.536562		NAF1|92345	0.112372	1
CLGN	0.130231	0.996296		MAP1D	0.102066	0.984114		P11	0.132667	1		CDC123	0.0459139	0.536562		NECAB3|63941	0.112372	1
PTBP2	0.130231	0.996296		hCG_2028557	0.102066	0.984114		PRPS1	0.132667	1		TNRC4	0.0459139	0.536562		PRKAR2A|5576	0.112372	1
TNC	0.130231	0.996296		ITCH	0.102554	0.984114		PSCA	0.132667	1		IL2RB	0.0459139	0.536562		RDX|5962	0.112372	1
RAB27B	0.130713	0.996296		PML	0.102554	0.984114		PSMD12	0.132667	1		PCGF2	0.0460981	0.537638		SIRPA|140885	0.112372	1
DNAJC12	0.130713	0.996296		PHACTR3	0.102554	0.984114		RPL35	0.132667	1		B3GALNT1	0.0460982	0.537638		SYN3|8224	0.112372	1
CPVL	0.130713	0.996296		PART1	0.102554	0.984114		SEZ6L2	0.132667	1		GLI1	0.0460982	0.537638		USP49|25862	0.112372	1
DEXI	0.130713	0.996296		DTX4	0.102554	0.984114		SIGLEC11	0.132667	1		MAPK14	0.0462835	0.538004		WNT3|7473	0.112372	1
SLC10A3	0.130713	0.996296		NFS1	0.102554	0.984114		SLC2A3	0.132667	1		EXTL3	0.0462835	0.538004		SLC6A4|6532	0.112974	1
NEU2	0.131197	0.996296		FAM131A	0.102554	0.984114		SLC36A4	0.132667	1		FLJ23049	0.0462835	0.538004		SLC5A10|125206	0.113074	1
AMPH	0.131197	0.996296		ITPR2	0.102554	0.984114		SLC39A8	0.132667	1		ROCK2	0.0462835	0.538004		G6PC|2538	0.113204	1
GADD45G	0.131197	0.996296		MGC42090	0.102554	0.984114		SSR3	0.132667	1		PCDH11Y	0.0462835	0.538004		LCE5A|254910	0.113718	1
SPTBN4	0.131197	0.996296		C16orf78	0.103044	0.984114		STK25	0.132667	1		CHST4	0.0464689	0.538035		GRP|2922	0.114036	1
P2RY6	0.131197	0.996296		FASLG	0.103044	0.984114		SYT10	0.132667	1		C10orf12	0.046469	0.538035		HLA-DPB2|3116	0.114328	1
FAM111A	0.131197	0.996296		CAND2	0.103044	0.984114		THRA	0.132667	1		TMEM167	0.0464692	0.538035		CHRNA3|1136	0.114476	1
ATP5O	0.131197	0.996296		CHIT1	0.103044	0.984114		TNFAIP3	0.132667	1		LOC130355	0.0466551	0.538035		HOXD13|3239	0.114476	1
GALNS	0.131681	0.996296		IHH	0.103044	0.984114		TNFRSF10A	0.132667	1		ARHGEF3	0.0466553	0.538035		LOC284749|284749	0.114651	1
LRCH4	0.131681	0.996296		IMMT	0.103044	0.984114		TTC4	0.132667	1		FBXO22	0.0466554	0.538035		ABCB10|23456	0.114863	1
GRN	0.131681	0.996296		RAI2	0.103044	0.984114		TXNRD1	0.132667	1		EVC	0.0466556	0.538035		ACBD7|414149	0.114863	1
DRG1	0.131681	0.996296		2018-09-07	0.103536	0.984114		UCHL5IP	0.132667	1		IER3	0.0466557	0.538035		APPL1|26060	0.114863	1
AKAP13	0.131681	0.996296		ZBED2	0.103536	0.984114		WDR63	0.132667	1		IL18BP	0.0466557	0.538035		ARL15|54622	0.114863	1
CENTD2	0.132167	0.996296		JPH3	0.103536	0.984114		ZFYVE28	0.132667	1		C1orf57	0.0466557	0.538035		ARMCX1|51309	0.114863	1
OSBPL3	0.132167	0.996296		LOC348840	0.103536	0.984114		ZP1	0.132667	1		ATP5I	0.0466557	0.538035		CBWD2|150472	0.114863	1
SUPT3H	0.132167	0.996296		DPF2	0.103536	0.984114		tcag7.1017	0.132667	1		JARID1C	0.0466557	0.538035		CENPV|201161	0.114863	1
NIF3L1	0.132167	0.996296		TRIM32	0.103536	0.984114		C1orf172	0.133773	1		WIF1	0.0468426	0.539834		CSRP2|1466	0.114863	1
PEX19	0.132167	0.996296		SLC25A45	0.103536	0.984114		KBTBD7	0.133773	1		PABPC5	0.0470301	0.540216		CTNNBIP1|56998	0.114863	1
PALLD	0.132655	0.996296		LOC283767	0.104029	0.984114		MGC10701	0.133773	1		LASP1	0.0470303	0.540216		DOC2A|8448	0.114863	1
DKFZP566E164	0.132655	0.996296		ANXA5	0.104029	0.984114		MGC26647	0.133773	1		YWHAQ	0.0470303	0.540216		FBXL20|84961	0.114863	1
SLC2A3	0.132655	0.996296		ANKRD6	0.104029	0.984114		BET1L	0.135608	1		SUHW3	0.0470303	0.540216		HDAC2|3066	0.114863	1
FZD1	0.132655	0.996296		IFNA2	0.104029	0.984114		C10orf137	0.135608	1		HS6ST1	0.0470305	0.540216		HLTF|6596	0.114863	1
SEPHS2	0.132655	0.996296		GPR151	0.104029	0.984114		DGKA	0.135608	1		CASP1	0.0472183	0.540246		HPGD|3248	0.114863	1
ARNT	0.132655	0.996296		PCDHB2	0.104029	0.984114		GRIP2	0.135608	1		ARFGEF2	0.0472185	0.540246		ITPK1|3705	0.114863	1
ARL15	0.132655	0.996296		PAPPA2	0.104029	0.984114		GSTM3	0.135608	1		MAPK11	0.0472186	0.540246		LOC100129034|100129034	0.114863	1
ITM2C	0.133144	0.996296		DLEU7	0.104029	0.984114		TGM4	0.135608	1		UTP11L	0.0472186	0.540246		NIT1|4817	0.114863	1
SIDT2	0.133144	0.996296		SGCD	0.104029	0.984114		tAKR	0.135608	1		PCBP3	0.0472186	0.540246		NPDC1|56654	0.114863	1
CRYZL1	0.133144	0.996296		TBC1D22B	0.104029	0.984114		ACACB	0.136367	1		POFUT2	0.0472186	0.540246		NRN1|51299	0.114863	1
CD63	0.133144	0.996296		RTKN	0.104029	0.984114		ACSM2B	0.136367	1		FAM126A	0.0474072	0.541346		OGDHL|55753	0.114863	1
SORT1	0.133144	0.996296		CDH12	0.104525	0.984114		ACTR8	0.136367	1		NAV2	0.0474074	0.541346		PODN|127435	0.114863	1
TRIM23	0.133144	0.996296		BARHL2	0.104525	0.984114		ATP11C	0.136367	1		AXIN2	0.0474077	0.541346		PPFIBP2|8495	0.114863	1
ZEB2	0.133634	0.996296		C18orf10	0.104525	0.984114		BBS4	0.136367	1		LMAN1	0.0475971	0.542492		RRAD|6236	0.114863	1
C14orf2	0.133634	0.996296		BFSP2	0.104525	0.984114		BRD8	0.136367	1		B3GALT1	0.0475971	0.542492		RYR3|6263	0.114863	1
C15orf29	0.133634	0.996296		GALNT2	0.104525	0.984114		BTG1	0.136367	1		CENPQ	0.047787	0.542492		SULT1C4|27233	0.114863	1
PVRL2	0.133634	0.996296		MORN1	0.104525	0.984114		CLDN7	0.136367	1		SLC2A1	0.0477873	0.542492		TMEM132C|92293	0.114863	1
ATP5I	0.134125	0.996296		HPCAL1	0.104525	0.984114		CPLX4	0.136367	1		POLR3H	0.0477875	0.542492		YWHAH|7533	0.114863	1
SFRP4	0.134125	0.996296		CD226	0.104525	0.984114		CXXC1	0.136367	1		SCUBE3	0.0477875	0.542492		GABRG3|2567	0.114888	1
KCNE1L	0.134125	0.996296		SPTB	0.104525	0.984114		CYP2R1	0.136367	1		ODZ4	0.0477875	0.542492		C6orf227|401253	0.115012	1
C20orf23	0.134125	0.996296		QSER1	0.104525	0.984114		DMD	0.136367	1		PHLDA2	0.0477875	0.542492		ANKRD34C|390616	0.115298	1
CREB3L2	0.134125	0.996296		ERC2	0.104525	0.984114		DNASE2B	0.136367	1		KIRREL3	0.0477875	0.542492		CLDN14|23562	0.115298	1
C3orf36	0.134618	0.996296		SFTPC	0.105023	0.984114		DPT	0.136367	1		ANXA7	0.047978	0.544005		PRSS33|260429	0.115462	1
TERF2IP	0.134619	0.996296		FLJ23834	0.105023	0.984114		EPHX2	0.136367	1		G0S2	0.0481697	0.544005		C11orf42|160298	0.115472	1
EGFR	0.134619	0.996296		SENP5	0.105023	0.984114		ESPN	0.136367	1		SELK	0.0481697	0.544005		MYT1L|23040	0.115722	1
TOP3A	0.134619	0.996296		KCNJ9	0.105023	0.984114		FAF1	0.136367	1		TNFRSF12A	0.0481698	0.544005		ITGB6|3694	0.115983	1
TSC22D1	0.134619	0.996296		RNF165	0.105023	0.984114		FAM46B	0.136367	1		C9orf23	0.0481698	0.544005		ART1|417	0.116385	1
ANKRD28	0.135113	0.996296		RPE65	0.105023	0.984114		FAM82A	0.136367	1		BTF3	0.0481698	0.544005		LOC283731|283731	0.116385	1
MUT	0.135113	0.996296		LPP	0.105023	0.984114		FEZ1	0.136367	1		KDELR2	0.0481698	0.544005		ATP8A2|51761	0.116887	1
PLCB3	0.135113	0.996296		PDE1B	0.105023	0.984114		FKBP1A	0.136367	1		FKBP9	0.0481698	0.544005		ICAM4|3386	0.116979	1
ZBTB7A	0.135113	0.996296		ATP6V0A4	0.105023	0.984114		GPR125	0.136367	1		C3orf26	0.0483612	0.544413		AGBL5|60509	0.117396	1
KCNAB2	0.135113	0.996296		MEIS1	0.105522	0.984114		H2AFX	0.136367	1		RABIF	0.0483615	0.544413		AKT3|10000	0.117396	1
F11R	0.135113	0.996296		RASL12	0.105522	0.984114		HAPLN1	0.136367	1		PPAPDC1A	0.0483618	0.544413		ANO4|121601	0.117396	1
SYN3	0.135609	0.996296		SERPINH1	0.105522	0.984114		HS3ST3B1	0.136367	1		PEX11A	0.0483618	0.544413		AP1AR|55435	0.117396	1
NR2F6	0.135609	0.996296		MICAL3	0.105522	0.984114		IBSP	0.136367	1		INCENP	0.0483618	0.544413		ASB6|140459	0.117396	1
CACNA2D3	0.135609	0.996296		BNIP2	0.105522	0.984114		INADL	0.136367	1		PRPSAP2	0.0485543	0.54483		CCDC28B|79140	0.117396	1
ZNF174	0.135609	0.996296		ODZ4	0.105522	0.984114		KRT17	0.136367	1		VTCN1	0.0485547	0.54483		CD70|970	0.117396	1
AARSD1	0.135609	0.996296		EPHB4	0.105522	0.984114		LEMD1	0.136367	1		RCL1	0.0485547	0.54483		CERCAM|51148	0.117396	1
C3orf60	0.135609	0.996296		PLCXD3	0.106023	0.984114		LILRA4	0.136367	1		CADM2	0.0485547	0.54483		CLMN|79789	0.117396	1
ANXA5	0.135609	0.996296		FLJ43987	0.106023	0.984114		MGC21675	0.136367	1		COX19	0.0485547	0.54483		DCUN1D3|123879	0.117396	1
KLHL21	0.135609	0.996296		DIP2C	0.106023	0.984114		MRPL30	0.136367	1		NOM1	0.0487477	0.546297		DHX57|90957	0.117396	1
RNF139	0.136106	0.996296		LCE1E	0.106526	0.984114		MYO5A	0.136367	1		PLEKHA8	0.048748	0.546297		DIRC3|729582	0.117396	1
SLC35D2	0.136106	0.996296		CCDC129	0.106526	0.984114		NOC3L	0.136367	1		DNAJB1	0.0489421	0.54637		ENOX1|55068	0.117396	1
CDCP1	0.136106	0.996296		TMIE	0.106526	0.984114		NTN2L	0.136367	1		MRPL22	0.0489421	0.54637		FAM110B|90362	0.117396	1
POU3F2	0.136106	0.996296		FLJ39653	0.106526	0.984114		OR51M1	0.136367	1		SAMD9	0.0489421	0.54637		FAM122C|159091	0.117396	1
ATP5G3	0.136106	0.996296		NKAPL	0.106526	0.984114		P18SRP	0.136367	1		MAGI3	0.0489422	0.54637		HIST2H2BF|440689	0.117396	1
CYP4B1	0.136106	0.996296		RFXDC2	0.106526	0.984114		PCTK3	0.136367	1		HTR1A	0.0489422	0.54637		HOPX|84525	0.117396	1
PI4K2A	0.136106	0.996296		SPG11	0.106526	0.984114		PGBD3	0.136367	1		ITGA5	0.0489422	0.54637		IFFO2|126917	0.117396	1
KCNJ10	0.136106	0.996296		KIF5A	0.106526	0.984114		PLAGL1	0.136367	1		RBPMS2	0.0491363	0.547576		MTSS1|9788	0.117396	1
IL6ST	0.136106	0.996296		ILDR1	0.106526	0.984114		PPP4R2	0.136367	1		IL1F10	0.0491368	0.547576		NADSYN1|55191	0.117396	1
MAN2B1	0.136605	0.996296		TMSL1	0.106526	0.984114		PSG6	0.136367	1		IL17D	0.049332	0.547576		PFKL|5211	0.117396	1
PLA2G4C	0.136605	0.996296		GPR83	0.106526	0.984114		RBMY2FP	0.136367	1		GLRA3	0.0493323	0.547576		PIGN|23556	0.117396	1
UGCG	0.136605	0.996296		SMG6	0.106526	0.984114		RBP4	0.136367	1		PYCRL	0.0493323	0.547576		PTPN5|84867	0.117396	1
ZSCAN16	0.136605	0.996296		MCF2L2	0.106526	0.984114		RPL37A	0.136367	1		LOC162073	0.0493323	0.547576		PTRF|284119	0.117396	1
SNX26	0.136605	0.996296		PCDH15	0.106526	0.984114		SH3BP5	0.136367	1		CETN2	0.0493323	0.547576		RND2|8153	0.117396	1
TSPAN7	0.136605	0.996296		MRGPRE	0.107031	0.984114		SOCS7	0.136367	1		GNAS	0.0493323	0.547576		RPL23AP53|644128	0.117396	1
GNG4	0.136605	0.996296		RLBP1L1	0.107031	0.984114		SPINT1	0.136367	1		NAB2	0.0493323	0.547576		SETDB1|9869	0.117396	1
CXCR7	0.137105	0.996296		ZNF770	0.107538	0.984114		SPOCD1	0.136367	1		PDXP	0.0495282	0.549401		SH3GL1|6455	0.117396	1
SLC25A37	0.137105	0.996296		UGT1A10	0.107538	0.984114		TMEM16H	0.136367	1		FLJ36874	0.0497248	0.550032		SNAPC5|10302	0.117396	1
P11	0.137105	0.996296		ADAMTS16	0.107538	0.984114		TPP1	0.136367	1		MTFR1	0.0497248	0.550032		SYT5|6861	0.117396	1
RSAD2	0.137105	0.996296		SEC11C	0.107538	0.984114		TRAV20	0.136367	1		SNAI2	0.049725	0.550032		TRIM24|8805	0.117396	1
C1GALT1	0.137105	0.996296		TIMP1	0.107538	0.984114		UGT2B4	0.136367	1		C2orf18	0.049922	0.550032		ZNF792|126375	0.117396	1
LPHN3	0.137105	0.996296		TMED8	0.107538	0.984114		VEGFC	0.136367	1		CBX1	0.0499222	0.550032		C7orf65|401335	0.117408	1
ST18	0.137105	0.996296		FXYD3	0.107538	0.984114		ZNF409	0.136367	1		FAM131C	0.0499222	0.550032		GP5|2814	0.11747	1
HCN4	0.137606	0.996296		LGALS2	0.107538	0.984114		ZNF789	0.136367	1		AP3D1	0.0499222	0.550032		RTL1|388015	0.11747	1
C12orf43	0.137606	0.996296		FBXO22	0.107538	0.984114		ZSCAN18	0.136367	1		SDCCAG3	0.05012	0.550032		PSG1|5669	0.118045	1
NMBR	0.137606	0.996296		PCDHA11	0.107538	0.984114		HDAC5	0.137462	1		TOMM70A	0.0501201	0.550032		HAR1B|768097	0.118146	1
NAALAD2	0.138109	0.996296		IGSF2	0.107538	0.984114		NDEL1	0.137462	1		GAS1	0.0501201	0.550032		ANKRD1|27063	0.1192	1
TAS2R8	0.138109	0.996296		LOC255374	0.107538	0.984114		NLN	0.137462	1		KRIT1	0.0501203	0.550032		ONECUT1|3175	0.119433	1
VPS24	0.138109	0.996296		PDGFC	0.107538	0.984114		OR2T11	0.137462	1		PSMD7	0.0501203	0.550032		AGT|183	0.119972	1
NAB2	0.138109	0.996296		PDCL2	0.108047	0.984114		SOCS3	0.137462	1		SEH1L	0.0501203	0.550032		APLF|200558	0.119972	1
CD93	0.138109	0.996296		C21orf59	0.108047	0.984114		CCDC60	0.139331	1		BRP44L	0.0501203	0.550032		C13orf31|144811	0.119972	1
RUVBL1	0.138109	0.996296		OSR2	0.108047	0.984114		C19orf36	0.139336	1		TPPP3	0.0501203	0.550032		CEP57|9702	0.119972	1
FOXA2	0.138109	0.996296		SYNE1	0.108047	0.984114		DCUN1D5	0.139336	1		MYADM	0.0501203	0.550032		CNN1|1264	0.119972	1
AASS	0.138109	0.996296		SLTM	0.108047	0.984114		GPR15	0.139336	1		JAKMIP1	0.0501203	0.550032		CYB5B|80777	0.119972	1
CALM3	0.138109	0.996296		RIOK1	0.108047	0.984114		ALDH3B2	0.140144	1		C12orf51	0.0505177	0.550837		DDX55|57696	0.119972	1
MCAT	0.138613	0.996296		SH2D5	0.108047	0.984114		AMD1	0.140144	1		MGC7036	0.0505179	0.550837		DKFZp779M0652|374387	0.119972	1
SMPD1	0.138613	0.996296		KCNH5	0.108047	0.984114		ARAF	0.140144	1		SP100	0.0505181	0.550837		FAM46C|54855	0.119972	1
CEBPB	0.138613	0.996296		C17orf37	0.108558	0.984114		ARL3	0.140144	1		HSPA5	0.0505181	0.550837		GRPR|2925	0.119972	1
NCAM1	0.138613	0.996296		BRS3	0.108558	0.984114		C18orf18	0.140144	1		PARK7	0.0505182	0.550837		HSD11B1|3290	0.119972	1
NEU1	0.138613	0.996296		SLC46A1	0.108558	0.984114		CAST	0.140144	1		PPP3CB	0.0505182	0.550837		LDLRAD3|143458	0.119972	1
PTGS1	0.138613	0.996296		HORMAD2	0.108558	0.984114		CD163L1	0.140144	1		KGFLP1	0.0505182	0.550837		LOC143666|143666	0.119972	1
GSTK1	0.139119	0.996296		SPIRE2	0.108558	0.984114		CRYGD	0.140144	1		LDOC1	0.0505182	0.550837		LRP6|4040	0.119972	1
MGC87042	0.139626	0.996296		SYT3	0.108558	0.984114		DDX59	0.140144	1		HFM1	0.0505182	0.550837		MAP2|4133	0.119972	1
TPCN1	0.139626	0.996296		AP3B1	0.108558	0.984114		FAM14A	0.140144	1		ZNF561	0.0507177	0.550837		MRPL10|124995	0.119972	1
YWHAE	0.139626	0.996296		EHF	0.108558	0.984114		FLAD1	0.140144	1		B3GNT7	0.0507179	0.550837		NETO2|81831	0.119972	1
MCM10	0.139626	0.996296		C20orf46	0.108558	0.984114		HFE	0.140144	1		LRPPRC	0.050718	0.550837		NME1-NME2|654364	0.119972	1
FUT9	0.139626	0.996296		CCDC134	0.10907	0.984114		KIAA1754	0.140144	1		SLC25A33	0.050718	0.550837		NSUN5P1|155400	0.119972	1
MED7	0.139626	0.996296		EBI2	0.10907	0.984114		KIF1A	0.140144	1		FER	0.050718	0.550837		PIGB|9488	0.119972	1
CXCL5	0.139626	0.996296		CYP2B7P1	0.10907	0.984114		KIT	0.140144	1		NDUFS8	0.0509178	0.550837		PPP2R3A|5523	0.119972	1
EHBP1L1	0.140135	0.996296		CDH13	0.10907	0.984114		LAMC2	0.140144	1		MOV10	0.0509181	0.550837		PSMC5|5705	0.119972	1
SLC3A2	0.140135	0.996296		C10orf83	0.10907	0.984114		LOC204010	0.140144	1		GDF10	0.0509186	0.550837		RG9MTD2|93587	0.119972	1
SSH3	0.140135	0.996296		UNQ6975	0.10907	0.984114		LOC221091	0.140144	1		ISCA2	0.0509186	0.550837		RPS26|6231	0.119972	1
MAGED2	0.140135	0.996296		NCOR1	0.109585	0.984114		LRIG2	0.140144	1		GSTA3	0.0509186	0.550837		SCRN3|79634	0.119972	1
ABCC8	0.140135	0.996296		HDAC1	0.109585	0.984114		MBD5	0.140144	1		SLC2A14	0.0509188	0.550837		SEPT5|5413	0.119972	1
PHC2	0.140135	0.996296		LTB4DH	0.109585	0.984114		MET	0.140144	1		TMEM46	0.0509188	0.550837		TADA2A|6871	0.119972	1
GTDC1	0.140135	0.996296		ZNF225	0.109585	0.984114		MGC21881	0.140144	1		CDC42	0.0509188	0.550837		TECR|9524	0.119972	1
NEDD8	0.140135	0.996296		SNFT	0.109585	0.984114		MRAP	0.140144	1		SPOP	0.0509188	0.550837		TMEM60|85025	0.119972	1
SLC22A13	0.140645	0.996296		GAS2	0.109585	0.984114		MRFAP1L1	0.140144	1		NGFB	0.0511191	0.551988		WRN|7486	0.119972	1
MTMR11	0.140645	0.996296		SLC38A1	0.109585	0.984114		OR9I1	0.140144	1		ATP1A3	0.0511199	0.551988		TMPRSS12|283471	0.120008	1
TCTN3	0.141156	0.996296		FAM96B	0.109585	0.984114		OXTR	0.140144	1		PTPRH	0.0511199	0.551988		CPSF4L|642843	0.120415	1
COIL	0.141156	0.996296		HM13	0.109585	0.984114		P2RY2	0.140144	1		PLCE1	0.0513217	0.553145		OVOL1|5017	0.120586	1
ADIPOQ	0.141156	0.996296		COP1	0.109585	0.984114		PNKP	0.140144	1		BSPRY	0.051322	0.553145		GCSH|2653	0.120804	1
RUNX3	0.141156	0.996296		ProSAPiP1	0.109585	0.984114		PPBP	0.140144	1		SLC12A7	0.051322	0.553145		UBE2NL|389898	0.120804	1
AGRN	0.141156	0.996296		SYNGR3	0.110101	0.984114		PSD2	0.140144	1		NDUFB4	0.0515242	0.55396		SLC25A31|83447	0.121523	1
COL4A3	0.141156	0.996296		FGF7	0.110101	0.984114		RBPMS	0.140144	1		PPAT	0.0515243	0.55396		BRD7P3|23629	0.122083	1
HMGA2	0.141156	0.996296		LARS2	0.110101	0.984114		RPSA	0.140144	1		EID3	0.0515243	0.55396		POU2AF1|5450	0.122107	1
PIGG	0.141669	0.996296		GABARAPL1	0.110101	0.984114		S100A11	0.140144	1		TBX5	0.0515245	0.55396		RPL21P44|402176	0.122107	1
TM9SF4	0.141669	0.996296		MAP6	0.110101	0.984114		SATB2	0.140144	1		PCDHAC1	0.0517273	0.554441		ARHGEF35|445328	0.122115	1
MYH14	0.141669	0.996296		CTA-246H3.1	0.110101	0.984114		SERINC2	0.140144	1		FRMD5	0.0517274	0.554441		C3orf50|93556	0.122592	1
PRKAR2B	0.141669	0.996296		HS6ST2	0.110101	0.984114		SIPA1L2	0.140144	1		JMJD5	0.0517278	0.554441		CXCL5|6374	0.122592	1
H2AFY2	0.141669	0.996296		NRSN1	0.110101	0.984114		SLC45A1	0.140144	1		GLI2	0.0517279	0.554441		DCAF13|25879	0.122592	1
NDUFB5	0.142183	0.996296		SYCP3	0.110101	0.984114		SMAD5OS	0.140144	1		FARSA	0.0517279	0.554441		EIF2C3|192669	0.122592	1
CAMSAP1L1	0.142183	0.996296		WNT2B	0.11062	0.984114		SMOC2	0.140144	1		OTUD7B	0.0519316	0.555943		ETV6|2120	0.122592	1
IDH1	0.142183	0.996296		FLJ40142	0.11062	0.984114		SSTR5	0.140144	1		TPPP2	0.0519317	0.555943		FMO5|2330	0.122592	1
PCDHGA10	0.142183	0.996296		KIAA1549	0.11062	0.984114		TACC2	0.140144	1		OR52A1	0.0521364	0.556431		FUT8|2530	0.122592	1
ACTN1	0.142183	0.996296		MBOAT5	0.11062	0.984114		TH1L	0.140144	1		SMYD4	0.0521364	0.556431		GCOM1|145781	0.122592	1
USP22	0.142183	0.996296		ZBP1	0.11062	0.984114		TRAPPC2	0.140144	1		TCEAL2	0.0521365	0.556431		GPR107|57720	0.122592	1
LOC51233	0.142699	0.996296		TREML2	0.11062	0.984114		VGLL2	0.140144	1		FLJ20160	0.0521365	0.556431		ILKAP|80895	0.122592	1
UGT2A3	0.142699	0.996296		ADRA1B	0.11062	0.984114		ZNF24	0.140144	1		KIAA1244	0.0521365	0.556431		KIAA1804|84451	0.122592	1
AKAP12	0.142699	0.996296		OSR1	0.11062	0.984114		ZNF592	0.140144	1		BLID	0.0523413	0.557598		LOC100270710|100270710	0.122592	1
C1orf165	0.142699	0.996296		LOC619208	0.11114	0.984114		ZNF782	0.140144	1		C4orf17	0.0523413	0.557598		MAST3|23031	0.122592	1
NECAP1	0.142699	0.996296		RICH2	0.11114	0.984114		ZNF790	0.140144	1		PATZ1	0.0523417	0.557598		MKI67IP|84365	0.122592	1
FOXC1	0.142699	0.996296		PCDHA6	0.11114	0.984114		ADAM32	0.141224	1		SEBOX	0.0525465	0.558093		NUPL2|11097	0.122592	1
KCNK2	0.142699	0.996296		NAP1L2	0.11114	0.984114		NLRP12	0.141224	1		OBSCN	0.0525475	0.558093		PAOX|196743	0.122592	1
C16orf80	0.143216	0.996296		PLCG1	0.11114	0.984114		C14orf28	0.141229	1		LOC100049076	0.0525476	0.558093		PAPPA|5069	0.122592	1
F7	0.143216	0.996296		CHI3L1	0.11114	0.984114		CCDC70	0.141229	1		TRMT6	0.0525476	0.558093		PDE3B|5140	0.122592	1
NDRG2	0.143216	0.996296		CPEB3	0.11114	0.984114		LOC440087	0.141229	1		MOBKL3	0.0525478	0.558093		PDPN|10630	0.122592	1
NADK	0.143216	0.996296		MGC52282	0.11114	0.984114		LRRC3	0.143137	1		HSP90B3P	0.0527543	0.558753		PPM1D|8493	0.122592	1
TBCB	0.143216	0.996296		ZNF326	0.11114	0.984114		XKR5	0.143137	1		MTMR9	0.0527543	0.558753		RBM45|129831	0.122592	1
RPS7	0.143216	0.996296		CORO2B	0.11114	0.984114		ZNF551	0.143142	1		M6PRBP1	0.0527543	0.558753		RBM4|5936	0.122592	1
ARHGEF18	0.143735	0.996296		SLC22A10	0.11114	0.984114		ADAMTS1	0.144001	1		NUP35	0.0527543	0.558753		SIGLEC9|27180	0.122592	1
PPP3CB	0.143735	0.996296		PI4K2B	0.111662	0.984114		ADAMTS12	0.144001	1		PREX1	0.0529606	0.558753		SLC12A5|57468	0.122592	1
NR6A1	0.143735	0.996296		C1orf175	0.111662	0.984114		AKAP8	0.144001	1		GTF2IRD1	0.0529616	0.558753		SLC1A3|6507	0.122592	1
PAPOLG	0.143735	0.996296		AARS	0.111662	0.984114		ARMCX4	0.144001	1		RCHY1	0.0529616	0.558753		ST6GALNAC5|81849	0.122592	1
ENPEP	0.144255	0.996296		IGFL4	0.111662	0.984114		ATP10A	0.144001	1		KCNE1L	0.0529618	0.558753		TBC1D14|57533	0.122592	1
ABHD3	0.144255	0.996296		ZNF320	0.111662	0.984114		C1orf35	0.144001	1		CBL	0.0529618	0.558753		TFDP2|7029	0.122592	1
TOP2B	0.144255	0.996296		WDR17	0.111662	0.984114		C20orf177	0.144001	1		CXCR7	0.0529618	0.558753		TMEM199|147007	0.122592	1
DDX5	0.144255	0.996296		NPAT	0.111662	0.984114		C5orf21	0.144001	1		PSRC1	0.0529618	0.558753		TMEM57|55219	0.122592	1
PURG	0.144255	0.996296		URG4	0.111662	0.984114		CASC3	0.144001	1		LRRC20	0.0531695	0.559098		TRIM37|4591	0.122592	1
SFTPB	0.144255	0.996296		ALG8	0.111662	0.984114		CBY1	0.144001	1		TIGD2	0.0531695	0.559098		ZDHHC9|51114	0.122592	1
DBN1	0.144255	0.996296		KIAA1920	0.111662	0.984114		CCDC88B	0.144001	1		LRP1	0.0531696	0.559098		MUCL1|118430	0.123448	1
ZW10	0.144255	0.996296		MGC32805	0.111662	0.984114		CCK	0.144001	1		SPIN2B	0.053378	0.559098		MRGPRE|116534	0.123571	1
DYRK1B	0.144255	0.996296		ZNF549	0.112187	0.984114		COIL	0.144001	1		SIPA1	0.053378	0.559098		SCARNA15|677778	0.124227	1
ST3GAL2	0.144255	0.996296		TXNL4B	0.112187	0.984114		COLEC11	0.144001	1		AP4M1	0.0533783	0.559098		SNORA20|677806	0.124227	1
APBA3	0.144776	0.996296		PHYHIPL	0.112187	0.984114		COX17	0.144001	1		EPC1	0.0533783	0.559098		MESP2|145873	0.12429	1
SMCP	0.144776	0.996296		CLASP2	0.112187	0.984114		CPB2	0.144001	1		LRP6	0.0533785	0.559098		CACNG1|786	0.124739	1
BGN	0.144776	0.996296		ITIH1	0.112187	0.984114		CYB561	0.144001	1		AIFM2	0.0533785	0.559098		HOOK1|51361	0.124739	1
XRCC6	0.144776	0.996296		SEC14L1	0.112713	0.984114		DDX3Y	0.144001	1		TMEM68	0.0533785	0.559098		LBX2|85474	0.124739	1
OPLAH	0.144776	0.996296		PADI1	0.112713	0.984114		DEGS1	0.144001	1		PCOLCE	0.0533785	0.559098		PFKFB1|5207	0.124739	1
TTC35	0.144776	0.996296		C13orf24	0.112713	0.984114		FAM27L	0.144001	1		SNRPG	0.0533785	0.559098		RHCG|51458	0.124739	1
C12orf29	0.144776	0.996296		C12orf34	0.112713	0.984114		GLUL	0.144001	1		SHH	0.0535872	0.560617		ZNF98|148198	0.125123	1
TSPAN31	0.145299	0.996296		NUFIP1	0.112713	0.984114		GTF2H5	0.144001	1		RNF43	0.0535877	0.560617		ANKRD46|157567	0.125256	1
NKX2-1	0.145299	0.996296		G6PC3	0.112713	0.984114		GUSBL1	0.144001	1		GABRB2	0.0537969	0.561185		C19orf54|284325	0.125256	1
ABHD2	0.145299	0.996296		EPAS1	0.112713	0.984114		GYG2	0.144001	1		IL28A	0.0537976	0.561185		C1orf26|54823	0.125256	1
MORF4L2	0.145299	0.996296		NOX3	0.112713	0.984114		HGFAC	0.144001	1		TATDN3	0.053798	0.561185		C2orf55|343990	0.125256	1
LAP3	0.145823	0.996296		ZIC1	0.112713	0.984114		HISPPD2A	0.144001	1		SH3D19	0.053798	0.561185		CADPS2|93664	0.125256	1
PDE8A	0.145823	0.996296		ATOH7	0.112713	0.984114		HRK	0.144001	1		C8orf30A	0.0540082	0.561185		CAPZB|832	0.125256	1
NR1D2	0.145823	0.996296		HMGB1	0.113241	0.984114		IGFBP1	0.144001	1		CDCA7L	0.0540084	0.561185		CLGN|1047	0.125256	1
FRK	0.145823	0.996296		TSPAN3	0.113241	0.984114		LOC441601	0.144001	1		PCDH7	0.0540085	0.561185		DUSP16|80824	0.125256	1
TMEM80	0.146349	0.996296		NKX2-2	0.113241	0.984114		LOX	0.144001	1		MIA	0.0540085	0.561185		EFCAB4A|283229	0.125256	1
LGALS4	0.146349	0.996296		PIM1	0.113241	0.984114		MCHR1	0.144001	1		RCN1	0.0540085	0.561185		ELP2|55250	0.125256	1
PPP5C	0.146349	0.996296		BRCA2	0.113241	0.984114		MGC13057	0.144001	1		KIAA1688	0.0540085	0.561185		FAM115A|9747	0.125256	1
CPLX2	0.146349	0.996296		IVL	0.113241	0.984114		MGC14376	0.144001	1		MAPK15	0.0542195	0.561185		HBB|3043	0.125256	1
RPL24	0.146876	0.996296		NT5DC1	0.113771	0.984114		MPPE1	0.144001	1		RAB13	0.05422	0.561185		HK1|3098	0.125256	1
ACSL4	0.146876	0.996296		OR2A14	0.113771	0.984114		MS4A5	0.144001	1		P15RS	0.0542202	0.561185		IL1B|3553	0.125256	1
PBEF1	0.146876	0.996296		C19orf21	0.113771	0.984114		MTRR	0.144001	1		ITGA3	0.0542202	0.561185		KCNAB2|8514	0.125256	1
IFI6	0.146876	0.996296		FLJ45964	0.113771	0.984114		NOL5A	0.144001	1		COL12A1	0.0542202	0.561185		LGMN|5641	0.125256	1
TTTY9A	0.146876	0.996296		ZNF179	0.113771	0.984114		OAT	0.144001	1		C9orf103	0.0542202	0.561185		MMP14|4323	0.125256	1
CUEDC2	0.146876	0.996296		SLK	0.113771	0.984114		OR10S1	0.144001	1		ZYX	0.0542202	0.561185		MYADM|91663	0.125256	1
FLT1	0.147405	0.996296		DEPDC4	0.113771	0.984114		PMP2	0.144001	1		OR4K15	0.0542202	0.561185		PIP5K1C|23396	0.125256	1
RFC4	0.147405	0.996296		TIPIN	0.113771	0.984114		PPIAL4	0.144001	1		MAP3K6	0.0544319	0.561831		PJA1|64219	0.125256	1
HSPE1	0.147405	0.996296		NAT6	0.113771	0.984114		PROS1	0.144001	1		MAGIX	0.0544319	0.561831		PRG4|10216	0.125256	1
SRPR	0.147405	0.996296		C1orf128	0.113771	0.984114		PRTFDC1	0.144001	1		STX11	0.0544319	0.561831		PXDNL|137902	0.125256	1
SURF2	0.147405	0.996296		KIAA1949	0.114303	0.984114		PSMB8	0.144001	1		ZNF157	0.0546446	0.561831		RAD21|5885	0.125256	1
MOBKL3	0.147405	0.996296		C3orf59	0.114303	0.984114		RAD9A	0.144001	1		APITD1	0.0546449	0.561831		RPS4Y1|6192	0.125256	1
COMMD10	0.147405	0.996296		CCDC125	0.114303	0.984114		RCN3	0.144001	1		RWDD3	0.0546449	0.561831		SALL3|27164	0.125256	1
TXN2	0.147405	0.996296		RDX	0.114303	0.984114		RND3	0.144001	1		ZNF334	0.0546451	0.561831		SEC23A|10484	0.125256	1
HSF1	0.147405	0.996296		WDR16	0.114303	0.984114		RP5-1022P6.2	0.144001	1		COL3A1	0.0546451	0.561831		SLC35A3|23443	0.125256	1
SNRPD2	0.147405	0.996296		PSMA8	0.114303	0.984114		RUNX1	0.144001	1		C13orf33	0.0546451	0.561831		SLCO2A1|6578	0.125256	1
LDHAL6B	0.147935	0.996296		GBA3	0.114303	0.984114		S100A12	0.144001	1		AKR1C3	0.0546451	0.561831		SMAD5|4090	0.125256	1
ARMCX5	0.147935	0.996296		SCN2B	0.114303	0.984114		SGPP2	0.144001	1		NLRP9	0.0548581	0.561831		STK38|11329	0.125256	1
SMC5	0.147935	0.996296		KCNJ11	0.114837	0.984114		SMS	0.144001	1		SCN11A	0.0548583	0.561831		SUZ12|23512	0.125256	1
NFKBIE	0.147935	0.996296		RGS1	0.114837	0.984114		SULT2B1	0.144001	1		COPS5	0.0550727	0.561831		SYT3|84258	0.125256	1
MGC4294	0.147935	0.996296		AMBN	0.114837	0.984114		TINF2	0.144001	1		SYAP1	0.0550727	0.561831		TSSK6|83983	0.125256	1
SRPX	0.148467	0.996296		TPM4	0.114837	0.984114		TMTC2	0.144001	1		TUB	0.0550728	0.561831		VTI1B|10490	0.125256	1
POLR2D	0.148467	0.996296		RBM27	0.114837	0.984114		TRAM2	0.144001	1		TNNI3K	0.0550728	0.561831		KRT34|3885	0.125483	1
PERP	0.148467	0.996296		C6orf191	0.114837	0.984114		VNN3	0.144001	1		RDH5	0.0550728	0.561831		LOC100130238|100130238	0.125847	1
FAM129A	0.148467	0.996296		ZNF446	0.114837	0.984114		YTHDC2	0.144001	1		ABCC3	0.0550728	0.561831		EIF1AY|9086	0.125848	1
DAB2	0.148467	0.996296		ZNF479	0.114837	0.984114		ZSWIM1	0.144001	1		GNA14	0.0550728	0.561831		TPSB2|64499	0.125848	1
AKT1	0.148467	0.996296		SRI	0.114837	0.984114		ENTPD5	0.145075	1		TAS2R13	0.0552869	0.561831		C1QL2|165257	0.126081	1
TSNAXIP1	0.148467	0.996296		TRGV9	0.114837	0.984114		HTR1B	0.145075	1		PLEKHG2	0.0552872	0.561831		MIR155HG|114614	0.126081	1
NDUFS4	0.149	0.996296		PARK2	0.115372	0.984114		LAMB1	0.145075	1		SH3BP1	0.0552874	0.561831		TSNAX-DISC1|100303453	0.126664	1
FKBP6	0.149	0.996296		STRC	0.115372	0.984114		RBMS2	0.145075	1		PCDHB1	0.0552874	0.561831		UPB1|51733	0.127089	1
CTSK	0.149	0.996296		WDR75	0.115372	0.984114		ZMPSTE24	0.145075	1		MRPL46	0.0552876	0.561831		FAM153A|285596	0.127386	1
MS4A1	0.149	0.996296		MYBPC3	0.115372	0.984114		EIF2B5	0.147027	1		PSMD5	0.0552876	0.561831		FERD3L|222894	0.127521	1
DTX3	0.149	0.996296		PTBP1	0.115372	0.984114		OR1J1	0.147027	1		GANAB	0.0552876	0.561831		CAPN13|92291	0.127946	1
M6PRBP1	0.149534	0.996296		KRT83	0.115372	0.984114		OR52K2	0.147027	1		STEAP3	0.055503	0.561831		ATF2|1386	0.127964	1
GRM6	0.149534	0.996296		HS3ST5	0.115372	0.984114		RNF2	0.147027	1		FLJ10490	0.0555034	0.561831		BACE1|23621	0.127964	1
CST1	0.149534	0.996296		SPEN	0.115372	0.984114		SRD5A2L2	0.147027	1		NDST4	0.0555034	0.561831		BDNF|627	0.127964	1
KLHL2	0.149534	0.996296		OPRL1	0.115372	0.984114		ZNF384	0.147027	1		EFNA1	0.0555034	0.561831		C6orf174|387104	0.127964	1
VARS	0.149534	0.996296		SYAP1	0.115372	0.984114		AAAS	0.147936	1		SHPRH	0.0555034	0.561831		CALM3|808	0.127964	1
FLJ21062	0.15007	0.996296		FBXW2	0.115372	0.984114		AHNAK	0.147936	1		TGFB3	0.0555034	0.561831		CDKN2AIP|55602	0.127964	1
STX4	0.15007	0.996296		OR4K1	0.115372	0.984114		ALS2	0.147936	1		DOLK	0.0555034	0.561831		CEP120|153241	0.127964	1
SYDE1	0.15007	0.996296		TMEM125	0.11591	0.984114		APBA2	0.147936	1		TBX19	0.0555034	0.561831		DDX20|11218	0.127964	1
TM9SF1	0.15007	0.996296		ADCY2	0.11591	0.984114		ATG12	0.147936	1		SLC30A5	0.0555034	0.561831		FAM84B|157638	0.127964	1
IHPK2	0.15007	0.996296		FABP2	0.11591	0.984114		ATP1B2	0.147936	1		GPR1	0.0557195	0.561831		FUBP1|8880	0.127964	1
POLD4	0.15007	0.996296		CHAD	0.11591	0.984114		ATP5E	0.147936	1		ADORA1	0.0557195	0.561831		HIBCH|26275	0.127964	1
WDR7	0.15007	0.996296		SH3GLB1	0.11591	0.984114		B3GNT5	0.147936	1		SYNGR1	0.0559365	0.561831		HIST1H2BC|8347	0.127964	1
DNM2	0.15007	0.996296		CYP27C1	0.11591	0.984114		BEST3	0.147936	1		CTTNBP2	0.0559365	0.561831		HSPA5|3309	0.127964	1
XPNPEP2	0.15007	0.996296		MEX3B	0.11645	0.984114		C10orf140	0.147936	1		ITPR3	0.0559367	0.561831		KDM6B|23135	0.127964	1
SEPHS1	0.150608	0.996296		ATG9B	0.11645	0.984114		C14orf126	0.147936	1		DLL4	0.0559367	0.561831		KIFAP3|22920	0.127964	1
RNF146	0.150608	0.996296		ATCAY	0.11645	0.984114		C17orf67	0.147936	1		ENPP6	0.0559367	0.561831		LPCAT3|10162	0.127964	1
PRODH2	0.150608	0.996296		EXOSC3	0.11645	0.984114		C6orf105	0.147936	1		CCDC89	0.0559367	0.561831		MEX3A|92312	0.127964	1
COBLL1	0.150608	0.996296		WFDC2	0.11645	0.984114		C6orf182	0.147936	1		ANKRD42	0.0559367	0.561831		MFSD11|79157	0.127964	1
SLC37A4	0.150608	0.996296		CITED1	0.11645	0.984114		CDC2L2	0.147936	1		GCLC	0.0559367	0.561831		MMP16|4325	0.127964	1
EFCBP2	0.150608	0.996296		ALG10	0.11645	0.984114		CDGAP	0.147936	1		SLC38A2	0.0559367	0.561831		NARS2|79731	0.127964	1
RORC	0.150608	0.996296		RECQL	0.11645	0.984114		CTSZ	0.147936	1		ST3GAL4	0.0559367	0.561831		NUBP1|4682	0.127964	1
SCN2A	0.150608	0.996296		DPY19L2	0.11645	0.984114		CYP2D7P1	0.147936	1		NEXN	0.0559367	0.561831		PIP4K2A|5305	0.127964	1
CHRNA6	0.151147	0.996296		APH1A	0.11645	0.984114		CYP8B1	0.147936	1		SPAR	0.0561539	0.561831		PRDM16|63976	0.127964	1
INDO	0.151147	0.996296		ANKRD25	0.11645	0.984114		EBF3	0.147936	1		WDR66	0.0561542	0.561831		SEPHS1|22929	0.127964	1
OR6A2	0.151687	0.996296		ZNF800	0.11645	0.984114		EHBP1L1	0.147936	1		ADPGK	0.0563725	0.561831		SLC31A2|1318	0.127964	1
GABRG2	0.151687	0.996296		KPNA3	0.11645	0.984114		ELP3	0.147936	1		ING4	0.0563726	0.561831		SLC39A9|55334	0.127964	1
MSC	0.151687	0.996296		LAMC1	0.11645	0.984114		FANCA	0.147936	1		RIBC1	0.0563726	0.561831		SPIN3|169981	0.127964	1
ZMYM4	0.151687	0.996296		PADI6	0.11645	0.984114		FMR1	0.147936	1		FLJ22655	0.0563726	0.561831		STAR|6770	0.127964	1
PELI2	0.151687	0.996296		CCR6	0.116992	0.984114		FOXA1	0.147936	1		HPCAL4	0.0563726	0.561831		TFAM|7019	0.127964	1
APOL6	0.151687	0.996296		DDN	0.116992	0.984114		GAN	0.147936	1		TOMM20	0.0563726	0.561831		TRAPPC9|83696	0.127964	1
CELSR3	0.152229	0.996296		LANCL1	0.116992	0.984114		GOLPH3L	0.147936	1		C10orf84	0.0563728	0.561831		TRIM58|25893	0.127964	1
ATP5S	0.152229	0.996296		C20orf19	0.116992	0.984114		GPER	0.147936	1		DNAJC8	0.0563728	0.561831		WDR43|23160	0.127964	1
ENTPD2	0.152229	0.996296		TSPAN10	0.116992	0.984114		HES2	0.147936	1		DNAJC12	0.0563728	0.561831		XRN2|22803	0.127964	1
XRCC3	0.152229	0.996296		ESF1	0.116992	0.984114		HIST1H2AC	0.147936	1		CDK5R1	0.0563728	0.561831		FBXW10|10517	0.128313	1
PNLIPRP1	0.152229	0.996296		SH3TC2	0.116992	0.984114		HMG1L1	0.147936	1		VWC2	0.0563728	0.561831		TTC24|164118	0.128554	1
L2HGDH	0.152229	0.996296		TRAM1L1	0.116992	0.984114		IMMP1L	0.147936	1		ENTPD7	0.0563728	0.561831		CPLX4|339302	0.129571	1
RIC8A	0.152229	0.996296		SYT5	0.116992	0.984114		IRF5	0.147936	1		NIPA2	0.0563728	0.561831		C19orf34|255193	0.129772	1
IER5	0.152772	0.996296		LOC285033	0.116992	0.984114		ITFG1	0.147936	1		RNF214	0.0563728	0.561831		FGB|2244	0.129971	1
CHST7	0.152772	0.996296		TRHR	0.116992	0.984114		KCNE4	0.147936	1		RUNX3	0.0563728	0.561831		MCCD1|401250	0.129971	1
CLCA2	0.152772	0.996296		FNDC3B	0.117536	0.984114		LEPREL2	0.147936	1		GBF1	0.0565911	0.563049		CR1|1378	0.130146	1
BDH1	0.152772	0.996296		CEACAM8	0.117536	0.984114		LOC51252	0.147936	1		BTBD6	0.0565916	0.563049		GPC3|2719	0.130146	1
CFB	0.152772	0.996296		ZFAND6	0.117536	0.984114		LRRC2	0.147936	1		LYPD1	0.0565918	0.563049		IRX6|79190	0.130686	1
TTPA	0.152772	0.996296		ANKRD54	0.117536	0.984114		MIOX	0.147936	1		ECEL1P2	0.0568114	0.563633		CHRNA2|1135	0.130709	1
AOF2	0.152772	0.996296		TMEFF2	0.117536	0.984114		MOAP1	0.147936	1		DYNLRB2	0.0568118	0.563633		APOE|348	0.130716	1
PIN1L	0.152772	0.996296		ADAMTSL5	0.117536	0.984114		MUC5B	0.147936	1		B3GALT4	0.0568118	0.563633		BHLHE40|8553	0.130716	1
CRYZ	0.153317	0.996296		TRAK1	0.117536	0.984114		NR2C1	0.147936	1		POF1B	0.0568118	0.563633		C18orf56|494514	0.130716	1
TTLL3	0.153317	0.996296		NUP188	0.117536	0.984114		NUFIP1	0.147936	1		PAPSS2	0.0568118	0.563633		CAND1|55832	0.130716	1
HS3ST3A1	0.153317	0.996296		PPME1	0.117536	0.984114		OR4F15	0.147936	1		DNAJC16	0.057032	0.565178		CNNM4|26504	0.130716	1
TNFRSF1A	0.153317	0.996296		GIP	0.117536	0.984114		OR52E8	0.147936	1		TPP1	0.0570321	0.565178		DIP2B|57609	0.130716	1
SEC61A1	0.153317	0.996296		LINCR	0.118081	0.984114		PLA1A	0.147936	1		HPCA	0.0572532	0.565768		GNAS|2778	0.130716	1
LRRC15	0.153317	0.996296		CLDN12	0.118081	0.984114		PLEKHG5	0.147936	1		F5	0.0572536	0.565768		KDM1A|23028	0.130716	1
IGL@	0.153317	0.996296		CRP	0.118081	0.984114		PLXNB1	0.147936	1		NUDT4	0.0572536	0.565768		KLF16|83855	0.130716	1
ASCL3	0.153317	0.996296		OR51S1	0.118081	0.984114		PPIE	0.147936	1		TNK2	0.0572536	0.565768		LDB1|8861	0.130716	1
TSPYL1	0.153863	0.996296		PCK1	0.118081	0.984114		PPM1K	0.147936	1		C6orf129	0.0572536	0.565768		LOC100133985|100133985	0.130716	1
SBNO2	0.153863	0.996296		KLHL22	0.118081	0.984114		PRKD1	0.147936	1		TRIP4	0.0574754	0.566318		LOC286002|286002	0.130716	1
DIDO1	0.153863	0.996296		ANKRD7	0.118081	0.984114		PRKRIR	0.147936	1		APPBP1	0.0574754	0.566318		MRO|83876	0.130716	1
SMARCE1	0.153863	0.996296		FBXO44	0.118081	0.984114		PRPF38B	0.147936	1		CDKN1C	0.0574754	0.566318		MYH14|79784	0.130716	1
NSD1	0.153863	0.996296		RREB1	0.118629	0.984114		RPS4Y2	0.147936	1		OGDH	0.0574754	0.566318		NCDN|23154	0.130716	1
NPC1	0.154411	0.996296		TMEM140	0.118629	0.984114		S100A8	0.147936	1		CXXC1	0.0576975	0.566318		NLGN2|57555	0.130716	1
EDA2R	0.154411	0.996296		C17orf75	0.118629	0.984114		SDC1	0.147936	1		FLJ10815	0.0576981	0.566318		OR2A9P|441295	0.130716	1
IGF1R	0.154411	0.996296		MC5R	0.118629	0.984114		SENP5	0.147936	1		KIT	0.0576981	0.566318		OSTF1|26578	0.130716	1
CPSF4	0.154411	0.996296		FETUB	0.118629	0.984114		SETD6	0.147936	1		MATR3	0.0576982	0.566318		PAPSS1|9061	0.130716	1
PISD	0.154411	0.996296		FBXL17	0.118629	0.984114		SRXN1	0.147936	1		PPP1R3B	0.0576982	0.566318		PDGFRA|5156	0.130716	1
DDB2	0.154411	0.996296		STAMBP	0.118629	0.984114		TMC5	0.147936	1		KLHL23	0.0576982	0.566318		PMP2|5375	0.130716	1
MYBPH	0.154411	0.996296		CCL8	0.118629	0.984114		TRMT5	0.147936	1		CHRNA9	0.0576982	0.566318		PNP|4860	0.130716	1
SOAT1	0.15496	0.996296		GFRA2	0.118629	0.984114		TUBGCP5	0.147936	1		FAM120A	0.0576982	0.566318		PRSS3|5646	0.130716	1
MIZF	0.15496	0.996296		RCOR3	0.118629	0.984114		TXNDC15	0.147936	1		FAM26B	0.0579211	0.566572		SEMA3A|10371	0.130716	1
TNFRSF14	0.15496	0.996296		RAB6B	0.118629	0.984114		VNN1	0.147936	1		NUMB	0.0579211	0.566572		TOLLIP|54472	0.130716	1
FLJ20581	0.15496	0.996296		TNPO1	0.118629	0.984114		ZAR1	0.147936	1		DDX20	0.0579213	0.566572		TRAK1|22906	0.130716	1
MYO9B	0.155511	0.996296		SYT2	0.118629	0.984114		ZCCHC4	0.147936	1		OCIAD2	0.0579213	0.566572		UNK|85451	0.130716	1
TUBB4	0.155511	0.996296		TNNC1	0.118629	0.984114		ZKSCAN4	0.147936	1		ATP1B1	0.0579215	0.566572		WDR17|116966	0.130716	1
MSTP9	0.155511	0.996296		ALS2CR4	0.119179	0.984114		ZNF687	0.147936	1		GABRA3	0.0581452	0.566572		ZBTB8A|653121	0.130716	1
DLX5	0.155511	0.996296		USO1	0.119179	0.984114		SLC16A11	0.148995	1		NFKBIA	0.0581456	0.566572		ZFAND2B|130617	0.130716	1
IL17B	0.155511	0.996296		PCDHA12	0.119179	0.984114		C9orf71	0.149	1		FLJ22662	0.0581458	0.566572		ZNF624|57547	0.130716	1
THAP7	0.155511	0.996296		C8orf4	0.119179	0.984114		HN1L	0.149	1		SHROOM2	0.0581458	0.566572		ZNF643|65243	0.130716	1
SERPINB6	0.155511	0.996296		RNASEL	0.119179	0.984114		KCNJ10	0.149	1		C17orf32	0.0581458	0.566572		C8orf85|441376	0.131247	1
TJP2	0.155511	0.996296		KIAA0319	0.119179	0.984114		LOC541471	0.149	1		C1orf128	0.0581458	0.566572		C12orf56|115749	0.131575	1
ROBO1	0.156063	0.996296		SNAI2	0.119179	0.984114		MTCH1	0.149	1		EMP3	0.0581458	0.566572		EPB42|2038	0.131598	1
SPAG1	0.156063	0.996296		RPRM	0.119179	0.984114		CECR5	0.150993	1		DNAJC18	0.0581458	0.566572		MTNR1A|4543	0.131827	1
ZNF232	0.156063	0.996296		TMEM38A	0.119179	0.984114		CT45-6	0.150993	1		SSBP2	0.0583704	0.567154		TNNI1|7135	0.131969	1
CCDC40	0.156063	0.996296		ZNF804A	0.119731	0.984114		NCR1	0.150993	1		RNASE8	0.0585951	0.567154		SLC30A2|7780	0.132036	1
ARPC1B	0.156063	0.996296		PHF19	0.119731	0.984114		SCHIP1	0.150993	1		MAD2L2	0.058596	0.567154		CES7|221223	0.132322	1
EXOC6B	0.156063	0.996296		UTP14A	0.119731	0.984114		ADAMTS14	0.151953	1		DZIP3	0.0585962	0.567154		CCL26|10344	0.132571	1
HNRNPC	0.156617	0.996296		TPO	0.119731	0.984114		ANKRD1	0.151953	1		ZNF408	0.0585962	0.567154		KCNC2|3747	0.132887	1
BACH2	0.156617	0.996296		ZNF592	0.119731	0.984114		ANXA10	0.151953	1		UCN3	0.0588217	0.567154		PCDHGB4|8641	0.132913	1
SARDH	0.156617	0.996296		LOC146167	0.119731	0.984114		ARHGAP26	0.151953	1		FAM102A	0.0588219	0.567154		FOXI2|399823	0.133011	1
LRP5L	0.156617	0.996296		TRIM71	0.119731	0.984114		ATP6V0D1	0.151953	1		PLCB3	0.0588221	0.567154		FAM190A|401145	0.133491	1
EHD1	0.156617	0.996296		CEP110	0.119731	0.984114		ATRX	0.151953	1		SPIN3	0.0588221	0.567154		ABHD1|84696	0.133514	1
ATP6V1E1	0.156617	0.996296		OR8B4	0.120284	0.984114		AVPR2	0.151953	1		RNF212	0.0588223	0.567154		ANKRD13B|124930	0.133514	1
CTNND2	0.156617	0.996296		JMJD3	0.120284	0.984114		BCMO1	0.151953	1		GUCY1B3	0.0588223	0.567154		ANP32B|10541	0.133514	1
TES	0.156617	0.996296		IL17A	0.120284	0.984114		BRPF3	0.151953	1		C15orf40	0.0588223	0.567154		ATOH8|84913	0.133514	1
CNNM1	0.156617	0.996296		DTWD2	0.120284	0.984114		C10orf119	0.151953	1		BACH1	0.0588223	0.567154		C1QL1|10882	0.133514	1
RAB27A	0.156617	0.996296		ACVR1C	0.120284	0.984114		CBLL1	0.151953	1		PSTPIP2	0.0588223	0.567154		C1orf58|148362	0.133514	1
PEG3	0.157172	0.996296		PLAA	0.120284	0.984114		CBLN4	0.151953	1		ZNF568	0.0590493	0.567154		CD46|4179	0.133514	1
SPPL2B	0.157172	0.996296		DMAP1	0.120284	0.984114		CPNE5	0.151953	1		ANXA5	0.0590493	0.567154		CREB1|1385	0.133514	1
PTK2	0.157172	0.996296		ST6GAL2	0.120284	0.984114		EPHA4	0.151953	1		CNOT6	0.0590493	0.567154		DNAJC18|202052	0.133514	1
REL	0.157172	0.996296		ANKRD49	0.120284	0.984114		EPHB3	0.151953	1		HDDC3	0.0590495	0.567154		EFNB2|1948	0.133514	1
KIAA0754	0.157172	0.996296		TPH1	0.120284	0.984114		GGTA1	0.151953	1		MRPS16	0.0590495	0.567154		ELOVL2|54898	0.133514	1
C2orf18	0.157728	0.996296		PRSS12	0.120284	0.984114		IGHM	0.151953	1		SLC41A2	0.0590495	0.567154		ESR2|2100	0.133514	1
ZP2	0.157728	0.996296		BCAS1	0.120284	0.984114		IL1F9	0.151953	1		MYO1B	0.0590495	0.567154		FHDC1|85462	0.133514	1
TCHH	0.157728	0.996296		XPO4	0.120284	0.984114		INSL6	0.151953	1		COL4A4	0.0590495	0.567154		FKBP10|60681	0.133514	1
C5orf13	0.157728	0.996296		KIAA1199	0.12084	0.984114		ISY1	0.151953	1		SLC38A1	0.0590495	0.567154		GNA13|10672	0.133514	1
NCOA2	0.157728	0.996296		C1orf125	0.12084	0.984114		KRTAP3-1	0.151953	1		FAM21C	0.0590495	0.567154		GRM2|2912	0.133514	1
C11orf51	0.157728	0.996296		ALX1	0.12084	0.984114		LAMP2	0.151953	1		ILK	0.0590495	0.567154		HBA2|3040	0.133514	1
FUZ	0.158287	0.996296		CXCL11	0.12084	0.984114		LBX2	0.151953	1		FABP7	0.0590495	0.567154		HNF4G|3174	0.133514	1
PRKAR1B	0.158287	0.996296		OTUD7A	0.12084	0.984114		LECT1	0.151953	1		RPL19	0.0592766	0.56748		HPCA|3208	0.133514	1
RBM35B	0.158287	0.996296		GPR155	0.12084	0.984114		LOXL2	0.151953	1		TEF	0.059277	0.56748		ISM1|140862	0.133514	1
TMEM30B	0.158287	0.996296		ELOVL4	0.12084	0.984114		MAN2A1	0.151953	1		ATP6V1G2	0.059277	0.56748		ITPRIP|85450	0.133514	1
MAP9	0.158846	0.996296		CLDN19	0.121398	0.984114		2018-03-01	0.151953	1		BDKRB2	0.059277	0.56748		KCP|375616	0.133514	1
PLS3	0.158846	0.996296		GDF5	0.121398	0.984114		MCM3AP	0.151953	1		C1GALT1C1	0.0595051	0.56748		KIF21A|55605	0.133514	1
FBP2	0.158846	0.996296		PHLDB3	0.121398	0.984114		METTL4	0.151953	1		HTN3	0.0595053	0.56748		MAGT1|84061	0.133514	1
PLLP	0.158846	0.996296		MUC1	0.121398	0.984114		MMP10	0.151953	1		CLDND1	0.0595055	0.56748		NDP|4693	0.133514	1
ACPP	0.158846	0.996296		C21orf24	0.121398	0.984114		NAPSA	0.151953	1		DLG4	0.0595057	0.56748		NRG3|10718	0.133514	1
CD79A	0.158846	0.996296		CENTB5	0.121398	0.984114		NCAPH2	0.151953	1		FAM19A2	0.0595057	0.56748		NUMB|8650	0.133514	1
LAMB2	0.158846	0.996296		PITPNM3	0.121398	0.984114		PLCE1	0.151953	1		PDCD6IP	0.0595057	0.56748		PAFAH1B2|5049	0.133514	1
ARL8B	0.158846	0.996296		TEGT	0.121398	0.984114		PTBP2	0.151953	1		CACNA2D3	0.0595057	0.56748		PALM2|114299	0.133514	1
HIGD1A	0.158846	0.996296		LSDP5	0.121398	0.984114		RANBP9	0.151953	1		AKR1D1	0.0595057	0.56748		PTGES|9536	0.133514	1
EDN2	0.158846	0.996296		FAM84B	0.121957	0.984114		SFXN4	0.151953	1		NPAS2	0.0595057	0.56748		PTPN9|5780	0.133514	1
SLC14A1	0.158846	0.996296		RFT1	0.121957	0.984114		SIM2	0.151953	1		PUM2	0.0597345	0.567521		SP4|6671	0.133514	1
HTRA2	0.159407	0.996296		CA8	0.121957	0.984114		SLC25A41	0.151953	1		PPAPDC2	0.0597347	0.567521		TET2|54790	0.133514	1
USP6	0.159407	0.996296		KRT79	0.121957	0.984114		SPTB	0.151953	1		PTPRO	0.0597347	0.567521		TMEM192|201931	0.133514	1
YWHAQ	0.159407	0.996296		MKRN3	0.121957	0.984114		STARD5	0.151953	1		PEX19	0.0599644	0.567521		UBAC2|337867	0.133514	1
HESX1	0.159407	0.996296		GALK2	0.121957	0.984114		TKTL1	0.151953	1		IDH1	0.0599644	0.567521		ZNF404|342908	0.133514	1
SDCBP	0.15997	0.996296		DUSP10	0.121957	0.984114		TPST2	0.151953	1		EEF1E1	0.0599646	0.567521		ZNF528|84436	0.133514	1
PSMD3	0.15997	0.996296		AGBL5	0.121957	0.984114		VDAC3	0.151953	1		XKR8	0.0599646	0.567521		CLEC4GP1|440508	0.133692	1
C19orf15	0.15997	0.996296		KCNS3	0.121957	0.984114		VIL1	0.151953	1		C19orf6	0.0599646	0.567521		EEF1DP3|196549	0.134236	1
HTR3B	0.15997	0.996296		GCKR	0.121957	0.984114		VKORC1L1	0.151953	1		SRPX2	0.0599646	0.567521		RAB40A|142684	0.134313	1
GRHPR	0.15997	0.996296		HUS1	0.122519	0.984114		WDR40A	0.151953	1		WNT5A	0.0599646	0.567521		CYP2C18|1562	0.134555	1
SEH1L	0.15997	0.996296		ZSCAN20	0.122519	0.984114		XDH	0.151953	1		TRIM22	0.0599648	0.567521		OR9A4|130075	0.134555	1
SF1	0.15997	0.996296		FDFT1	0.122519	0.984114		ZIC1	0.151953	1		IFT57	0.0599648	0.567521		GRK7|131890	0.134672	1
PIK3R3	0.15997	0.996296		ACCN4	0.122519	0.984114		ZNF599	0.151953	1		KCNJ6	0.0599648	0.567521		ASB10|136371	0.135134	1
LRP1	0.160534	0.996296		EARS2	0.122519	0.984114		ZNF677	0.151953	1		STS	0.0599648	0.567521		AQP7P3|441432	0.135179	1
ABCC3	0.160534	0.996296		WDR13	0.122519	0.984114		CCDC17	0.152996	1		KIAA1614	0.0604263	0.56912		MCOLN3|55283	0.13538	1
APH1A	0.160534	0.996296		PNCK	0.122519	0.984114		OR7G2	0.153001	1		FLJ13224	0.0604265	0.56912		WFDC13|164237	0.135408	1
PLA2G2F	0.160534	0.996296		P2RXL1	0.122519	0.984114		COPB1	0.153006	1		ZNF600	0.0604266	0.56912		EBF3|253738	0.135626	1
CDKN1A	0.160534	0.996296		FAM27L	0.122519	0.984114		FBXO32	0.153006	1		TBC1D1	0.0604266	0.56912		CXCR5|643	0.135699	1
FGFR1OP	0.160534	0.996296		CABP1	0.122519	0.984114		KIAA1797	0.153006	1		PCSK7	0.0604266	0.56912		MGC12916|84815	0.135713	1
USH1C	0.160534	0.996296		ABCB5	0.122519	0.984114		OR51A4	0.153006	1		FOXN2	0.0604268	0.56912		CCKBR|887	0.135716	1
RAB8A	0.160534	0.996296		SFRS15	0.122519	0.984114		PF4	0.153006	1		DCUN1D1	0.0604268	0.56912		DRGX|644168	0.135756	1
SEC61A2	0.1611	0.996296		LOC131149	0.122519	0.984114		POLG2	0.153006	1		F11R	0.0604268	0.56912		DEC1|50514	0.136101	1
CA7	0.1611	0.996296		NOTCH2NL	0.122519	0.984114		TRIM22	0.153006	1		CDR2	0.0604268	0.56912		ADA|100	0.136357	1
CKAP4	0.1611	0.996296		NETO2	0.122519	0.984114		ADAMTS16	0.15605	1		LOC339524	0.0606586	0.570995		AKD1|221264	0.136357	1
ADAMTS8	0.1611	0.996296		ADAM29	0.123083	0.984114		ADRA1A	0.15605	1		ATG12	0.0608911	0.571037		ARPP21|10777	0.136357	1
RAI2	0.1611	0.996296		RPN2	0.123083	0.984114		AQP9	0.15605	1		CNN1	0.0608917	0.571037		ATP6V1B2|526	0.136357	1
SMARCD2	0.1611	0.996296		IER2	0.123083	0.984114		BPIL1	0.15605	1		CXCL14	0.0608918	0.571037		BMI1|648	0.136357	1
FCER2	0.1611	0.996296		PNMT	0.123083	0.984114		BTBD11	0.15605	1		C16orf33	0.0608918	0.571037		C2orf76|130355	0.136357	1
FECH	0.161667	0.996296		SYNCRIP	0.123083	0.984114		C1orf77	0.15605	1		ASCC1	0.0608918	0.571037		C4orf32|132720	0.136357	1
UGT8	0.161667	0.996296		LRRC47	0.123083	0.984114		C3orf37	0.15605	1		KIAA0286	0.0608918	0.571037		CABP1|9478	0.136357	1
NCOA3	0.161667	0.996296		MCAT	0.123083	0.984114		C6orf91	0.15605	1		RASL11B	0.0608918	0.571037		CAMK4|814	0.136357	1
HIST1H2BE	0.161667	0.996296		FBXO15	0.123083	0.984114		CARD6	0.15605	1		LOC388524	0.0611247	0.571861		CHD7|55636	0.136357	1
ORC3L	0.161667	0.996296		ABHD6	0.123083	0.984114		CAV3	0.15605	1		PSMB1	0.0613594	0.571861		DOCK11|139818	0.136357	1
MMP17	0.161667	0.996296		HYAL1	0.123083	0.984114		CCDC48	0.15605	1		C9orf71	0.0613594	0.571861		EPHB3|2049	0.136357	1
PAQR3	0.162235	0.996296		MTA2	0.123083	0.984114		CCNH	0.15605	1		PLEKHF1	0.0613596	0.571861		FAM178B|51252	0.136357	1
HRH1	0.162235	0.996296		MGC39606	0.123649	0.984114		CD3G	0.15605	1		ARHGEF12	0.0613596	0.571861		GPR64|10149	0.136357	1
MEF2C	0.162235	0.996296		NCL	0.123649	0.984114		CENPK	0.15605	1		KIAA1622	0.0613598	0.571861		GSPT2|23708	0.136357	1
FAM120C	0.162235	0.996296		C15orf51	0.123649	0.984114		CHIC1	0.15605	1		ARCN1	0.0613598	0.571861		IQSEC3|440073	0.136357	1
FLJ13236	0.162235	0.996296		NUDT11	0.123649	0.984114		CSRP2	0.15605	1		NSUN7	0.0613598	0.571861		MSX1|4487	0.136357	1
OPCML	0.162235	0.996296		CCDC18	0.123649	0.984114		CYP11A1	0.15605	1		MCPH1	0.0613598	0.571861		OLFML1|283298	0.136357	1
TRRAP	0.162235	0.996296		C12orf28	0.123649	0.984114		DCI	0.15605	1		ATP6AP1	0.0613598	0.571861		PDE10A|10846	0.136357	1
HIST1H2BG	0.162235	0.996296		NOM1	0.123649	0.984114		DCLRE1A	0.15605	1		SYT11	0.0615947	0.571861		PDIA3P|171423	0.136357	1
GDNF	0.162235	0.996296		GPR26	0.123649	0.984114		DNAJA5	0.15605	1		MGLL	0.0615947	0.571861		PGBD2|267002	0.136357	1
TAF1B	0.162235	0.996296		MGC5566	0.123649	0.984114		EMX1	0.15605	1		STAT2	0.0615947	0.571861		PNMA1|9240	0.136357	1
GORASP1	0.162235	0.996296		MED14	0.123649	0.984114		ERGIC2	0.15605	1		ODF1	0.0615947	0.571861		PPL|5493	0.136357	1
CPD	0.162806	0.996296		SP110	0.123649	0.984114		GINS3	0.15605	1		REC8	0.0615947	0.571861		PRPSAP1|5635	0.136357	1
PLCG1	0.162806	0.996296		OR2B6	0.123649	0.984114		GIPC2	0.15605	1		ADCY3	0.0618296	0.571861		RBBP4|5928	0.136357	1
PUS7L	0.162806	0.996296		TIMP2	0.123649	0.984114		GLB1	0.15605	1		ZNF683	0.0618304	0.571861		RHBDL1|9028	0.136357	1
PJA1	0.162806	0.996296		ITGB1	0.123649	0.984114		HIST1H2BO	0.15605	1		MOSC1	0.0618304	0.571861		SMARCAD1|56916	0.136357	1
HIP1	0.163377	0.996296		GADL1	0.123649	0.984114		HIST3H2BB	0.15605	1		C21orf56	0.0618306	0.571861		SNTB1|6641	0.136357	1
SERPINB13	0.163377	0.996296		CNTNAP2	0.123649	0.984114		INVS	0.15605	1		IRAK1BP1	0.0618306	0.571861		STAT4|6775	0.136357	1
CYP1B1	0.163377	0.996296		ROS1	0.123649	0.984114		IRF9	0.15605	1		SERPINA5	0.0618306	0.571861		SYNJ1|8867	0.136357	1
HBD	0.163377	0.996296		HSP90B1	0.124216	0.984114		KCNK3	0.15605	1		KLHL32	0.0618307	0.571861		TUBA1A|7846	0.136357	1
KTN1	0.16395	0.996296		L3MBTL2	0.124216	0.984114		KLHL29	0.15605	1		SLC25A12	0.0618307	0.571861		VPS37D|155382	0.136357	1
SYTL2	0.16395	0.996296		MALAT1	0.124216	0.984114		LACE1	0.15605	1		TXNDC6	0.0618307	0.571861		CLEC4C|170482	0.137178	1
NBR2	0.16395	0.996296		C21orf74	0.124216	0.984114		LAMB3	0.15605	1		PLOD1	0.0618307	0.571861		OR8S1|341568	0.13758	1
RER1	0.16395	0.996296		MCM3AP	0.124216	0.984114		LDHA	0.15605	1		TICAM1	0.0618307	0.571861		SHOX|6473	0.13758	1
CNGB3	0.16395	0.996296		THRAP3	0.124216	0.984114		LOC348180	0.15605	1		FRMD1	0.0620664	0.572606		LOC388428|388428	0.138111	1
GDI2	0.16395	0.996296		KIAA1244	0.124216	0.984114		LOC728215	0.15605	1		MDGA2	0.0620668	0.572606		NPPB|4879	0.138173	1
VPS53	0.16395	0.996296		ZNF562	0.124216	0.984114		MREG	0.15605	1		IGSF5	0.062067	0.572606		LOC146481|146481	0.139068	1
MX1	0.16395	0.996296		LDLR	0.124786	0.984114		MRPS30	0.15605	1		MOSPD1	0.0620671	0.572606		GUCY2D|3000	0.139145	1
NETO2	0.16395	0.996296		PUS7	0.124786	0.984114		MST150	0.15605	1		IL5RA	0.0623035	0.572606		TULP1|7287	0.139145	1
C10orf116	0.16395	0.996296		PEMT	0.124786	0.984114		MUS81	0.15605	1		RBMS2	0.0623041	0.572606		ADM|133	0.139247	1
IRF9	0.164525	0.996296		SPACA1	0.124786	0.984114		NRG2	0.15605	1		GRHL3	0.0623047	0.572606		ARHGAP29|9411	0.139247	1
PRKAG1	0.164525	0.996296		ZCWPW1	0.124786	0.984114		OR1C1	0.15605	1		TNS1	0.0623047	0.572606		BCL11B|64919	0.139247	1
SRPX2	0.164525	0.996296		C6orf91	0.124786	0.984114		PDIK1L	0.15605	1		INPP4B	0.0623047	0.572606		BCL9L|283149	0.139247	1
MTHFR	0.164525	0.996296		HLF	0.124786	0.984114		PFDN1	0.15605	1		NHP2L1	0.0623047	0.572606		C1orf113|79729	0.139247	1
HSPA6	0.164525	0.996296		ASB4	0.124786	0.984114		POSTN	0.15605	1		HIST1H4D	0.0623047	0.572606		CAPG|822	0.139247	1
BST2	0.164525	0.996296		LRRC46	0.124786	0.984114		PRDM12	0.15605	1		BAT5	0.0623047	0.572606		DDX28|55794	0.139247	1
PF4	0.164525	0.996296		ANGEL1	0.124786	0.984114		RBBP4	0.15605	1		SNRPD1	0.0625422	0.573071		EHBP1L1|254102	0.139247	1
XRCC4	0.164525	0.996296		RAB3GAP2	0.124786	0.984114		RP5-1054A22.3	0.15605	1		SLC24A5	0.0625426	0.573071		FAM3A|60343	0.139247	1
BDKRB2	0.164525	0.996296		KCTD8	0.124786	0.984114		RPL5	0.15605	1		ZNF391	0.0627812	0.573071		FLJ10661|286042	0.139247	1
EFCAB2	0.164525	0.996296		LOC390243	0.124786	0.984114		RPS6KA1	0.15605	1		THNSL1	0.0627814	0.573071		GEMIN5|25929	0.139247	1
ZIC4	0.165101	0.996296		IL22RA1	0.124786	0.984114		RWDD1	0.15605	1		TRPM7	0.0627814	0.573071		HOXD9|3235	0.139247	1
SMG5	0.165101	0.996296		NEUROG2	0.124786	0.984114		SLC25A27	0.15605	1		PDGFRA	0.0627816	0.573071		HPS1|3257	0.139247	1
ALDH3B1	0.165101	0.996296		EGFR	0.125358	0.984114		SPARC	0.15605	1		BST2	0.0627816	0.573071		ITPKA|3706	0.139247	1
ACTN4	0.165101	0.996296		PPM1J	0.125358	0.984114		SPIN2B	0.15605	1		C11orf67	0.0627816	0.573071		LOC92659|92659	0.139247	1
EIF2B5	0.165101	0.996296		C14orf68	0.125358	0.984114		SURF6	0.15605	1		KCNT2	0.0627816	0.573071		NUDT16|131870	0.139247	1
PCSK2	0.165101	0.996296		DEXI	0.125358	0.984114		USP1	0.15605	1		NR1D2	0.0627816	0.573071		PPP2R1B|5519	0.139247	1
STAT1	0.165101	0.996296		PAEP	0.125358	0.984114		VN1R2	0.15605	1		HNRNPL	0.0627816	0.573071		PRELID2|153768	0.139247	1
CKS1B	0.165101	0.996296		C20orf71	0.125358	0.984114		ZFP41	0.15605	1		DCBLD1	0.0627816	0.573071		RERE|473	0.139247	1
FGB	0.165101	0.996296		PIWIL2	0.125358	0.984114		ZNF322A	0.15605	1		SPINK7	0.0627816	0.573071		RGS1|5996	0.139247	1
C1orf129	0.165101	0.996296		TINP1	0.125358	0.984114		GGNBP1	0.157083	1		METTL5	0.0630202	0.574152		SRBD1|55133	0.139247	1
TRIM52	0.165101	0.996296		KCNH2	0.125358	0.984114		ABCB9	0.157094	1		SDF2L1	0.063021	0.574152		ZDHHC2|51201	0.139247	1
TRIM22	0.165101	0.996296		KRTAP20-2	0.125358	0.984114		AVPR1B	0.157094	1		PKD1L3	0.0632608	0.574152		ZNF468|90333	0.139247	1
SLC6A12	0.165679	0.996296		C12orf11	0.125932	0.984114		CLEC4F	0.157094	1		SH3GLB1	0.0632612	0.574152		ZNF596|169270	0.139247	1
MGAT1	0.165679	0.996296		RTDR1	0.125932	0.984114		DOCK5	0.157094	1		ZNF569	0.0632612	0.574152		PRR5-ARHGAP8|553158	0.139349	1
PMFBP1	0.165679	0.996296		CDH22	0.125932	0.984114		HDAC8	0.157094	1		LEAP2	0.0632615	0.574152		SCARNA9L|100158262	0.139349	1
SULT1E1	0.165679	0.996296		SLC16A6	0.125932	0.984114		HMGA1	0.157094	1		LDOC1L	0.0632615	0.574152		RPRML|388394	0.140028	1
SLC1A4	0.165679	0.996296		MAP3K1	0.125932	0.984114		YIPF7	0.157094	1		SRPR	0.0632615	0.574152		LRRN4|164312	0.140078	1
PPIE	0.165679	0.996296		RAB39	0.125932	0.984114		ZNF259	0.157094	1		FZD1	0.0632615	0.574152		PPYR1|5540	0.140282	1
FZD9	0.165679	0.996296		ZBTB2	0.125932	0.984114		PLD3	0.159163	1		FUT10	0.0632615	0.574152		OR5B12|390191	0.140592	1
ZNF771	0.165679	0.996296		ODZ3	0.125932	0.984114		ARMC1	0.159168	1		GLI4	0.0632615	0.574152		LOC100271831|100271831	0.141323	1
SLC6A13	0.165679	0.996296		PHF17	0.125932	0.984114		GPR111	0.159168	1		SYT2	0.0635021	0.574654		CAPN14|440854	0.14143	1
TRIM58	0.166258	0.996296		FGF5	0.125932	0.984114		KIF13A	0.159168	1		C11orf24	0.0635023	0.574654		GJB6|10804	0.14143	1
C2orf43	0.166258	0.996296		SLC25A10	0.125932	0.984114		LOC388882	0.159168	1		NDRG2	0.0635024	0.574654		AP3M2|10947	0.142182	1
ZBP1	0.166258	0.996296		B4GALNT1	0.125932	0.984114		NFYC	0.159168	1		SIRT5	0.0635024	0.574654		BMP8B|656	0.142182	1
PTPN1	0.166839	0.996296		SH2D3C	0.125932	0.984114		PMM2	0.159168	1		MC5R	0.0637436	0.574654		C1orf106|55765	0.142182	1
ZFAND3	0.166839	0.996296		IL12B	0.125932	0.984114		SCAMP2	0.159168	1		NSUN6	0.0637441	0.574654		C9orf64|84267	0.142182	1
GPC5	0.166839	0.996296		GAPDH	0.125932	0.984114		SP7	0.159168	1		CNR2	0.0637441	0.574654		CLCF1|23529	0.142182	1
BLOC1S1	0.166839	0.996296		OBSCN	0.125932	0.984114		ALOX15B	0.16023	1		RAI1	0.0637443	0.574654		CRISPLD1|83690	0.142182	1
HOXB6	0.166839	0.996296		RAB8A	0.125932	0.984114		ANKH	0.16023	1		C10orf90	0.0637445	0.574654		CTGF|1490	0.142182	1
KRT38	0.166839	0.996296		STAMBPL1	0.126508	0.984114		C1orf100	0.16023	1		MLL3	0.0637445	0.574654		DARS2|55157	0.142182	1
TINF2	0.166839	0.996296		LOC644943	0.126508	0.984114		C21orf87	0.16023	1		MAST4	0.0637445	0.574654		EDN3|1908	0.142182	1
JAM2	0.167421	0.996296		KIF21B	0.126508	0.984114		C5orf20	0.16023	1		GNAI1	0.0637445	0.574654		EIF4H|7458	0.142182	1
ACSL6	0.167421	0.996296		CCDC11	0.126508	0.984114		C6orf62	0.16023	1		MAT2A	0.0637445	0.574654		FLJ44606|401207	0.142182	1
CRAT	0.167421	0.996296		ZNF137	0.126508	0.984114		CAV2	0.16023	1		RHCG	0.0639867	0.574883		GPR153|387509	0.142182	1
RXRG	0.167421	0.996296		ARF6	0.126508	0.984114		CCDC109B	0.16023	1		PIWIL1	0.0639867	0.574883		GPRC5C|55890	0.142182	1
ADAMTS1	0.167421	0.996296		FMNL3	0.126508	0.984114		CLCN4	0.16023	1		ARL3	0.0639869	0.574883		GSK3B|2932	0.142182	1
ZDHHC17	0.167421	0.996296		LOC137886	0.126508	0.984114		COPS2	0.16023	1		MYH9	0.0639869	0.574883		LOC283050|283050	0.142182	1
SLC1A2	0.167421	0.996296		DYNC1I1	0.126508	0.984114		CUL3	0.16023	1		HIST1H4L	0.0642301	0.574883		LPHN2|23266	0.142182	1
ENOSF1	0.167421	0.996296		CCL19	0.127086	0.984114		ERAL1	0.16023	1		BXDC5	0.0642301	0.574883		LRRC4|64101	0.142182	1
CTCF	0.167421	0.996296		SAFB	0.127086	0.984114		EXTL2	0.16023	1		ACPT	0.0642301	0.574883		MIB1|57534	0.142182	1
ANKRD6	0.168005	0.996296		OR13H1	0.127086	0.984114		FAM48A	0.16023	1		ABCA6	0.0642305	0.574883		MTL5|9633	0.142182	1
WIT1	0.168005	0.996296		PGLYRP4	0.127086	0.984114		FAM76B	0.16023	1		SLC17A3	0.0642305	0.574883		NEU4|129807	0.142182	1
MMS19	0.168005	0.996296		RASGEF1C	0.127086	0.984114		GDPD4	0.16023	1		HEG1	0.0642305	0.574883		NSUN6|221078	0.142182	1
FBXW11	0.168005	0.996296		CYP2E1	0.127086	0.984114		GNPDA2	0.16023	1		HSF2	0.0642305	0.574883		OCRL|4952	0.142182	1
ZNF286A	0.168005	0.996296		PKP2	0.127086	0.984114		IL33	0.16023	1		SURF4	0.0642305	0.574883		P4HB|5034	0.142182	1
GCA	0.168005	0.996296		CUTL2	0.127086	0.984114		JAG2	0.16023	1		LAMB1	0.0642305	0.574883		PDCD1LG2|80380	0.142182	1
PTPN7	0.168005	0.996296		CYP2D7P1	0.127086	0.984114		KATNAL2	0.16023	1		CAMTA1	0.0642305	0.574883		PIK3C2B|5287	0.142182	1
ZCCHC10	0.168005	0.996296		SASP	0.127086	0.984114		KCNK16	0.16023	1		PRLHR	0.0644735	0.575004		QRSL1|55278	0.142182	1
EPHB4	0.168005	0.996296		DVL2	0.127086	0.984114		LCE1F	0.16023	1		ARMCX5	0.0644737	0.575004		RAB39B|116442	0.142182	1
PET112L	0.16859	0.996296		FAM100A	0.127086	0.984114		LOC162632	0.16023	1		SOAT1	0.0644739	0.575004		SERPINF2|5345	0.142182	1
MGAT4B	0.16859	0.996296		TRIM43	0.127086	0.984114		LYVE1	0.16023	1		MTERFD3	0.0644741	0.575004		SLC10A3|8273	0.142182	1
CDH10	0.16859	0.996296		ZNF488	0.127666	0.984114		MSH2	0.16023	1		ERCC3	0.0644743	0.575004		SLC2A3|6515	0.142182	1
CACNA1H	0.16859	0.996296		C14orf156	0.127666	0.984114		MTBP	0.16023	1		FGD4	0.0644743	0.575004		SURF4|6836	0.142182	1
RPS6KA3	0.16859	0.996296		SGCZ	0.127666	0.984114		NAGK	0.16023	1		DAND5	0.0644745	0.575004		SYN2|6854	0.142182	1
SARS	0.169177	0.996296		PLCB4	0.127666	0.984114		NAT8B	0.16023	1		TM6SF2	0.0647188	0.576014		TMEM54|113452	0.142182	1
LRRC16	0.169177	0.996296		NRXN1	0.128248	0.984114		NECAP2	0.16023	1		TBX4	0.0647192	0.576014		TMEM68|137695	0.142182	1
MTMR9	0.169177	0.996296		EVI2B	0.128248	0.984114		NLGN4Y	0.16023	1		OR8H1	0.0647194	0.576014		USP30|84749	0.142182	1
FRG1	0.169177	0.996296		DAZ2	0.128248	0.984114		NMBR	0.16023	1		PRR3	0.0647196	0.576014		UTP14C|9724	0.142182	1
SSPN	0.169177	0.996296		C1orf176	0.128248	0.984114		PHC1	0.16023	1		PLEKHK1	0.0649651	0.577023		XKR6|286046	0.142182	1
ZFY	0.169177	0.996296		ACO2	0.128248	0.984114		PPP2R5D	0.16023	1		WDR67	0.0649651	0.577023		NLRP10|338322	0.142268	1
TMSB4Y	0.169177	0.996296		RTN4IP1	0.128248	0.984114		PRLHR	0.16023	1		SHANK2	0.0649651	0.577023		SAG|6295	0.142268	1
HOMER1	0.169177	0.996296		ZDHHC20	0.128248	0.984114		PTH2R	0.16023	1		ZNF20	0.0649651	0.577023		PAX1|5075	0.142683	1
AFAP1	0.169766	0.996296		LIPM	0.128248	0.984114		RBM5	0.16023	1		CLPP	0.0652108	0.57716		IL1F8|27177	0.143479	1
VPS8	0.169766	0.996296		GPR139	0.128248	0.984114		RFPL2	0.16023	1		SLC14A2	0.0652109	0.57716		STYK1|55359	0.143784	1
ARL2BP	0.169766	0.996296		DAP3	0.128248	0.984114		S100P	0.16023	1		DUSP26	0.0652115	0.57716		CCL7|6354	0.144006	1
NID2	0.169766	0.996296		APOL6	0.128248	0.984114		SEC14L2	0.16023	1		TWIST1	0.0652115	0.57716		C1orf172|126695	0.144064	1
LGALS3BP	0.169766	0.996296		PLIN	0.128833	0.984114		SETD4	0.16023	1		SMURF1	0.0652115	0.57716		HGC6.3|100128124	0.144082	1
CCR2	0.169766	0.996296		FEZF2	0.128833	0.984114		SHBG	0.16023	1		RABL2A	0.0652117	0.57716		C22orf15|150248	0.144272	1
ADM	0.170356	0.996296		FSTL4	0.128833	0.984114		SIRPA	0.16023	1		FSTL3	0.0652117	0.57716		KLRC2|3822	0.144379	1
LASS2	0.170356	0.996296		FRMD6	0.128833	0.984114		SOX21	0.16023	1		SBK1	0.0654586	0.57832		ADAM12|8038	0.145165	1
FBXL12	0.170356	0.996296		KCNG1	0.128833	0.984114		SYTL2	0.16023	1		TRSPAP1	0.0654587	0.57832		ASB1|51665	0.145165	1
ZNRF4	0.170356	0.996296		PIAS1	0.128833	0.984114		TCF7L2	0.16023	1		PTBP2	0.0657069	0.57832		ATP8B3|148229	0.145165	1
TRIM24	0.170356	0.996296		C20orf10	0.128833	0.984114		THBS4	0.16023	1		NUP205	0.0657069	0.57832		BDKRB2|624	0.145165	1
SLC30A3	0.170356	0.996296		USP12	0.128833	0.984114		TMEM43	0.16023	1		RAC1	0.0657069	0.57832		C3orf57|165679	0.145165	1
TSHB	0.170356	0.996296		C7orf52	0.128833	0.984114		TRAPPC1	0.16023	1		ADAMTS12	0.0657069	0.57832		CADM3|57863	0.145165	1
LRRC2	0.170356	0.996296		LOXL4	0.128833	0.984114		TRPM1	0.16023	1		CALB1	0.0657069	0.57832		CCDC92|80212	0.145165	1
MRPS15	0.170356	0.996296		LAMB2	0.128833	0.984114		TTLL2	0.16023	1		ADAMTS16	0.0657069	0.57832		DACH1|1602	0.145165	1
FLJ20489	0.170947	0.996296		FAM123B	0.128833	0.984114		ZNF285A	0.16023	1		SGK	0.0657069	0.57832		DAGLB|221955	0.145165	1
ITK	0.170947	0.996296		NPS	0.128833	0.984114		ZNF530	0.16023	1		RFPL4B	0.0657069	0.57832		DDB2|1643	0.145165	1
PDGFA	0.170947	0.996296		GRM2	0.129419	0.984114		hCG_2004593	0.16023	1		COL8A2	0.0657069	0.57832		EGLN2|112398	0.145165	1
MOG	0.170947	0.996296		GATA1	0.129419	0.984114		OR6B1	0.161258	1		LEF1	0.0659555	0.579924		ELAC2|60528	0.145165	1
PPP2R2A	0.17154	0.996296		CSDA	0.129419	0.984114		GALP	0.161263	1		GLB1	0.0659555	0.579924		GALNT9|50614	0.145165	1
FYCO1	0.17154	0.996296		B4GALT5	0.129419	0.984114		GLRA1	0.161263	1		APOA1BP	0.0662045	0.580069		HBG2|3048	0.145165	1
NOVA2	0.17154	0.996296		C8orf71	0.129419	0.984114		IFT88	0.161263	1		MLLT1	0.0662051	0.580069		LIMA1|51474	0.145165	1
CHST2	0.17154	0.996296		AFF3	0.129419	0.984114		RELL2	0.161263	1		KCNMB2	0.0662052	0.580069		LRP11|84918	0.145165	1
FADD	0.17154	0.996296		GREM2	0.129419	0.984114		NXF3	0.163369	1		JUN	0.0662052	0.580069		LRRC2|79442	0.145165	1
C1orf56	0.17154	0.996296		SCAND2	0.129419	0.984114		FLJ40142	0.163374	1		RAD51L3	0.0662052	0.580069		MYLIP|29116	0.145165	1
MARCKS	0.17154	0.996296		UFM1	0.129419	0.984114		DAOA	0.163379	1		GOLGA2	0.066455	0.580069		ODC1|4953	0.145165	1
EGR1	0.172135	0.996296		HIST1H3E	0.129419	0.984114		OR5R1	0.163379	1		ABCA12	0.066455	0.580069		OSBPL11|114885	0.145165	1
KCNK1	0.172135	0.996296		INMT	0.129419	0.984114		SLC18A3	0.163379	1		MED11	0.0664552	0.580069		PDE4C|5143	0.145165	1
TMPRSS5	0.172135	0.996296		RNF216L	0.130007	0.984114		ACTL6A	0.164492	1		FYCO1	0.0664554	0.580069		PDHX|8050	0.145165	1
[truncated: 17,818 more rows]

## Sheet: Table S7 RPPA Analysis
Reverse Phase Protein Array (RPPA)
		Benjamini–Hochberg
Protein	P Value	Adjusted P value
ARHI	0.00260131	0.275744
S6	0.00372352	0.275744
Bid	0.0049773	0.275744
PRDX1	0.00612702	0.275744
eIF4G	0.00807982	0.275744
14-3-3_epsilon	0.00967354	0.275744
FOXO3a	0.009848	0.275744
AMPK_pT172	0.0128127	0.281452
eIF4E	0.0142041	0.281452
Rad51	0.0198512	0.281452
AMPK_alpha	0.020179	0.281452
c-Met	0.0208487	0.281452
ATM	0.0211908	0.281452
PARP_cleaved	0.0222466	0.281452
Rab25	0.0229756	0.281452
STAT5-alpha	0.0229756	0.281452
Akt_pT308	0.0300549	0.329797
ER-alpha	0.0312396	0.329797
Src	0.0319701	0.329797
Akt	0.0350387	0.343379
14-3-3_beta	0.0431894	0.403101
N-Ras	0.0471439	0.4079
E-Cadherin	0.0499469	0.4079
GAPDH	0.0499469	0.4079
PDK1_pS241	0.0544116	0.416026
HER3_pY1289	0.0551872	0.416026
PDCD4	0.0579739	0.420848
Caspase-7_cleavedD198	0.0608779	0.426145
Rb_pS807_S811	0.0670464	0.453141
p62-LCK-ligand	0.0747169	0.466813
p53	0.0752184	0.466813
Rab11	0.0767418	0.466813
RBM15	0.0820031	0.466813
Bad_pS112	0.0841876	0.466813
Cyclin_D1	0.0841876	0.466813
eEF2K	0.086419	0.466813
IRS1	0.0881229	0.466813
Bak	0.0922036	0.471339
Stathmin	0.0946073	0.471339
SETD2	0.0983018	0.471339
ERCC1	0.102111	0.471339
ACVRL1	0.103406	0.471339
TSC1	0.103406	0.471339
Mre11	0.106036	0.471461
Bim	0.111455	0.471461
Snail	0.111455	0.471461
PI3K-p85	0.11709	0.471461
Akt_pS473	0.11999	0.471461
Heregulin	0.122946	0.471461
PRAS40_pT246	0.124446	0.471461
Shc_pY317	0.125959	0.471461
p70S6K	0.125959	0.471461
Chk1	0.127487	0.471461
MIG-6	0.136958	0.496626
CD20	0.140233	0.496626
YB-1	0.141893	0.496626
Myosin-IIa_pS1943	0.146963	0.496635
NF-kB-p65_pS536	0.146963	0.496635
4E-BP1_pS65	0.153938	0.506124
YB-1_pS102	0.15572	0.506124
B-Raf	0.157518	0.506124
p27_pT157	0.168638	0.53059
PKC-pan_BetaII_pS660	0.170547	0.53059
Bcl-xL	0.174412	0.531827
FASN	0.176371	0.531827
YAP_pS127	0.188463	0.55739
JNK_pT183_pY185	0.190536	0.55739
Notch1	0.196853	0.55754
DJ-1	0.198998	0.55754
Rb	0.207731	0.55754
Tuberin	0.209957	0.55754
GSK3_pS9	0.2122	0.55754
HSP70	0.216738	0.55754
YAP	0.216738	0.55754
Annexin_VII	0.219033	0.55754
LKB1	0.219033	0.55754
MSH6	0.219033	0.55754
SF2	0.226023	0.566881
Tuberin_pT1462	0.230771	0.566881
MEK1_pS217_S221	0.233171	0.566881
A-Raf_pS299	0.238025	0.566881
p38_MAPK	0.240478	0.566881
S6_pS235_S236	0.242949	0.566881
XRCC1	0.242949	0.566881
p21	0.247945	0.571731
C-Raf	0.254288	0.579541
Smac	0.268643	0.605219
Beclin	0.279426	0.618492
CDK1	0.284926	0.618492
Rictor	0.287703	0.618492
p38_pT180_Y182	0.290499	0.618492
S6_pS240_S244	0.293313	0.618492
Bap1-c-4	0.296144	0.618492
PCNA	0.301863	0.618492
Dvl3	0.307632	0.618492
Smad3	0.31352	0.618492
GSK3-alpha-beta_pS21_S9	0.31648	0.618492
SCD	0.31648	0.618492
GAB2	0.319458	0.618492
PR	0.319458	0.618492
14-3-3_zeta	0.325469	0.618492
Rictor_pT1135	0.325469	0.618492
Paxillin	0.340816	0.618492
c-Met_pY1235	0.340816	0.618492
CD49b	0.353422	0.618492
PAI-1	0.353422	0.618492
PI3K-p110-alpha	0.359833	0.618492
Src_pY527	0.363067	0.618492
53BP1	0.366319	0.618492
BRCA2	0.369588	0.618492
eEF2	0.369588	0.618492
EGFR_pY1173	0.372876	0.618492
INPP4B	0.376182	0.618492
XBP1	0.376182	0.618492
Acetyl-a-Tubulin-Lys40	0.379504	0.618492
Cyclin_B1	0.379505	0.618492
PREX1	0.382847	0.618492
c-Jun_pS73	0.382847	0.618492
MSH2	0.386207	0.618492
VEGFR2	0.396393	0.618492
ACC_pS79	0.399824	0.618492
C-Raf_pS338	0.399824	0.618492
Chk2_pT68	0.399824	0.618492
CD31	0.403273	0.618492
p90RSK_pT359_S363	0.403273	0.618492
p90RSK	0.406739	0.618492
Bax	0.40674	0.618492
Raptor	0.40674	0.618492
MAPK_pT202_Y204	0.410224	0.618492
PTEN	0.410224	0.618492
Bcl-2	0.442375	0.65686
Chk2	0.442375	0.65686
FOXO3a_pS318_S321	0.462711	0.679544
Claudin-7	0.464586	0.679544
p27	0.479728	0.696493
Caspase-8	0.491266	0.702832
Transglutaminase	0.491266	0.702832
TFRC	0.499037	0.708777
4E-BP1	0.506873	0.714727
beta-Catenin	0.518747	0.721968
mTOR_pS2448	0.522736	0.721968
Smad4	0.526742	0.721968
mTOR	0.526742	0.721968
AR	0.534799	0.727921
MYH11	0.538851	0.728378
Src_pY416	0.563481	0.756455
4E-BP1_pT37_T46	0.592885	0.785172
ETS-1	0.592885	0.785172
Cyclin_E2	0.597143	0.785503
ERK2	0.63169	0.825408
HER3	0.636067	0.825624
FoxM1	0.640458	0.825853
PKC-delta_pS664	0.644861	0.826096
HER2_pY1248	0.653704	0.831987
PKC-alpha	0.658144	0.832234
Syk	0.66706	0.838102
HER2	0.671536	0.838351
ER-alpha_pS118	0.685034	0.849789
TIGAR	0.694088	0.855606
JNK2	0.698632	0.855825
Fibronectin	0.707753	0.861612
Chk1_pS345	0.712328	0.861829
MEK1	0.716915	0.862057
P-Cadherin	0.739997	0.884386
ACC1	0.744642	0.884545
G6PD	0.749297	0.884712
Ku80	0.758634	0.885465
Cyclin_E1	0.763315	0.885465
4E-BP1_pT70	0.768006	0.885465
cIAP	0.768006	0.885465
Caveolin-1	0.777412	0.885888
GSK3-alpha-beta	0.777412	0.885888
PDK1	0.786851	0.886337
c-Myc	0.786851	0.886337
EGFR_pY1068	0.796321	0.891879
PEA15_pS116	0.810582	0.902694
Annexin-1	0.824907	0.90325
N-Cadherin	0.824907	0.90325
p70S6K_pT389	0.824907	0.90325
c-Kit	0.834489	0.908666
Collagen_VI	0.877895	0.950649
Smad1	0.902178	0.966083
PEA15	0.907046	0.966083
EGFR	0.911918	0.966083
NDRG1_pT346	0.911918	0.966083
Lck	0.916793	0.966083
PKC-alpha_pS657	0.931437	0.976167
Rad50	0.936323	0.976167
TAZ	0.955892	0.991129
ASNS	0.960789	0.991129
NF2	0.970586	0.995271
p27_pT198	0.977937	0.995271
GATA3	0.985291	0.995271
VHL	0.985291	0.995271
IGFBP2	0.990193	0.995271
STAT3_pY705	1	1

## Sheet: Table S8 Methylation Analysis
DNA Methylation
		Benjamini–Hochberg
DNA	P Value	Adjusted P value
cg15171221	6.31696e-06	1
cg25106791	2.34006e-05	1
cg26153790	3.19129e-05	1
cg01495597	4.01016e-05	1
cg04731988	7.24647e-05	1
cg17974185	7.78918e-05	1
cg03098837	8.36937e-05	1
cg13467162	8.36937e-05	1
cg18492997	8.36937e-05	1
cg02945359	8.98938e-05	1
cg12557133	8.98938e-05	1
cg03070095	0.00010359	1
cg23402444	0.00010359	1
cg01187920	0.000111139	1
cg22613698	0.000119195	1
cg09411252	0.000127788	1
cg13108141	0.000127788	1
cg08451469	0.000157123	1
cg09874605	0.000157123	1
cg00832703	0.000168207	1
cg12083217	0.000168207	1
cg04493422	0.000180008	1
cg07111554	0.000180008	1
cg08811210	0.000180008	1
cg00773810	0.000205934	1
cg07620854	0.000205934	1
cg17273285	0.000205934	1
cg17878899	0.000220148	1
cg03034634	0.000235261	1
cg13361779	0.000235261	1
cg16468773	0.000235261	1
cg19852158	0.000235261	1
cg23912522	0.000235261	1
cg10139508	0.000251325	1
cg11684930	0.000251325	1
cg26380692	0.000251325	1
cg01695672	0.00028652	1
cg04556361	0.000305767	1
cg06988099	0.000326196	1
cg11409659	0.000326196	1
cg14304349	0.000326196	1
cg25652454	0.000326196	1
cg12245996	0.000347871	1
cg23198334	0.000347871	1
cg00007226	0.000370862	1
cg02264567	0.000370862	1
cg27210447	0.000395239	1
cg01035013	0.000421077	1
cg08222513	0.000421077	1
cg10210369	0.000421077	1
cg13644300	0.000421077	1
cg23231910	0.000421077	1
cg00238848	0.000448455	1
cg07168392	0.000448455	1
cg21463740	0.000448455	1
cg25605277	0.000448455	1
cg04980504	0.000477455	1
cg10339775	0.000477455	1
cg19763168	0.000477455	1
cg21809927	0.000508163	1
cg03456220	0.000575065	1
cg07132223	0.000575065	1
cg07992519	0.000575065	1
cg12837642	0.000575065	1
cg13875033	0.000575065	1
cg23718736	0.000575065	1
cg25834768	0.000575065	1
cg10321263	0.000611451	1
cg13650137	0.000611451	1
cg14638840	0.000611451	1
cg21745419	0.000611451	1
cg24191176	0.000611451	1
cg27165867	0.000649928	1
cg06903845	0.000690604	1
cg17812013	0.000690604	1
cg22749736	0.000690604	1
cg02707464	0.000733591	1
cg13789423	0.000733591	1
cg16124920	0.000733591	1
cg13516928	0.000779004	1
cg18099523	0.000779004	1
cg19224673	0.000779004	1
cg21139713	0.000779004	1
cg26388668	0.000779004	1
cg02990094	0.000826966	1
cg13568334	0.000826966	1
cg14387182	0.000826966	1
cg19979370	0.000826966	1
cg25397029	0.000826966	1
cg00575683	0.000877603	1
cg00745231	0.000877603	1
cg01274916	0.000877603	1
cg04453140	0.000877603	1
cg20125331	0.000877603	1
cg22198823	0.000877603	1
cg22748740	0.000877603	1
cg24420680	0.000877603	1
cg03401034	0.000931047	1
cg06180915	0.000931047	1
cg06834431	0.000931047	1
cg08313842	0.000931047	1
cg15951466	0.000931047	1
cg20339864	0.000931047	1
cg01052743	0.000987436	1
cg01172626	0.000987436	1
cg08088566	0.000987436	1
cg08234418	0.000987436	1
cg10772923	0.000987436	1
cg16130019	0.000987436	1
cg17078393	0.000987436	1
cg06996940	0.00104691	1
cg07783247	0.00104691	1
cg12484593	0.00104691	1
cg19778462	0.00104691	1
cg20973958	0.00104691	1
cg23629183	0.00104691	1
cg00591868	0.00110963	1
cg02497046	0.00110963	1
cg03139797	0.00110963	1
cg09414137	0.00110963	1
cg16598405	0.00110963	1
cg21735668	0.00110963	1
cg26477257	0.00110963	1
cg26757673	0.00110963	1
cg00793497	0.00117574	1
cg00949639	0.00117574	1
cg01029867	0.00117574	1
cg04188086	0.00117574	1
cg05051464	0.00117574	1
cg05384282	0.00117574	1
cg05761032	0.00117574	1
cg06722193	0.00117574	1
cg07805833	0.00117574	1
cg07864948	0.00117574	1
cg11297256	0.00117574	1
cg18023401	0.00117574	1
cg19051105	0.00117574	1
cg19882071	0.00117574	1
cg23162001	0.00117574	1
cg24124789	0.00117574	1
cg02929766	0.0012454	1
cg04878366	0.0012454	1
cg04946387	0.0012454	1
cg05380808	0.0012454	1
cg08942720	0.0012454	1
cg13719314	0.0012454	1
cg17214754	0.0012454	1
cg20129113	0.0012454	1
cg21158781	0.0012454	1
cg00230302	0.00131878	1
cg03323953	0.00131878	1
cg06895124	0.00131878	1
cg07160107	0.00131878	1
cg07237979	0.00131878	1
cg08735990	0.00131878	1
cg09492169	0.00131878	1
cg17471467	0.00131878	1
cg20163796	0.00131878	1
cg21212713	0.00131878	1
cg23239842	0.00131878	1
cg24133380	0.00131878	1
cg26803993	0.00131878	1
cg00266389	0.00139606	1
cg01895014	0.00139606	1
cg03593057	0.00139606	1
cg03767951	0.00139606	1
cg04395875	0.00139606	1
cg05193211	0.00139606	1
cg14300823	0.00139606	1
cg19531604	0.00139606	1
cg19882315	0.00139606	1
cg19963795	0.00139606	1
cg21722639	0.00139606	1
cg00178149	0.00147742	1
cg00527174	0.00147742	1
cg02647545	0.00147742	1
cg05785100	0.00147742	1
cg06367702	0.00147742	1
cg08522176	0.00147742	1
cg09901208	0.00147742	1
cg11244813	0.00147742	1
cg12417299	0.00147742	1
cg12426146	0.00147742	1
cg13725763	0.00147742	1
cg18720285	0.00147742	1
cg23628968	0.00147742	1
cg26581729	0.00147742	1
cg27323091	0.00147742	1
ch.8.2598327F	0.00147742	1
cg01140006	0.00156305	1
cg02417553	0.00156305	1
cg05732130	0.00156305	1
cg05801080	0.00156305	1
cg09528520	0.00156305	1
cg12621514	0.00156305	1
cg18193268	0.00156305	1
cg18672602	0.00156305	1
cg20210057	0.00156305	1
cg25748794	0.00156305	1
cg26401870	0.00156305	1
cg01461420	0.00165314	1
cg02235049	0.00165314	1
cg07462512	0.00165314	1
cg12644072	0.00165314	1
cg18868146	0.00165314	1
cg21007691	0.00165314	1
cg24044186	0.00165314	1
cg27448950	0.00165314	1
cg00375457	0.0017479	1
cg01482279	0.0017479	1
cg01865118	0.0017479	1
cg02006421	0.0017479	1
cg02935635	0.0017479	1
cg04903962	0.0017479	1
cg06915732	0.0017479	1
cg09672570	0.0017479	1
cg11046315	0.0017479	1
cg12089335	0.0017479	1
cg12396306	0.0017479	1
cg12656487	0.0017479	1
cg16136068	0.0017479	1
cg20530843	0.0017479	1
cg20967006	0.0017479	1
cg27634744	0.0017479	1
cg00305874	0.00184754	1
cg01969543	0.00184754	1
cg03687333	0.00184754	1
cg04577162	0.00184754	1
cg05017199	0.00184754	1
cg05557849	0.00184754	1
cg07266404	0.00184754	1
cg07900024	0.00184754	1
cg07935264	0.00184754	1
cg09866757	0.00184754	1
cg10157411	0.00184754	1
cg10852609	0.00184754	1
cg11236966	0.00184754	1
cg13821038	0.00184754	1
cg22142858	0.00184754	1
cg25364343	0.00184754	1
cg01800614	0.00195228	1
cg04849842	0.00195228	1
cg05410012	0.00195228	1
cg05832509	0.00195228	1
cg07059783	0.00195228	1
cg09435617	0.00195228	1
cg09826973	0.00195228	1
cg10720545	0.00195228	1
cg11368791	0.00195228	1
cg11747897	0.00195228	1
cg12018696	0.00195228	1
cg13911398	0.00195228	1
cg17677397	0.00195228	1
cg20476877	0.00195228	1
cg21982518	0.00195228	1
cg22238122	0.00195228	1
cg26166854	0.00195228	1
cg01028849	0.00206234	1
cg01515427	0.00206234	1
cg02443658	0.00206234	1
cg02972475	0.00206234	1
cg03000869	0.00206234	1
cg05469885	0.00206234	1
cg08458170	0.00206234	1
cg09852427	0.00206234	1
cg10703949	0.00206234	1
cg10712554	0.00206234	1
cg11631280	0.00206234	1
cg13497475	0.00206234	1
cg16076997	0.00206234	1
cg16542322	0.00206234	1
cg17127015	0.00206234	1
cg17543296	0.00206234	1
cg22935450	0.00206234	1
cg23261831	0.00206234	1
cg24012044	0.00206234	1
cg00641052	0.00217796	1
cg01422274	0.00217796	1
cg03203603	0.00217796	1
cg03474702	0.00217796	1
cg03574289	0.00217796	1
cg05104811	0.00217796	1
cg08390760	0.00217796	1
cg09692364	0.00217796	1
cg10761558	0.00217796	1
cg11309866	0.00217796	1
cg11687085	0.00217796	1
cg14462835	0.00217796	1
cg14991769	0.00217796	1
cg16332700	0.00217796	1
cg19302410	0.00217796	1
cg19704039	0.00217796	1
cg22640961	0.00217796	1
cg23735602	0.00217796	1
cg24090202	0.00217796	1
cg24585690	0.00217796	1
cg00517072	0.00229939	1
cg01561777	0.00229939	1
cg03053374	0.00229939	1
cg03291336	0.00229939	1
cg03610629	0.00229939	1
cg05234958	0.00229939	1
cg05911220	0.00229939	1
cg06108374	0.00229939	1
cg07392897	0.00229939	1
cg07828340	0.00229939	1
cg08926040	0.00229939	1
cg10977115	0.00229939	1
cg12228707	0.00229939	1
cg14660446	0.00229939	1
cg20022589	0.00229939	1
cg20023356	0.00229939	1
cg22892237	0.00229939	1
cg23070073	0.00229939	1
cg25585592	0.00229939	1
cg26251098	0.00229939	1
cg27072893	0.00229939	1
cg00978822	0.00242687	1
cg03343453	0.00242687	1
cg03945948	0.00242687	1
cg04358834	0.00242687	1
cg05380503	0.00242687	1
cg08026502	0.00242687	1
cg08376824	0.00242687	1
cg11776336	0.00242687	1
cg11791710	0.00242687	1
cg13233461	0.00242687	1
cg13641470	0.00242687	1
cg14938111	0.00242687	1
cg16178141	0.00242687	1
cg25021590	0.00242687	1
cg25598586	0.00242687	1
cg25947283	0.00242687	1
cg26941392	0.00242687	1
cg27574980	0.00242687	1
cg07340599	0.00256067	1
cg07533384	0.00256067	1
cg07903280	0.00256067	1
cg07967228	0.00256067	1
cg10470200	0.00256067	1
cg11138679	0.00256067	1
cg13396289	0.00256067	1
cg13880726	0.00256067	1
cg14242928	0.00256067	1
cg15970621	0.00256067	1
cg16178603	0.00256067	1
cg17099397	0.00256067	1
cg18947437	0.00256067	1
cg20792294	0.00256067	1
cg21383652	0.00256067	1
cg21892758	0.00256067	1
cg22731271	0.00256067	1
cg24833566	0.00256067	1
cg26174674	0.00256067	1
cg00572739	0.00270107	1
cg00686595	0.00270107	1
cg01789267	0.00270107	1
cg01809214	0.00270107	1
cg02381751	0.00270107	1
cg02935494	0.00270107	1
cg03539717	0.00270107	1
cg05249074	0.00270107	1
cg06139438	0.00270107	1
cg06712089	0.00270107	1
cg09006159	0.00270107	1
cg11399100	0.00270107	1
cg12050728	0.00270107	1
cg12053136	0.00270107	1
cg12595585	0.00270107	1
cg18708252	0.00270107	1
cg19277926	0.00270107	1
cg19408915	0.00270107	1
cg22381808	0.00270107	1
cg22671691	0.00270107	1
cg22861548	0.00270107	1
cg26303229	0.00270107	1
cg00441079	0.00284834	1
cg00685984	0.00284834	1
cg01453441	0.00284834	1
cg02907402	0.00284834	1
cg04263367	0.00284834	1
cg04801098	0.00284834	1
cg06470787	0.00284834	1
cg07184836	0.00284834	1
cg10023915	0.00284834	1
cg10460873	0.00284834	1
cg13807886	0.00284834	1
cg14565783	0.00284834	1
cg17945976	0.00284834	1
cg17947053	0.00284834	1
cg18259504	0.00284834	1
cg21601585	0.00284834	1
cg21862903	0.00284834	1
cg23575946	0.00284834	1
cg24179065	0.00284834	1
cg27550640	0.00284834	1
cg01250490	0.00300277	1
cg02628374	0.00300277	1
cg03109443	0.00300277	1
cg05376611	0.00300277	1
cg05848120	0.00300277	1
cg06599274	0.00300277	1
cg06828129	0.00300277	1
cg06890152	0.00300277	1
cg07311968	0.00300277	1
cg09964575	0.00300277	1
cg10000639	0.00300277	1
cg10262710	0.00300277	1
cg10496915	0.00300277	1
cg11593908	0.00300277	1
cg12406941	0.00300277	1
cg15478515	0.00300277	1
cg15685922	0.00300277	1
cg16163543	0.00300277	1
cg17294330	0.00300277	1
cg17687442	0.00300277	1
cg17892401	0.00300277	1
cg19204924	0.00300277	1
cg20441902	0.00300277	1
cg22190023	0.00300277	1
cg25273936	0.00300277	1
cg25983635	0.00300277	1
cg26880200	0.00300277	1
cg27633533	0.00300277	1
cg01638369	0.00316467	1
cg02471658	0.00316467	1
cg02728263	0.00316467	1
cg03173525	0.00316467	1
cg03355190	0.00316467	1
cg04854881	0.00316467	1
cg05827089	0.00316467	1
cg10425506	0.00316467	1
cg10633147	0.00316467	1
cg11147154	0.00316467	1
cg12394529	0.00316467	1
cg12776966	0.00316467	1
cg16643558	0.00316467	1
cg17328964	0.00316467	1
cg17714828	0.00316467	1
cg17870945	0.00316467	1
cg18711246	0.00316467	1
cg19405836	0.00316467	1
cg22047262	0.00316467	1
cg23205529	0.00316467	1
cg24110050	0.00316467	1
cg24431193	0.00316467	1
cg27330627	0.00316467	1
cg01554410	0.00333433	1
cg01566287	0.00333433	1
cg01671285	0.00333433	1
cg04037372	0.00333433	1
cg05455876	0.00333433	1
cg07013680	0.00333433	1
cg08380973	0.00333433	1
cg09044738	0.00333433	1
cg09462924	0.00333433	1
cg09730170	0.00333433	1
cg10328877	0.00333433	1
cg11006995	0.00333433	1
cg16102793	0.00333433	1
cg16556008	0.00333433	1
cg17962854	0.00333433	1
cg21555796	0.00333433	1
cg22504175	0.00333433	1
cg23993235	0.00333433	1
cg26182866	0.00333433	1
cg26483472	0.00333433	1
cg26988215	0.00333433	1
cg27086672	0.00333433	1
cg27306034	0.00333433	1
cg01354296	0.0035121	1
cg01661350	0.0035121	1
cg02170478	0.0035121	1
cg02226934	0.0035121	1
cg03099144	0.0035121	1
cg03249950	0.0035121	1
cg03575792	0.0035121	1
cg05844473	0.0035121	1
cg06151165	0.0035121	1
cg06234342	0.0035121	1
cg06750897	0.0035121	1
cg08820079	0.0035121	1
cg08857729	0.0035121	1
cg09557149	0.0035121	1
cg09641728	0.0035121	1
cg10262955	0.0035121	1
cg10495207	0.0035121	1
cg11626052	0.0035121	1
cg12664649	0.0035121	1
cg13047869	0.0035121	1
cg13069247	0.0035121	1
cg14733989	0.0035121	1
cg15558527	0.0035121	1
cg15950337	0.0035121	1
cg16735473	0.0035121	1
cg17215666	0.0035121	1
cg18002905	0.0035121	1
cg18231048	0.0035121	1
cg18413339	0.0035121	1
cg18470904	0.0035121	1
cg18597315	0.0035121	1
cg18617091	0.0035121	1
cg18904346	0.0035121	1
cg19436567	0.0035121	1
cg19989673	0.0035121	1
cg22407744	0.0035121	1
cg22756951	0.0035121	1
cg22891988	0.0035121	1
cg22932677	0.0035121	1
cg23090207	0.0035121	1
cg25236382	0.0035121	1
cg27057204	0.0035121	1
cg01486818	0.00369829	1
cg01840215	0.00369829	1
cg03058733	0.00369829	1
cg09008187	0.00369829	1
cg09429153	0.00369829	1
cg10007452	0.00369829	1
cg11903133	0.00369829	1
cg12329275	0.00369829	1
cg13494826	0.00369829	1
cg14670380	0.00369829	1
cg19950823	0.00369829	1
cg20930114	0.00369829	1
cg21913775	0.00369829	1
cg22174088	0.00369829	1
cg22513901	0.00369829	1
cg22699448	0.00369829	1
cg24053642	0.00369829	1
cg24664570	0.00369829	1
cg25193494	0.00369829	1
cg26635576	0.00369829	1
cg26645494	0.00369829	1
cg27269110	0.00369829	1
cg01762264	0.00389324	1
cg02948624	0.00389324	1
cg04897683	0.00389324	1
cg05185634	0.00389324	1
cg05887405	0.00389324	1
cg05959577	0.00389324	1
cg06412288	0.00389324	1
cg06602601	0.00389324	1
cg07606899	0.00389324	1
cg07974485	0.00389324	1
cg08138505	0.00389324	1
cg08256018	0.00389324	1
cg09684338	0.00389324	1
cg10034588	0.00389324	1
cg11289006	0.00389324	1
cg13623887	0.00389324	1
cg13659446	0.00389324	1
cg15107869	0.00389324	1
cg16902190	0.00389324	1
cg17662584	0.00389324	1
cg18348500	0.00389324	1
cg18710945	0.00389324	1
cg19211931	0.00389324	1
cg22367549	0.00389324	1
cg23972738	0.00389324	1
cg24932241	0.00389324	1
cg26035625	0.00389324	1
cg26245531	0.00389324	1
cg26309264	0.00389324	1
cg26337914	0.00389324	1
cg00706913	0.00409732	1
cg01003303	0.00409732	1
cg02025583	0.00409732	1
cg02882044	0.00409732	1
cg03185827	0.00409732	1
cg04194054	0.00409732	1
cg04311326	0.00409732	1
cg04855249	0.00409732	1
cg04956701	0.00409732	1
cg05611777	0.00409732	1
cg05642698	0.00409732	1
cg07434579	0.00409732	1
cg08989921	0.00409732	1
cg10531748	0.00409732	1
cg11155002	0.00409732	1
cg11320143	0.00409732	1
cg13021333	0.00409732	1
cg13128052	0.00409732	1
cg15077218	0.00409732	1
cg15368583	0.00409732	1
cg16158045	0.00409732	1
cg17589175	0.00409732	1
cg18249108	0.00409732	1
cg18642835	0.00409732	1
cg19550313	0.00409732	1
cg19643665	0.00409732	1
cg19666937	0.00409732	1
cg20245503	0.00409732	1
cg20908131	0.00409732	1
cg21474288	0.00409732	1
cg23254316	0.00409732	1
cg23494015	0.00409732	1
cg23660064	0.00409732	1
cg26853048	0.00409732	1
cg01152302	0.00431089	1
cg01254977	0.00431089	1
cg01588581	0.00431089	1
cg01732952	0.00431089	1
cg02101485	0.00431089	1
cg02329494	0.00431089	1
cg03359095	0.00431089	1
cg03697115	0.00431089	1
cg03934926	0.00431089	1
cg09414783	0.00431089	1
cg10010189	0.00431089	1
cg10216498	0.00431089	1
cg10716524	0.00431089	1
cg11079278	0.00431089	1
cg12039624	0.00431089	1
cg12812048	0.00431089	1
cg15499402	0.00431089	1
cg15768621	0.00431089	1
cg15908708	0.00431089	1
cg16381253	0.00431089	1
cg16791601	0.00431089	1
cg16819369	0.00431089	1
cg17556588	0.00431089	1
cg18627459	0.00431089	1
cg18792727	0.00431089	1
cg20415517	0.00431089	1
cg20787201	0.00431089	1
cg22604213	0.00431089	1
cg22755414	0.00431089	1
cg23546231	0.00431089	1
cg23762632	0.00431089	1
cg26230601	0.00431089	1
cg00459218	0.00453432	1
cg00478599	0.00453432	1
cg00974579	0.00453432	1
cg01061843	0.00453432	1
cg01245776	0.00453432	1
cg01347682	0.00453432	1
cg03314158	0.00453432	1
cg04599342	0.00453432	1
cg04651042	0.00453432	1
cg04705238	0.00453432	1
cg05877497	0.00453432	1
cg06098474	0.00453432	1
cg06245229	0.00453432	1
cg06430424	0.00453432	1
cg07907534	0.00453432	1
cg08575696	0.00453432	1
cg10131312	0.00453432	1
cg10289325	0.00453432	1
cg10317717	0.00453432	1
cg11399527	0.00453432	1
cg11809091	0.00453432	1
cg12843130	0.00453432	1
cg13908846	0.00453432	1
cg16657453	0.00453432	1
cg17068675	0.00453432	1
cg18081171	0.00453432	1
cg18716503	0.00453432	1
cg19726964	0.00453432	1
cg19928764	0.00453432	1
cg20688185	0.00453432	1
cg22572158	0.00453432	1
cg23010693	0.00453432	1
cg23418591	0.00453432	1
cg24459409	0.00453432	1
cg24688926	0.00453432	1
cg25369058	0.00453432	1
cg25738497	0.00453432	1
cg26361540	0.00453432	1
cg26661034	0.00453432	1
cg27084028	0.00453432	1
cg27477067	0.00453432	1
cg00125349	0.004768	1
cg00291351	0.004768	1
cg00528600	0.004768	1
cg01989902	0.004768	1
cg02303538	0.004768	1
cg03923274	0.004768	1
cg05026186	0.004768	1
cg05328057	0.004768	1
cg05340658	0.004768	1
cg05448504	0.004768	1
cg05579622	0.004768	1
cg06051582	0.004768	1
cg06154408	0.004768	1
cg07435445	0.004768	1
cg07635567	0.004768	1
cg08541642	0.004768	1
cg08748415	0.004768	1
cg10242788	0.004768	1
cg10380762	0.004768	1
cg12663223	0.004768	1
cg14674124	0.004768	1
cg14798656	0.004768	1
cg15216899	0.004768	1
cg16766966	0.004768	1
cg17520203	0.004768	1
cg18584012	0.004768	1
cg19563415	0.004768	1
cg19850080	0.004768	1
cg20313400	0.004768	1
cg20566643	0.004768	1
cg20997028	0.004768	1
cg21531416	0.004768	1
cg21717324	0.004768	1
cg25814795	0.004768	1
cg25841539	0.004768	1
cg26495716	0.004768	1
cg26763835	0.004768	1
cg00175844	0.00501233	1
cg00376283	0.00501233	1
cg00856825	0.00501233	1
cg01042640	0.00501233	1
cg01954353	0.00501233	1
cg02643667	0.00501233	1
cg02904093	0.00501233	1
cg04506202	0.00501233	1
cg05220751	0.00501233	1
cg05304405	0.00501233	1
cg06505000	0.00501233	1
cg06859037	0.00501233	1
cg07134632	0.00501233	1
cg07206630	0.00501233	1
cg08134324	0.00501233	1
cg11872321	0.00501233	1
cg13620770	0.00501233	1
cg14183455	0.00501233	1
cg14340500	0.00501233	1
cg14972755	0.00501233	1
cg15460816	0.00501233	1
cg16827186	0.00501233	1
cg16858415	0.00501233	1
cg16998016	0.00501233	1
cg17674287	0.00501233	1
cg17952111	0.00501233	1
cg20010873	0.00501233	1
cg21673240	0.00501233	1
cg22141456	0.00501233	1
cg22817039	0.00501233	1
cg23287005	0.00501233	1
cg23322316	0.00501233	1
cg23347562	0.00501233	1
cg23505145	0.00501233	1
cg23904115	0.00501233	1
cg23942526	0.00501233	1
cg24594604	0.00501233	1
cg26043391	0.00501233	1
cg26097364	0.00501233	1
cg26305729	0.00501233	1
cg26353783	0.00501233	1
cg26898958	0.00501233	1
cg27129725	0.00501233	1
cg27318318	0.00501233	1
cg00026857	0.00526772	1
cg00875805	0.00526772	1
cg02996796	0.00526772	1
cg06527050	0.00526772	1
cg06996739	0.00526772	1
cg07918516	0.00526772	1
cg09155025	0.00526772	1
cg14056942	0.00526772	1
cg15038331	0.00526772	1
cg15331096	0.00526772	1
cg15604242	0.00526772	1
cg15676488	0.00526772	1
cg15783064	0.00526772	1
cg16208507	0.00526772	1
cg16720616	0.00526772	1
cg17727071	0.00526772	1
cg17881958	0.00526772	1
cg18403960	0.00526772	1
cg19513247	0.00526772	1
cg19747481	0.00526772	1
cg20679581	0.00526772	1
cg22536580	0.00526772	1
cg23033024	0.00526772	1
cg25384157	0.00526772	1
cg26221631	0.00526772	1
cg27010096	0.00526772	1
cg27604897	0.00526772	1
cg27635470	0.00526772	1
cg00330936	0.0055346	1
cg01086446	0.0055346	1
cg01455456	0.0055346	1
cg01780009	0.0055346	1
cg01874309	0.0055346	1
cg02601352	0.0055346	1
cg02970696	0.0055346	1
cg03237166	0.0055346	1
cg05481041	0.0055346	1
cg05565537	0.0055346	1
cg05654278	0.0055346	1
cg05732940	0.0055346	1
cg05776763	0.0055346	1
cg06006403	0.0055346	1
cg06033194	0.0055346	1
cg06046431	0.0055346	1
cg06070644	0.0055346	1
cg06160809	0.0055346	1
cg06542140	0.0055346	1
cg06569729	0.0055346	1
cg07399977	0.0055346	1
cg07536920	0.0055346	1
cg07790169	0.0055346	1
cg08149193	0.0055346	1
cg08694306	0.0055346	1
cg09327821	0.0055346	1
cg09672082	0.0055346	1
cg11047111	0.0055346	1
cg11179625	0.0055346	1
cg11646730	0.0055346	1
cg13665998	0.0055346	1
cg14071023	0.0055346	1
cg14626797	0.0055346	1
cg15014188	0.0055346	1
cg15389068	0.0055346	1
cg15567529	0.0055346	1
cg15975865	0.0055346	1
cg19029696	0.0055346	1
cg20495429	0.0055346	1
cg21518947	0.0055346	1
cg21854184	0.0055346	1
cg22862319	0.0055346	1
cg23468897	0.0055346	1
cg23843505	0.0055346	1
cg24535312	0.0055346	1
cg25755892	0.0055346	1
cg26069920	0.0055346	1
cg26232187	0.0055346	1
cg26262232	0.0055346	1
cg26578617	0.0055346	1
cg27539806	0.0055346	1
cg00065226	0.00581341	1
cg00418663	0.00581341	1
cg01579535	0.00581341	1
cg01667953	0.00581341	1
cg02210104	0.00581341	1
cg03138854	0.00581341	1
cg03954353	0.00581341	1
cg04198210	0.00581341	1
cg04361056	0.00581341	1
cg05046858	0.00581341	1
cg05344046	0.00581341	1
cg06695317	0.00581341	1
cg07439609	0.00581341	1
cg08032135	0.00581341	1
cg09808176	0.00581341	1
cg10327276	0.00581341	1
cg11257906	0.00581341	1
cg12432980	0.00581341	1
cg12520032	0.00581341	1
cg12647251	0.00581341	1
cg12916742	0.00581341	1
cg14054842	0.00581341	1
cg14546153	0.00581341	1
cg14564692	0.00581341	1
cg17107572	0.00581341	1
cg18923221	0.00581341	1
cg19071342	0.00581341	1
cg19463706	0.00581341	1
cg19682249	0.00581341	1
cg19800336	0.00581341	1
cg20010396	0.00581341	1
cg20258811	0.00581341	1
cg20390045	0.00581341	1
cg21284575	0.00581341	1
cg21737066	0.00581341	1
cg22350056	0.00581341	1
cg22812892	0.00581341	1
cg23085343	0.00581341	1
cg24513045	0.00581341	1
cg24686497	0.00581341	1
cg24805886	0.00581341	1
cg25792961	0.00581341	1
cg26361276	0.00581341	1
cg26537478	0.00581341	1
cg26874450	0.00581341	1
cg26935102	0.00581341	1
cg27402949	0.00581341	1
cg00071045	0.00610459	1
cg00172074	0.00610459	1
cg00369372	0.00610459	1
cg00502665	0.00610459	1
cg01342085	0.00610459	1
cg01439601	0.00610459	1
cg02625315	0.00610459	1
cg02954052	0.00610459	1
cg02998278	0.00610459	1
cg03007571	0.00610459	1
cg03170725	0.00610459	1
cg03217227	0.00610459	1
cg03991152	0.00610459	1
cg04035209	0.00610459	1
cg04173474	0.00610459	1
cg04298196	0.00610459	1
cg04963082	0.00610459	1
cg06617468	0.00610459	1
cg07087130	0.00610459	1
cg07338577	0.00610459	1
cg07843065	0.00610459	1
cg08119256	0.00610459	1
cg08367083	0.00610459	1
cg09539271	0.00610459	1
cg10553238	0.00610459	1
cg11889265	0.00610459	1
cg12174276	0.00610459	1
cg12212101	0.00610459	1
cg13253660	0.00610459	1
cg13414044	0.00610459	1
cg13730534	0.00610459	1
cg13763516	0.00610459	1
cg14596108	0.00610459	1
cg15459715	0.00610459	1
cg16283010	0.00610459	1
cg16577823	0.00610459	1
cg16963852	0.00610459	1
cg17039369	0.00610459	1
cg17107840	0.00610459	1
cg17456851	0.00610459	1
cg17537009	0.00610459	1
cg17584296	0.00610459	1
cg17997310	0.00610459	1
cg18996099	0.00610459	1
cg19635810	0.00610459	1
cg19723775	0.00610459	1
cg20380649	0.00610459	1
cg20997463	0.00610459	1
cg21542174	0.00610459	1
cg21572719	0.00610459	1
cg21587319	0.00610459	1
cg22016779	0.00610459	1
cg22133177	0.00610459	1
cg23035419	0.00610459	1
cg23291098	0.00610459	1
cg24041246	0.00610459	1
cg24343755	0.00610459	1
cg24662243	0.00610459	1
cg24968176	0.00610459	1
cg25848060	0.00610459	1
cg27452341	0.00610459	1
cg00249632	0.00640861	1
cg00742898	0.00640861	1
cg00782843	0.00640861	1
cg01453529	0.00640861	1
cg01524853	0.00640861	1
cg01702905	0.00640861	1
cg01743835	0.00640861	1
cg02007388	0.00640861	1
cg02595819	0.00640861	1
cg03085312	0.00640861	1
cg03603203	0.00640861	1
cg05516004	0.00640861	1
cg06310422	0.00640861	1
cg06677089	0.00640861	1
cg07662771	0.00640861	1
cg08321824	0.00640861	1
cg08727316	0.00640861	1
cg08903381	0.00640861	1
cg09419116	0.00640861	1
cg09743375	0.00640861	1
cg09786608	0.00640861	1
cg09815377	0.00640861	1
cg10887021	0.00640861	1
cg12786548	0.00640861	1
cg12810212	0.00640861	1
cg13028768	0.00640861	1
cg13169484	0.00640861	1
cg13936847	0.00640861	1
cg14243741	0.00640861	1
cg14344261	0.00640861	1
cg14718247	0.00640861	1
cg15665385	0.00640861	1
cg15874649	0.00640861	1
cg15975217	0.00640861	1
cg17030820	0.00640861	1
cg18935391	0.00640861	1
cg19207066	0.00640861	1
cg21026460	0.00640861	1
cg21327826	0.00640861	1
cg22941315	0.00640861	1
cg23063070	0.00640861	1
cg23943953	0.00640861	1
cg24558425	0.00640861	1
cg25004868	0.00640861	1
cg25318296	0.00640861	1
cg25789882	0.00640861	1
cg26005705	0.00640861	1
cg26265279	0.00640861	1
cg26354191	0.00640861	1
cg26856388	0.00640861	1
cg27185377	0.00640861	1
cg27308754	0.00640861	1
cg27331738	0.00640861	1
cg00020794	0.00672594	1
cg00105025	0.00672594	1
cg00889227	0.00672594	1
cg00961517	0.00672594	1
cg01143510	0.00672594	1
cg01146539	0.00672594	1
cg01435574	0.00672594	1
cg01454487	0.00672594	1
cg01883217	0.00672594	1
cg02030350	0.00672594	1
cg02070564	0.00672594	1
cg02088403	0.00672594	1
cg02277819	0.00672594	1
cg03954999	0.00672594	1
cg04110665	0.00672594	1
cg05028588	0.00672594	1
cg06557358	0.00672594	1
cg07061582	0.00672594	1
cg07248455	0.00672594	1
cg07452097	0.00672594	1
cg07620844	0.00672594	1
cg08168306	0.00672594	1
cg08289700	0.00672594	1
cg08332908	0.00672594	1
cg08666833	0.00672594	1
cg08856333	0.00672594	1
cg09646206	0.00672594	1
cg10481534	0.00672594	1
cg10717722	0.00672594	1
cg10887069	0.00672594	1
cg11935021	0.00672594	1
cg11951446	0.00672594	1
cg12287976	0.00672594	1
cg12405265	0.00672594	1
cg13910071	0.00672594	1
cg14088589	0.00672594	1
cg14593333	0.00672594	1
cg15249796	0.00672594	1
cg16955498	0.00672594	1
cg17778721	0.00672594	1
cg18275958	0.00672594	1
cg18547262	0.00672594	1
cg18729973	0.00672594	1
cg18824560	0.00672594	1
cg19698340	0.00672594	1
cg19987790	0.00672594	1
cg20007569	0.00672594	1
cg20755342	0.00672594	1
cg21690091	0.00672594	1
cg22664425	0.00672594	1
cg22812516	0.00672594	1
cg23323158	0.00672594	1
cg23387800	0.00672594	1
cg23719157	0.00672594	1
cg23845770	0.00672594	1
cg23927976	0.00672594	1
cg24308584	0.00672594	1
cg24415793	0.00672594	1
cg25209609	0.00672594	1
cg25405807	0.00672594	1
cg25783173	0.00672594	1
cg25934495	0.00672594	1
cg26020585	0.00672594	1
cg26883712	0.00672594	1
cg27396578	0.00672594	1
cg00177923	0.00705708	1
cg00556614	0.00705708	1
cg00648476	0.00705708	1
cg00685573	0.00705708	1
cg00695560	0.00705708	1
cg00753739	0.00705708	1
cg00837812	0.00705708	1
cg01033938	0.00705708	1
cg01100175	0.00705708	1
cg01177849	0.00705708	1
cg02643110	0.00705708	1
cg02895724	0.00705708	1
cg03155301	0.00705708	1
cg03536375	0.00705708	1
cg04746587	0.00705708	1
cg05369920	0.00705708	1
cg06194026	0.00705708	1
cg06440414	0.00705708	1
cg06751597	0.00705708	1
cg06836544	0.00705708	1
cg07256206	0.00705708	1
cg07381403	0.00705708	1
cg07656751	0.00705708	1
cg08013143	0.00705708	1
cg08118819	0.00705708	1
cg08961832	0.00705708	1
cg09500443	0.00705708	1
cg09767031	0.00705708	1
cg10361809	0.00705708	1
cg11776124	0.00705708	1
cg12944572	0.00705708	1
cg13446199	0.00705708	1
cg13547237	0.00705708	1
cg13842648	0.00705708	1
cg13999099	0.00705708	1
cg14632507	0.00705708	1
cg15799267	0.00705708	1
cg16809280	0.00705708	1
cg17107459	0.00705708	1
cg17393321	0.00705708	1
cg18221121	0.00705708	1
cg18458352	0.00705708	1
cg19171175	0.00705708	1
cg19847963	0.00705708	1
cg19872996	0.00705708	1
cg20396385	0.00705708	1
cg20417128	0.00705708	1
cg20925955	0.00705708	1
cg21210496	0.00705708	1
cg21644628	0.00705708	1
cg21802703	0.00705708	1
cg22553641	0.00705708	1
cg23129170	0.00705708	1
cg23221122	0.00705708	1
cg24086758	0.00705708	1
cg24343823	0.00705708	1
cg25469360	0.00705708	1
cg25564511	0.00705708	1
cg25577866	0.00705708	1
cg26446350	0.00705708	1
cg27288777	0.00705708	1
cg00904483	0.00740252	1
cg00960898	0.00740252	1
cg00964908	0.00740252	1
cg01010380	0.00740252	1
cg01439669	0.00740252	1
cg01465620	0.00740252	1
cg01836687	0.00740252	1
cg01914743	0.00740252	1
cg02224374	0.00740252	1
cg02250680	0.00740252	1
cg02537149	0.00740252	1
cg02622956	0.00740252	1
cg03386373	0.00740252	1
cg03481620	0.00740252	1
cg03521600	0.00740252	1
cg04351541	0.00740252	1
cg04913730	0.00740252	1
cg05166302	0.00740252	1
cg05305025	0.00740252	1
cg05413957	0.00740252	1
cg05554891	0.00740252	1
cg07024656	0.00740252	1
cg07114444	0.00740252	1
cg07622245	0.00740252	1
cg07677850	0.00740252	1
cg07971753	0.00740252	1
cg08114293	0.00740252	1
cg08361671	0.00740252	1
cg08410179	0.00740252	1
cg08622369	0.00740252	1
cg08635723	0.00740252	1
cg08681437	0.00740252	1
cg08732684	0.00740252	1
cg09858022	0.00740252	1
cg10616411	0.00740252	1
cg10661615	0.00740252	1
cg10896827	0.00740252	1
cg11856918	0.00740252	1
cg12027248	0.00740252	1
cg12743743	0.00740252	1
cg12810152	0.00740252	1
cg12924095	0.00740252	1
cg13014457	0.00740252	1
cg13321746	0.00740252	1
cg13564595	0.00740252	1
cg13605578	0.00740252	1
cg14093936	0.00740252	1
cg14169799	0.00740252	1
cg14389924	0.00740252	1
cg14415857	0.00740252	1
cg15592059	0.00740252	1
cg15739181	0.00740252	1
cg16209652	0.00740252	1
cg16874442	0.00740252	1
cg17198722	0.00740252	1
cg17471062	0.00740252	1
cg18385254	0.00740252	1
cg18868933	0.00740252	1
cg21005054	0.00740252	1
cg21415724	0.00740252	1
cg21746071	0.00740252	1
cg21996783	0.00740252	1
cg22017387	0.00740252	1
cg22315746	0.00740252	1
cg22564026	0.00740252	1
cg22930888	0.00740252	1
cg23481221	0.00740252	1
cg23550016	0.00740252	1
cg23937633	0.00740252	1
cg24080313	0.00740252	1
cg25683989	0.00740252	1
cg26301953	0.00740252	1
cg26385222	0.00740252	1
cg26524037	0.00740252	1
cg26872138	0.00740252	1
cg27173374	0.00740252	1
cg27275523	0.00740252	1
cg00068153	0.00776278	1
cg00286986	0.00776278	1
cg01008082	0.00776278	1
cg01042174	0.00776278	1
cg01132696	0.00776278	1
cg01455981	0.00776278	1
cg01534613	0.00776278	1
cg01727348	0.00776278	1
cg01905313	0.00776278	1
cg01909487	0.00776278	1
cg01974292	0.00776278	1
cg01991383	0.00776278	1
cg02039539	0.00776278	1
cg02330892	0.00776278	1
cg03289369	0.00776278	1
cg03458170	0.00776278	1
cg03495030	0.00776278	1
cg03535829	0.00776278	1
cg04292187	0.00776278	1
cg05358404	0.00776278	1
cg07280387	0.00776278	1
cg07810982	0.00776278	1
cg07822305	0.00776278	1
cg08490094	0.00776278	1
cg08993262	0.00776278	1
cg09975659	0.00776278	1
cg10531372	0.00776278	1
cg10540110	0.00776278	1
cg11813976	0.00776278	1
cg12049485	0.00776278	1
cg12086975	0.00776278	1
cg12128876	0.00776278	1
cg12171771	0.00776278	1
cg12660364	0.00776278	1
cg12788878	0.00776278	1
cg13374389	0.00776278	1
cg14055502	0.00776278	1
cg14554170	0.00776278	1
cg15340874	0.00776278	1
cg16056164	0.00776278	1
cg16461423	0.00776278	1
cg18068637	0.00776278	1
cg18966047	0.00776278	1
cg19407682	0.00776278	1
cg19649900	0.00776278	1
cg20408104	0.00776278	1
cg20855296	0.00776278	1
cg21344159	0.00776278	1
cg21436751	0.00776278	1
cg21536328	0.00776278	1
cg22100873	0.00776278	1
cg22201615	0.00776278	1
cg22907277	0.00776278	1
cg23577962	0.00776278	1
cg25065689	0.00776278	1
cg25308681	0.00776278	1
cg25352908	0.00776278	1
cg25359907	0.00776278	1
cg26266944	0.00776278	1
cg26275110	0.00776278	1
cg26547719	0.00776278	1
cg27150370	0.00776278	1
cg00033551	0.0081384	1
cg00148325	0.0081384	1
cg00445305	0.0081384	1
cg00781839	0.0081384	1
cg01038149	0.0081384	1
cg01112702	0.0081384	1
cg01728667	0.0081384	1
cg01895333	0.0081384	1
cg01937842	0.0081384	1
cg02035330	0.0081384	1
cg02124835	0.0081384	1
cg02169278	0.0081384	1
cg02427764	0.0081384	1
cg02924954	0.0081384	1
cg02964213	0.0081384	1
cg03186986	0.0081384	1
cg03923423	0.0081384	1
cg04291014	0.0081384	1
cg04585389	0.0081384	1
cg05383153	0.0081384	1
cg05492810	0.0081384	1
cg05768141	0.0081384	1
cg06648495	0.0081384	1
cg07031897	0.0081384	1
cg07045891	0.0081384	1
cg07182627	0.0081384	1
cg07225857	0.0081384	1
cg07298104	0.0081384	1
cg07464094	0.0081384	1
cg07726241	0.0081384	1
cg07898857	0.0081384	1
cg08075528	0.0081384	1
cg08815785	0.0081384	1
cg08867707	0.0081384	1
cg09842892	0.0081384	1
cg10027159	0.0081384	1
cg10109470	0.0081384	1
cg10601181	0.0081384	1
cg11228473	0.0081384	1
cg11495966	0.0081384	1
cg11618057	0.0081384	1
cg11737172	0.0081384	1
cg12724466	0.0081384	1
cg12957265	0.0081384	1
cg13507081	0.0081384	1
cg13698778	0.0081384	1
cg13757845	0.0081384	1
cg14243778	0.0081384	1
cg14495243	0.0081384	1
cg15057373	0.0081384	1
cg15717558	0.0081384	1
cg15823330	0.0081384	1
cg16036409	0.0081384	1
cg16331920	0.0081384	1
cg16641986	0.0081384	1
cg16652769	0.0081384	1
cg17069702	0.0081384	1
cg17240004	0.0081384	1
cg18085117	0.0081384	1
cg18105854	0.0081384	1
cg19000631	0.0081384	1
cg20919942	0.0081384	1
cg20972416	0.0081384	1
cg21056542	0.0081384	1
cg21171130	0.0081384	1
cg21175995	0.0081384	1
cg22110273	0.0081384	1
cg22973515	0.0081384	1
cg23543539	0.0081384	1
cg23787205	0.0081384	1
cg24030434	0.0081384	1
cg24786498	0.0081384	1
cg25149391	0.0081384	1
cg26327804	0.0081384	1
cg27179932	0.0081384	1
cg27569107	0.0081384	1
cg00099295	0.00852993	1
cg00236832	0.00852993	1
cg00540449	0.00852993	1
cg00584238	0.00852993	1
cg01032630	0.00852993	1
cg01441172	0.00852993	1
cg01514357	0.00852993	1
cg01672943	0.00852993	1
cg01989461	0.00852993	1
cg02006324	0.00852993	1
cg02052721	0.00852993	1
cg02112122	0.00852993	1
cg02169857	0.00852993	1
cg02269978	0.00852993	1
cg02488871	0.00852993	1
cg02536263	0.00852993	1
cg02754494	0.00852993	1
cg03301579	0.00852993	1
cg03507262	0.00852993	1
cg03761885	0.00852993	1
cg04172395	0.00852993	1
cg04508286	0.00852993	1
cg04891455	0.00852993	1
cg05500549	0.00852993	1
cg05601096	0.00852993	1
cg05662090	0.00852993	1
cg05869429	0.00852993	1
cg06034255	0.00852993	1
cg06159109	0.00852993	1
cg06188545	0.00852993	1
cg06532574	0.00852993	1
cg07049086	0.00852993	1
cg07183344	0.00852993	1
cg07575204	0.00852993	1
cg08373528	0.00852993	1
cg08937380	0.00852993	1
cg09408768	0.00852993	1
cg09555118	0.00852993	1
cg09833475	0.00852993	1
cg10615271	0.00852993	1
cg10626623	0.00852993	1
cg10912268	0.00852993	1
cg11056604	0.00852993	1
cg11084020	0.00852993	1
cg11188318	0.00852993	1
cg11202720	0.00852993	1
cg11218091	0.00852993	1
cg11893448	0.00852993	1
cg11958173	0.00852993	1
cg12639558	0.00852993	1
cg13688162	0.00852993	1
cg14584961	0.00852993	1
cg15490335	0.00852993	1
cg15598789	0.00852993	1
cg15639721	0.00852993	1
cg15828353	0.00852993	1
cg16017287	0.00852993	1
cg16255729	0.00852993	1
cg16862838	0.00852993	1
cg17162981	0.00852993	1
cg17380475	0.00852993	1
cg17666689	0.00852993	1
cg17689763	0.00852993	1
cg18209001	0.00852993	1
cg18544058	0.00852993	1
cg18930976	0.00852993	1
cg19246654	0.00852993	1
cg19806020	0.00852993	1
cg19927028	0.00852993	1
cg20497627	0.00852993	1
cg20587168	0.00852993	1
cg20968717	0.00852993	1
cg21078065	0.00852993	1
cg22324667	0.00852993	1
cg22920586	0.00852993	1
cg23719938	0.00852993	1
cg24093763	0.00852993	1
cg24721750	0.00852993	1
cg26138846	0.00852993	1
cg26523175	0.00852993	1
cg27279351	0.00852993	1
cg27592794	0.00852993	1
cg00272286	0.00893791	1
cg00374717	0.00893791	1
cg00788048	0.00893791	1
cg00879475	0.00893791	1
cg00977903	0.00893791	1
cg01352551	0.00893791	1
cg01518508	0.00893791	1
cg02592124	0.00893791	1
cg02673484	0.00893791	1
cg03053346	0.00893791	1
cg03108257	0.00893791	1
cg03398843	0.00893791	1
cg03620551	0.00893791	1
cg04201744	0.00893791	1
cg04522915	0.00893791	1
cg05155472	0.00893791	1
cg05778706	0.00893791	1
cg06084313	0.00893791	1
cg06495131	0.00893791	1
cg07572435	0.00893791	1
cg07591515	0.00893791	1
cg07840972	0.00893791	1
cg08072487	0.00893791	1
cg09096612	0.00893791	1
cg09211429	0.00893791	1
cg09327911	0.00893791	1
cg09982005	0.00893791	1
cg10213875	0.00893791	1
cg10335826	0.00893791	1
cg10500953	0.00893791	1
cg10532489	0.00893791	1
cg10656016	0.00893791	1
cg10971510	0.00893791	1
cg11601115	0.00893791	1
cg12565679	0.00893791	1
cg12817260	0.00893791	1
cg13486641	0.00893791	1
cg14059835	0.00893791	1
cg14084896	0.00893791	1
cg14252148	0.00893791	1
cg14260630	0.00893791	1
cg14392746	0.00893791	1
cg14903097	0.00893791	1
cg15105791	0.00893791	1
cg15361291	0.00893791	1
cg15578989	0.00893791	1
cg15727783	0.00893791	1
cg15729307	0.00893791	1
cg15830792	0.00893791	1
cg15874872	0.00893791	1
cg15906675	0.00893791	1
cg17074542	0.00893791	1
cg17752684	0.00893791	1
cg18062064	0.00893791	1
cg18387399	0.00893791	1
cg18666249	0.00893791	1
cg20710143	0.00893791	1
cg21438062	0.00893791	1
cg21457147	0.00893791	1
cg21506441	0.00893791	1
cg23446261	0.00893791	1
cg23632528	0.00893791	1
cg23735442	0.00893791	1
cg24249734	0.00893791	1
cg25107254	0.00893791	1
cg25940008	0.00893791	1
cg26147132	0.00893791	1
cg26486070	0.00893791	1
cg26717590	0.00893791	1
cg26855672	0.00893791	1
cg01408881	0.00936292	1
cg01451328	0.00936292	1
cg01614597	0.00936292	1
cg01763709	0.00936292	1
cg02022733	0.00936292	1
cg02060698	0.00936292	1
cg02267488	0.00936292	1
cg02450004	0.00936292	1
cg02613803	0.00936292	1
cg03333116	0.00936292	1
cg03404726	0.00936292	1
cg03548673	0.00936292	1
cg03600318	0.00936292	1
cg03823722	0.00936292	1
cg03893307	0.00936292	1
cg04192557	0.00936292	1
cg04388901	0.00936292	1
cg04492263	0.00936292	1
cg04516152	0.00936292	1
cg04747863	0.00936292	1
cg05133398	0.00936292	1
cg05666074	0.00936292	1
cg05785488	0.00936292	1
cg06835822	0.00936292	1
cg07315745	0.00936292	1
cg07895576	0.00936292	1
cg08021120	0.00936292	1
cg08031955	0.00936292	1
cg08456352	0.00936292	1
cg08934492	0.00936292	1
cg09076337	0.00936292	1
cg09309269	0.00936292	1
cg09681286	0.00936292	1
cg10143581	0.00936292	1
cg10313278	0.00936292	1
cg10355997	0.00936292	1
cg10438011	0.00936292	1
cg10891888	0.00936292	1
cg11212172	0.00936292	1
cg11433622	0.00936292	1
cg11806084	0.00936292	1
cg11941230	0.00936292	1
cg12032246	0.00936292	1
cg12616941	0.00936292	1
cg13273916	0.00936292	1
cg13599007	0.00936292	1
cg13862524	0.00936292	1
cg14558262	0.00936292	1
cg15069823	0.00936292	1
cg15108752	0.00936292	1
cg15245631	0.00936292	1
cg15816080	0.00936292	1
cg15921797	0.00936292	1
cg16034458	0.00936292	1
cg16190470	0.00936292	1
cg16740785	0.00936292	1
cg16797808	0.00936292	1
cg17291613	0.00936292	1
cg17301223	0.00936292	1
cg17316966	0.00936292	1
cg17557766	0.00936292	1
cg17924476	0.00936292	1
cg18153124	0.00936292	1
cg19734148	0.00936292	1
cg20594345	0.00936292	1
cg20599798	0.00936292	1
cg21211480	0.00936292	1
cg21878420	0.00936292	1
cg22688455	0.00936292	1
cg23430664	0.00936292	1
cg23543263	0.00936292	1
cg24121172	0.00936292	1
cg24166172	0.00936292	1
cg24193422	0.00936292	1
cg24339043	0.00936292	1
cg24404909	0.00936292	1
cg24763243	0.00936292	1
cg25343734	0.00936292	1
cg25468907	0.00936292	1
cg25733009	0.00936292	1
cg26459700	0.00936292	1
cg26468081	0.00936292	1
cg26504021	0.00936292	1
cg26904169	0.00936292	1
cg27530620	0.00936292	1
cg00059662	0.00980556	1
cg00294898	0.00980556	1
cg00371570	0.00980556	1
cg00418735	0.00980556	1
cg00480856	0.00980556	1
cg00486564	0.00980556	1
cg00549475	0.00980556	1
cg00898102	0.00980556	1
cg01114989	0.00980556	1
cg01400302	0.00980556	1
cg01522296	0.00980556	1
cg01684805	0.00980556	1
cg01919488	0.00980556	1
cg02402948	0.00980556	1
cg02531437	0.00980556	1
cg02803925	0.00980556	1
cg02885428	0.00980556	1
cg03069902	0.00980556	1
cg03382304	0.00980556	1
cg03771844	0.00980556	1
cg04354805	0.00980556	1
cg04807106	0.00980556	1
cg05309454	0.00980556	1
cg05692643	0.00980556	1
cg05822179	0.00980556	1
cg05896377	0.00980556	1
cg06797385	0.00980556	1
cg06816054	0.00980556	1
cg07406191	0.00980556	1
cg07635271	0.00980556	1
cg08105590	0.00980556	1
cg08359167	0.00980556	1
cg08531528	0.00980556	1
cg09088396	0.00980556	1
cg09169283	0.00980556	1
cg09248148	0.00980556	1
cg10822097	0.00980556	1
cg10852662	0.00980556	1
cg10864074	0.00980556	1
cg10884288	0.00980556	1
cg10999689	0.00980556	1
cg11064521	0.00980556	1
cg11492896	0.00980556	1
cg11851174	0.00980556	1
cg11875773	0.00980556	1
cg11964613	0.00980556	1
cg12544647	0.00980556	1
cg13381629	0.00980556	1
cg13714344	0.00980556	1
cg13975523	0.00980556	1
cg13980834	0.00980556	1
cg13983639	0.00980556	1
cg14470803	0.00980556	1
cg14487131	0.00980556	1
cg14576896	0.00980556	1
cg14683380	0.00980556	1
cg15732230	0.00980556	1
cg15811435	0.00980556	1
cg16362574	0.00980556	1
cg16579770	0.00980556	1
cg16617518	0.00980556	1
cg17259741	0.00980556	1
cg17511168	0.00980556	1
cg18855178	0.00980556	1
cg19287220	0.00980556	1
cg19551912	0.00980556	1
cg20218041	0.00980556	1
cg20220196	0.00980556	1
cg21091128	0.00980556	1
cg21099326	0.00980556	1
cg21571793	0.00980556	1
cg22946219	0.00980556	1
cg23143553	0.00980556	1
cg23918296	0.00980556	1
cg24408511	0.00980556	1
cg24608458	0.00980556	1
cg24774812	0.00980556	1
cg24935185	0.00980556	1
cg25368651	0.00980556	1
cg25927124	0.00980556	1
cg26101502	0.00980556	1
cg27353346	0.00980556	1
cg27363091	0.00980556	1
cg00088042	0.0102664	1
cg00462763	0.0102664	1
cg00556279	0.0102664	1
cg00637433	0.0102664	1
cg00649500	0.0102664	1
cg01042637	0.0102664	1
cg01146514	0.0102664	1
cg01272601	0.0102664	1
cg01397507	0.0102664	1
cg01460124	0.0102664	1
cg02027800	0.0102664	1
cg02521102	0.0102664	1
cg02540736	0.0102664	1
cg02615582	0.0102664	1
cg02993937	0.0102664	1
cg03330372	0.0102664	1
cg03410231	0.0102664	1
cg03687587	0.0102664	1
cg03798986	0.0102664	1
cg03940074	0.0102664	1
cg04456932	0.0102664	1
cg04681862	0.0102664	1
cg04800320	0.0102664	1
cg04982781	0.0102664	1
cg05352500	0.0102664	1
cg05438708	0.0102664	1
cg05453378	0.0102664	1
cg06206801	0.0102664	1
cg06512350	0.0102664	1
cg06709201	0.0102664	1
cg07041565	0.0102664	1
cg07300559	0.0102664	1
cg07536328	0.0102664	1
cg09153759	0.0102664	1
cg09329621	0.0102664	1
cg09607471	0.0102664	1
cg10508993	0.0102664	1
cg10819684	0.0102664	1
cg10832304	0.0102664	1
cg10941566	0.0102664	1
cg11528328	0.0102664	1
cg11742801	0.0102664	1
cg12974337	0.0102664	1
cg13099429	0.0102664	1
cg13138279	0.0102664	1
cg13313833	0.0102664	1
cg13333265	0.0102664	1
cg13977834	0.0102664	1
cg14095850	0.0102664	1
cg14374521	0.0102664	1
cg15026099	0.0102664	1
cg15171237	0.0102664	1
cg15183440	0.0102664	1
cg15695155	0.0102664	1
cg15719652	0.0102664	1
cg15821214	0.0102664	1
cg16002248	0.0102664	1
cg16735290	0.0102664	1
cg17051321	0.0102664	1
cg17439757	0.0102664	1
cg17839278	0.0102664	1
cg17878273	0.0102664	1
cg18135555	0.0102664	1
cg18195080	0.0102664	1
cg19354125	0.0102664	1
cg19691563	0.0102664	1
cg21053935	0.0102664	1
cg22045888	0.0102664	1
cg22251684	0.0102664	1
cg22284975	0.0102664	1
cg23003890	0.0102664	1
cg24217726	0.0102664	1
cg24339032	0.0102664	1
cg24512303	0.0102664	1
cg24611631	0.0102664	1
cg24645679	0.0102664	1
cg24751129	0.0102664	1
cg25420583	0.0102664	1
cg25604594	0.0102664	1
cg25844612	0.0102664	1
cg25925582	0.0102664	1
cg26356176	0.0102664	1
cg26487582	0.0102664	1
cg26793256	0.0102664	1
cg27141427	0.0102664	1
cg00245538	0.0107461	1
cg00455738	0.0107461	1
cg00543335	0.0107461	1
cg00792849	0.0107461	1
cg01538960	0.0107461	1
cg01574287	0.0107461	1
cg02129834	0.0107461	1
cg02172466	0.0107461	1
cg02475416	0.0107461	1
cg02524475	0.0107461	1
cg02984009	0.0107461	1
cg03355524	0.0107461	1
cg03987884	0.0107461	1
cg04105760	0.0107461	1
cg04643513	0.0107461	1
cg04705084	0.0107461	1
cg04727356	0.0107461	1
cg04842157	0.0107461	1
cg04907151	0.0107461	1
cg05040544	0.0107461	1
cg05071623	0.0107461	1
cg05086993	0.0107461	1
cg05120150	0.0107461	1
cg05240017	0.0107461	1
cg06046647	0.0107461	1
cg06393286	0.0107461	1
cg06419212	0.0107461	1
cg06503824	0.0107461	1
cg07575624	0.0107461	1
cg07635485	0.0107461	1
cg07638450	0.0107461	1
cg07643404	0.0107461	1
cg08004131	0.0107461	1
cg08327903	0.0107461	1
cg08360253	0.0107461	1
cg08566449	0.0107461	1
cg09565657	0.0107461	1
cg09697578	0.0107461	1
cg10463626	0.0107461	1
cg10474126	0.0107461	1
cg10694761	0.0107461	1
cg11253514	0.0107461	1
cg11411107	0.0107461	1
cg11540771	0.0107461	1
cg11653266	0.0107461	1
cg12247500	0.0107461	1
cg12254515	0.0107461	1
cg12390516	0.0107461	1
cg13221588	0.0107461	1
cg13451236	0.0107461	1
cg13626059	0.0107461	1
cg13932450	0.0107461	1
cg14135783	0.0107461	1
cg14417549	0.0107461	1
cg14774911	0.0107461	1
cg14983135	0.0107461	1
cg15332159	0.0107461	1
cg15701579	0.0107461	1
cg16962802	0.0107461	1
cg17156227	0.0107461	1
cg17255063	0.0107461	1
cg18042079	0.0107461	1
cg18180935	0.0107461	1
cg18366480	0.0107461	1
cg19213665	0.0107461	1
cg19925653	0.0107461	1
cg20448791	0.0107461	1
cg21934978	0.0107461	1
cg22718140	0.0107461	1
cg23047499	0.0107461	1
cg23276524	0.0107461	1
cg23657393	0.0107461	1
cg23928744	0.0107461	1
cg24014780	0.0107461	1
cg24552128	0.0107461	1
cg25086418	0.0107461	1
cg25368824	0.0107461	1
cg25488567	0.0107461	1
cg26186134	0.0107461	1
cg26411702	0.0107461	1
cg27006914	0.0107461	1
cg00405554	0.0112453	1
cg00582948	0.0112453	1
cg00759254	0.0112453	1
cg00764652	0.0112453	1
cg02212280	0.0112453	1
cg02972334	0.0112453	1
cg02975268	0.0112453	1
cg03399971	0.0112453	1
cg03474070	0.0112453	1
cg03537491	0.0112453	1
cg04175417	0.0112453	1
cg04254347	0.0112453	1
cg04374914	0.0112453	1
cg04477431	0.0112453	1
cg04516757	0.0112453	1
[truncated: 297,565+ more rows]

## Sheet: Table S9 WGCNA Analysis
Affymetrix HT Human Genome U133
[truncated: 95 more rows]

[truncated: 8 more sheets: Table S10 Consensus Clustering, Table S11 Gene Mut. Analysis, Table S12 CNV Analysis, Table S13 Gene Exp Analysis, Table S14 RPPA Analysis, Table S15 Methylation Analysis, Table S16 WGCNA Analysis, Table S17 Consensus Clustering]
